# Supplementary material for: Estimating prevalence of human traits among populations from polygenic risk scores
Source: Hum Genomics. 2021 Dec 13;15:70. doi: 10.1186/s40246-021-00370-z (PMC8670062; doi:10.1186/s40246-021-00370-z)
Supplement: Supplementary file 14 — Additional file 14: Script used for SNP pruning method. [file 40246_2021_370_MOESM14_ESM.txt]

library(httr)
library(jsonlite)
library(xml2)
library(stringr)
library(ggplot2)
library(readxl)
library(ggthemes) # Load
library(stringr)
library(data.table)


####SENSITIVITY ANALYSIS####

#### Maximizing

###snpfreq is the dataset for the population specific allele frequency for each SNP from 1000 Genomes, must include column "SNP" with rs numbers
#snpfreq <- your SNP frequency file

####prevalence is the dataset for the population prevalence info for each population
#### must have columns with population,GRS and disease prevalence
#prevalence <- your prevalence file


prevalence <- prevalence[order(prevalence$population),]


rsquared<- summary(lm(as.numeric(prevalence$disease_prevalence)~as.numeric(prevalence$GRS)))$r.squared


grs_table<-as.data.frame(matrix(nrow=length(prevalence$disease_prevalence)))

mastersnp_freq <-snpfreq

count = 1
mastersnp_table <- as.data.frame(matrix(nrow = 0,ncol = 2))
while (count<length(mastersnp_freq$SNP)){
  snptable <- as.data.frame(matrix(nrow = length(snpfreq$SNP),ncol = 2))
  
  for(i in 1:length(snpfreq$SNP)){
    
    GRS<-character(0)
    temp <- snpfreq[-i,]
    for(j in 1:length(temp)){
      
      if(str_detect(colnames(temp[j]),"freq")== TRUE){
        GRS[j]<-sum(temp[j],na.rm = 1)
      }
      
    }
    grs_table<-cbind(grs_table,GRS[3:length(GRS)])
    prevalence$disease_GRS = as.numeric(GRS[3:length(GRS)])
    lm <- lm(as.numeric(prevalence$disease_prevalence)~as.numeric(prevalence$disease_GRS))
    snptable[i,]<-c(as.vector(snpfreq$SNP[[i]]),as.numeric(summary(lm)[8][[1]]))
    snpfreq$removed_r2[i]<-as.numeric(summary(lm)[8][[1]])
  }
  
  
  
  snpfreq <- snpfreq[order(snpfreq$removed_r2,decreasing = TRUE),]
  snptable<-snptable[order(snptable$V2,decreasing=TRUE),]
  mastersnp_table<-rbind(mastersnp_table,snptable[1,])
  snpfreq <- snpfreq[-1,]
  grs_table<-as.data.frame(matrix(nrow=length(prevalence$disease_prevalence)))
  print(count)
  count=count+1
  
}
mastersnp_table<-rbind(mastersnp_table,snptable[2,])
write.csv(mastersnp_table,"disease_GRS_r2.csv")


###Reduced datasets

#df <- your allele frequency file

snps_r2<-read.csv("~/disease_GRS_r2.csv")

subset(df, df$SNP %in% snps_r2$SNP)
newdf<-df[df$SNP %in% snps_r2$SNP,]

write.csv(newdf, "disease_filtered_SNPs.csv")
