# Supplementary material for: Estimating prevalence of human traits among populations from polygenic risk scores
Source: Hum Genomics. 2021 Dec 13;15:70. doi: 10.1186/s40246-021-00370-z (PMC8670062; doi:10.1186/s40246-021-00370-z)
Supplement: Supplementary file 15 — Additional file 15: Table S1. Lactase persistence full data set. SNP rs number and minor allele are included, as well as the r2 values from the sensitivity analysis. The columns headed with the 1000 Genomes population codes are the allele frequencies for each SNP in those populations. The SNPs are listed in order of removal in the sensitivity analysis. Table S2. Melanoma full data set. SNP rs number and minor allele are included, as well as the r2 values from the sensitivity analysis. The columns headed with the 1000 Genomes population codes are the allele frequencies for each SNP in those populations. The SNPs are listed in order of removal in the sensitivity analysis. Table S3. Multiple sclerosis full data set. SNP rs number and minor allele are included, as well as the r2 values from the sensitivity analysis. The columns headed with the 1000 Genomes population codes are the allele frequencies for each SNP in those populations. The SNPs are listed in order of removal in the sensitivity analysis. Table S4. Height full data set. SNP rs number and minor allele are included, as well as the r2 values from the sensitivity analysis. The columns headed with the 1000 Genomes population codes are the allele frequencies for each SNP in those populations. The SNPs are listed in order of removal in the sensitivity analysis. Table S5. 1000 Genomes superpopulations, populations and population description. Table S6. PRS values for each population, before and after maximization. Table S7. Female height r2 values from the maximization analysis. Table S8. Lactase persistence filtered data set. Table S9. Melanoma filtered allele frequency data. Table S10. Multiple sclerosis filtered allele frequency data. Table S11. Male Height filtered allele frequency data. Table S12. Female Height filtered allele frequency data. [file 40246_2021_370_MOESM15_ESM.xlsx]

## Sheet: Table S1 LP
SNP	r2	ACB	ASW	BEB	CDX	CEU	CHB	CHS	CLM	ESN	FIN	GBR	GIH	GWD	IBS	ITU	JPT	KHV	LWK	MSL	MXL	PEL	PJL	PUR	STU	TSI	YRI
rs182549	0.669763	0.0677	0.1721	0.0698	0	0.7374	0	0	0.3085	0	0.5909	0.7198	0.1408	0.0088	0.4579	0.0637	0	0	0	0	0.2578	0.1118	0.2656	0.2067	0.0588	0.0935	0
rs4988236	0.672024	0	0	0	0	0	0.0146	0	0	0	0	0	0	0	0	0	0	0.0051	0	0	0	0	0	0	0	0	0
rs4988234	0.673199	0	0.0082	0	0	0	0	0	0	0	0	0	0	0	0	0	0	0	0	0	0	0	0	0	0	0	0
rs869051967	0.673199	0	0	0	0	0	0	0	0	0	0	0	0	0	0	0	0	0	0	0	0	0	0	0	0	0	0
rs41380347	0.673199	0	0	0	0	0	0	0	0	0	0	0	0	0	0	0	0	0	0	0	0	0	0	0.0144	0	0	0
rs41525747	0.673199	0	0	0	0	0	0	0	0	0	0	0	0	0	0	0	0	0	0	0	0	0	0	0	0	0	0
rs773131166	0.673199	0	0	0	0	0	0	0	0	0	0	0	0	0	0	0	0	0	0	0	0	0	0	0	0	0	0
rs527991977	0.673017	0	0	0.0058	0	0	0	0	0	0	0	0	0	0	0	0.0049	0	0	0	0	0	0	0	0	0.0147	0	0
rs4988233	0.669186	0	0	0	0	0	0	0	0	0	0	0	0	0	0.0047	0	0	0	0.0101	0	0	0	0.0104	0	0.0049	0	0
rs145946881	0.633759	0	0	0	0	0	0	0	0	0	0	0	0	0	0	0	0	0	0.0859	0	0	0	0	0	0	0	0
rs4988235	0.0392803	0.0677	0.1721	0.0581	0	0.7374	0	0	0.3085	0	0.5909	0.7198	0.1408	0.0088	0.4579	0.0588	0	0	0	0	0.2422	0.1059	0.2604	0.2067	0.049	0.0888	0

## Sheet: Table S2 Melanoma
SNP	r2	ACB	ASW	BEB	CDX	CEU	CHB	CHS	CLM	ESN	FIN	GBR	GIH	GWD	IBS	ITU	JPT	KHV	LWK	MSL	MXL	PEL	PJL	PUR	STU	TSI	YRI
rs45430	0.672745	0.849	0.7787	0.4302	0.2581	0.3384	0.1893	0.2476	0.3404	0.9444	0.3687	0.3846	0.3932	0.9336	0.4299	0.3775	0.2115	0.2323	0.9192	0.9647	0.2266	0.0706	0.4688	0.4279	0.3922	0.3645	0.9537
rs13016963	0.706582	0.4062	0.377	0.2384	0.3333	0.399	0.2961	0.3524	0.5372	0.4495	0.3939	0.3626	0.1602	0.4159	0.3645	0.1569	0.3173	0.2576	0.4293	0.4529	0.4453	0.5118	0.2708	0.5192	0.2059	0.3972	0.4167
rs401681	0.733572	0.6406	0.5738	0.2151	0.3226	0.4242	0.2767	0.3381	0.4362	0.6313	0.5202	0.4341	0.2039	0.6239	0.4065	0.2059	0.3173	0.3434	0.5505	0.5765	0.3359	0.4235	0.1667	0.5	0.1863	0.4252	0.6157
rs2284063	0.756982	0.5104	0.418	0.5233	0.2312	0.3434	0.2476	0.2238	0.484	0.4293	0.2727	0.4066	0.4806	0.6504	0.4299	0.5882	0.2548	0.2828	0.5556	0.5412	0.4141	0.3294	0.4583	0.3942	0.5049	0.3645	0.5278
rs35390	0.769425	0.3802	0.3852	0.6512	0.629	0.0051	0.6408	0.5857	0.3245	0.4293	0.0354	0.0055	0.5388	0.4558	0.1075	0.6324	0.625	0.5808	0.4242	0.4588	0.5156	0.7235	0.6562	0.2548	0.6765	0.014	0.4213
rs6001027	0.780175	0.5052	0.3852	0.5291	0.2312	0.3434	0.2476	0.2238	0.484	0.4192	0.2727	0.4066	0.4806	0.6327	0.4299	0.5931	0.2548	0.2828	0.5556	0.5412	0.4141	0.3294	0.4583	0.3942	0.5196	0.3645	0.5324
rs7023329	0.791013	0.5104	0.4754	0.3081	0.5699	0.4899	0.4951	0.4667	0.4574	0.5758	0.5	0.511	0.2573	0.4513	0.4673	0.2647	0.2933	0.5556	0.4798	0.4941	0.4297	0.5529	0.2292	0.5337	0.3088	0.4393	0.5972
rs498136	0.800631	0.2188	0.2459	0.4186	0.2581	0.3586	0.335	0.3381	0.383	0.1919	0.2475	0.3407	0.4417	0.1991	0.4252	0.4265	0.3894	0.3182	0.2778	0.2235	0.4688	0.4412	0.401	0.4375	0.4314	0.4206	0.1898
rs62389423	0.808613	0.0104	0.0656	0	0	0.1212	0	0.0048	0.0319	0	0.0152	0.1319	0	0.0221	0.1262	0.0049	0	0	0	0.0118	0.0938	0.0294	0.0104	0.1202	0.0049	0.0794	0.0139
rs10739221	0.815205	0.474	0.4508	0.1919	0.4516	0.2323	0.6262	0.5905	0.2447	0.4545	0.2374	0.2308	0.1505	0.4336	0.271	0.1275	0.6346	0.4596	0.4747	0.5294	0.4141	0.4471	0.151	0.2933	0.1127	0.243	0.4491
rs1722784	0.824732	0.099	0.2459	0.2151	0.1022	0.404	0.1505	0.1952	0.4202	0.101	0.4798	0.522	0.2282	0.0885	0.4533	0.2696	0.1875	0.1212	0.0606	0.0176	0.3516	0.4059	0.3125	0.3606	0.2353	0.3738	0.0741
rs6750047	0.833909	0.2656	0.2131	0.1221	0.0538	0.4495	0.0437	0.0476	0.2447	0.2929	0.3485	0.4725	0.1845	0.2124	0.5	0.1716	0.0962	0.0556	0.2172	0.2588	0.25	0.0588	0.1667	0.3173	0.1373	0.4673	0.2454
rs4698934	0.841878	0.0677	0.1148	0.0407	0	0.1818	0	0.0048	0.1117	0.0303	0.1414	0.1538	0.0534	0.0354	0.257	0.098	0	0.0051	0.0556	0.0353	0.0625	0.0471	0.0781	0.1346	0.0539	0.1822	0.0417
rs1847134	0.849164	0.1979	0.1475	0.1221	0.2688	0.2778	0.2233	0.1667	0.1915	0.1465	0.3182	0.3077	0.1505	0.2345	0.3271	0.0686	0.1346	0.1667	0.1162	0.2588	0.2266	0.2353	0.1406	0.25	0.0539	0.285	0.1667
rs16891982	0.860468	0.0885	0.2131	0.0407	0	0.9798	0.0146	0.0048	0.6383	0	0.9596	0.978	0.0874	0.0044	0.8178	0.049	0	0.0101	0.0051	0.0118	0.4141	0.1588	0.0573	0.5865	0.0588	0.9673	0
rs2995264	0.864286	0.1823	0.1803	0.0407	0	0.096	0	0	0.0798	0.2424	0.0657	0.0769	0	0.1593	0.0981	0	0	0	0.202	0.2412	0.0625	0.0235	0.0156	0.1154	0.0049	0.1075	0.2778
rs1031925	0.869187	0.0417	0.0574	0.1105	0.0699	0.1313	0.0825	0.0429	0.1543	0.0455	0.1515	0.0934	0.0874	0.0133	0.1215	0.1225	0.0529	0.0354	0.0152	0.0294	0.1172	0.1412	0.0365	0.1394	0.0784	0.0981	0.0509
rs1393350	0.87245	0.0365	0.0328	0.0407	0	0.2424	0	0	0.1011	0	0.1667	0.2747	0.1117	0	0.285	0.0049	0	0.0152	0	0	0.1406	0.0647	0.0677	0.1779	0.0441	0.2477	0
rs13097028	0.876176	0.4375	0.4672	0.4186	0.5054	0.3333	0.5194	0.5	0.3351	0.4343	0.3535	0.3956	0.432	0.531	0.3318	0.5245	0.4183	0.4343	0.5505	0.4941	0.4141	0.3706	0.4583	0.351	0.4363	0.2757	0.4861
rs187843643	0.877328	0	0	0	0	0.0051	0	0	0.0106	0	0	0.0055	0.0049	0	0.0047	0	0	0	0	0	0.0078	0	0.0052	0.0096	0	0	0
rs201131773	0.877328	NA	NA	NA	NA	NA	NA	NA	NA	NA	NA	NA	NA	NA	NA	NA	NA	NA	NA	NA	NA	NA	NA	NA	NA	NA	NA
rs139996880	0.877328	NA	NA	NA	NA	NA	NA	NA	NA	NA	NA	NA	NA	NA	NA	NA	NA	NA	NA	NA	NA	NA	NA	NA	NA	NA	NA
rs1885120	0.874459	0.0052	0.0164	0.0058	0	0.0758	0	0	0.0213	0	0.0101	0.0714	0.0097	0	0.028	0.0098	0	0	0	0	0.0156	0.0118	0.0156	0.0048	0.0098	0.028	0
rs910873	0.869871	0.0104	0.0164	0.0058	0	0.0909	0	0	0.0213	0	0.0152	0.0769	0.0097	0	0.0327	0.0098	0	0	0	0	0.0234	0.0118	0.0156	0.0048	0.0049	0.028	0
rs16953002	0.863976	0.2031	0.2459	0.2384	0.3118	0.1414	0.3204	0.3048	0.1436	0.2475	0.2525	0.1978	0.2136	0.1637	0.1495	0.1618	0.274	0.3333	0.0909	0.1647	0.1016	0.0647	0.1667	0.1394	0.2059	0.1776	0.2037
rs2284378	0.870031	0.1875	0.1885	0.1047	0.1559	0.3232	0.1311	0.1762	0.2766	0.1465	0.2525	0.3352	0.1068	0.0796	0.2383	0.1912	0.2548	0.1111	0.1364	0.0824	0.2344	0.5529	0.2031	0.3077	0.1127	0.3178	0.1343
rs6059655	0.864576	0.0104	0.0164	0	0	0.0859	0	0	0.016	0	0.0101	0.0769	0.0194	0	0.0234	0.0196	0	0	0	0	0.0078	0	0.0104	0.0048	0.0098	0.0187	0
rs4785763	0.856494	0.2865	0.3279	0.2442	0.414	0.404	0.2184	0.3048	0.2128	0.2576	0.2879	0.3736	0.301	0.2655	0.2056	0.2304	0.0865	0.3586	0.4091	0.3529	0.3125	0.1647	0.2604	0.2837	0.2304	0.243	0.3056
rs1801516	0.846847	0.026	0.0328	0.0523	0.0269	0.1818	0.0146	0.0095	0.0904	0	0.202	0.1319	0.1165	0	0.1308	0.0833	0	0.0303	0.0101	0	0.0938	0.0706	0.0833	0.125	0.0588	0.1636	0
rs17119461	0.830283	0.1823	0.1967	0.0872	0.0538	0.0202	0.0534	0.0333	0.016	0.2273	0.0101	0.0055	0.1019	0.3142	0.0047	0.098	0.024	0.0354	0.2121	0.3765	0.0469	0.0176	0.0677	0.0288	0.0931	0.014	0.2824
rs7412746	0.840763	0.1042	0.1885	0.2965	0.3763	0.5606	0.3058	0.4333	0.4202	0.101	0.5404	0.5659	0.2718	0.0973	0.5	0.3137	0.3317	0.3838	0.0808	0.0294	0.3203	0.3	0.3333	0.4327	0.2598	0.4579	0.0833
rs1805007	0.820174	0.0104	0.0164	0	0	0.1263	0.0049	0	0.0213	0	0.0859	0.0989	0.0049	0	0.0327	0.0049	0	0	0	0	0.0078	0.0059	0	0.024	0.0147	0.0234	0
rs1889497	0.788559	0.5729	0.5738	0.2791	0.6129	0.1162	0.7136	0.7381	0.2234	0.5404	0.197	0.2198	0.1893	0.7035	0.243	0.1471	0.6058	0.6768	0.5657	0.6294	0.3281	0.2353	0.1927	0.2837	0.1422	0.2243	0.6435
rs3219090	0.831503	0.4375	0.4754	0.5698	0.1774	0.6515	0.2087	0.2	0.5	0.4192	0.6263	0.6429	0.5825	0.4956	0.729	0.6814	0.1971	0.2424	0.3535	0.4412	0.4141	0.4765	0.625	0.5625	0.6765	0.7196	0.4491
rs1636744	0.849731	0.1406	0.1639	0.2384	0.2258	0.4293	0.2816	0.2524	0.2872	0.0556	0.404	0.4176	0.2816	0.0664	0.4112	0.3039	0.2644	0.2222	0.0808	0.0765	0.4062	0.3941	0.2396	0.3077	0.2451	0.3738	0.0602
rs6914598	0.779492	0.5469	0.5574	0.4012	0.3763	0.3131	0.2864	0.3143	0.2872	0.6515	0.303	0.3407	0.3981	0.6018	0.3318	0.4314	0.3077	0.4091	0.6061	0.6824	0.1953	0.2059	0.3906	0.3173	0.4363	0.2804	0.5787
rs258322	0.722747	0.2552	0.1639	0.1279	0.6344	0.1465	0.6068	0.6095	0.1543	0.2273	0.1616	0.1154	0.0971	0.1858	0.0561	0.098	0.6394	0.5909	0.202	0.1588	0.1406	0.2882	0.0573	0.0913	0.0833	0.0234	0.162
rs4778138	0.740197	0.2917	0.4262	0.5872	0.2419	0.8737	0.2718	0.3238	0.734	0.1919	0.9545	0.9231	0.5049	0.3584	0.6963	0.5539	0.2644	0.197	0.2576	0.2647	0.6875	0.8	0.5573	0.6442	0.4853	0.7336	0.2315
rs35407	0.526344	0.401	0.418	0.1919	0.1183	0.9848	0.0874	0.1143	0.6702	0.2727	0.9596	0.989	0.2767	0.2434	0.8785	0.2304	0.1635	0.1061	0.2727	0.2529	0.4219	0.1882	0.2031	0.6875	0.2157	0.9813	0.2407

## Sheet: Table S3 Multiple Sclerosis
SNP	r2	ACB	ASW	BEB	CDX	CEU	CHB	CHS	CLM	ESN	FIN	GBR	GIH	GWD	IBS	ITU	JPT	KHV	LWK	MSL	MXL	PEL	PJL	PUR	STU	TSI	YRI
rs7923837	0.488451	0.1198	0.1311	0.157	0.3387	0.0505	0.2282	0.219	0.0904	0.1162	0.0707	0.011	0.1553	0.1681	0.0234	0.1422	0.2596	0.1818	0.1465	0.1	0.1406	0.1647	0.1406	0.1058	0.1667	0.0748	0.1389
rs397020	0.506061	0.1198	0.0984	0.2442	0.0914	0.303	0.1796	0.119	0.2766	0.0556	0.2778	0.3022	0.2379	0.0664	0.2617	0.1814	0.2163	0.1111	0.0556	0.0588	0.2188	0.1765	0.2865	0.274	0.2598	0.2523	0.0602
rs727098	0.5229	0.0156	0.0246	0.0465	0	0.1818	0	0	0.0851	0	0.1465	0.2143	0.0583	0	0.1916	0.0539	0	0.0202	0.0152	0	0.2109	0.2	0.0625	0.125	0.0882	0.1682	0
rs4796791	0.539346	0.0833	0.0656	0.3198	0.5753	0.2323	0.2913	0.4714	0.2394	0.0404	0.2121	0.2527	0.2816	0.0442	0.2944	0.2794	0.4663	0.4091	0.0808	0.0235	0.1875	0.0765	0.2552	0.3221	0.2451	0.2991	0.0417
rs12513380	0.555259	0.1198	0.2213	0.4767	0.7527	0.4495	0.7427	0.7333	0.6064	0.0606	0.5	0.5659	0.5	0.0664	0.5607	0.5196	0.7212	0.7424	0.1717	0.0471	0.5781	0.6235	0.526	0.5481	0.4804	0.5467	0.1111
rs12638253	0.57031	0.0156	0.041	0.1221	0.0699	0.2424	0.0922	0.0762	0.1862	0.0051	0.2424	0.2582	0.1214	0.0044	0.2897	0.152	0.1106	0.0859	0.0404	0.0059	0.1797	0.0706	0.1771	0.2115	0.1029	0.285	0
rs941816	0.583332	0.1823	0.1885	0.1047	0.0376	0.1313	0.0049	0.0095	0.0691	0.1364	0.0657	0.0549	0.0728	0.1726	0.0841	0.0539	0	0.0101	0.1566	0.1647	0.0625	0.0412	0.0521	0.0673	0.0882	0.0654	0.1991
rs2602397	0.596282	0.1719	0.1885	0.2151	0.1559	0.1768	0.1262	0.181	0.25	0.1566	0.1515	0.1648	0.1845	0.1327	0.2009	0.2696	0.1202	0.1566	0.1869	0.2118	0.3906	0.3529	0.2344	0.2644	0.2549	0.1542	0.1481
rs7255066	0.608958	0.2448	0.1967	0.2326	0.4355	0.3737	0.3544	0.3619	0.2979	0.2273	0.3737	0.3297	0.2039	0.3319	0.4065	0.2255	0.4231	0.3182	0.2778	0.2059	0.3047	0.2529	0.2292	0.3702	0.2059	0.3551	0.2407
rs10259085	0.621749	0.151	0.2459	0.4826	0.3602	0.3687	0.3544	0.3905	0.3404	0.2071	0.3788	0.3516	0.4272	0.1991	0.3972	0.4363	0.3221	0.4091	0.2121	0.1588	0.3281	0.2118	0.5	0.3413	0.4804	0.3972	0.2176
rs2255214	0.634805	0.0417	0.0656	0.2907	0.6505	0.1717	0.6408	0.6429	0.2021	0.0101	0.2273	0.1813	0.165	0.0177	0.1355	0.2402	0.5769	0.596	0.0253	0.0294	0.1875	0.4824	0.2656	0.1106	0.2745	0.1308	0.0046
rs716595	0.646576	0.1562	0.2295	0.2035	0.043	0.3788	0.0583	0.0429	0.1755	0.1919	0.2677	0.3736	0.233	0.2301	0.3224	0.1765	0.0481	0.0303	0.1566	0.1412	0.1875	0.0941	0.2292	0.2788	0.201	0.3505	0.1806
rs8049603	0.657641	0.3281	0.3197	0.4244	0.7957	0.5253	0.7524	0.7286	0.4574	0.3384	0.6313	0.5385	0.4709	0.3053	0.5514	0.3529	0.6827	0.7475	0.3081	0.3353	0.375	0.1706	0.3854	0.5144	0.3529	0.5093	0.3843
rs2503875	0.667943	0.2865	0.3443	0.2558	0.6183	0.4444	0.3592	0.4571	0.367	0.2677	0.4091	0.4451	0.2524	0.4027	0.5514	0.2402	0.3654	0.4242	0.3687	0.3941	0.4844	0.3471	0.2396	0.4183	0.2451	0.4439	0.2083
rs2050568	0.67726	0.0417	0.041	0.1686	0.3925	0.1818	0.2961	0.281	0.1489	0.0556	0.1717	0.1593	0.2573	0.0221	0.1308	0.2598	0.2981	0.303	0.0152	0.0471	0.2031	0.1471	0.224	0.1683	0.2157	0.1776	0.0139
rs1292034	0.685619	0.2396	0.2541	0.343	0.1935	0.2879	0.2039	0.1238	0.2394	0.2273	0.2727	0.3187	0.4417	0.1858	0.3037	0.4608	0.1587	0.3131	0.2778	0.1647	0.2344	0.1118	0.3385	0.3173	0.348	0.4346	0.2176
rs261902	0.693384	0.2448	0.3443	0.3721	0.7204	0.5657	0.733	0.7524	0.5745	0.2828	0.4848	0.5385	0.4175	0.3363	0.514	0.3284	0.7644	0.6313	0.2576	0.2706	0.8047	0.8529	0.4115	0.5817	0.3137	0.4346	0.162
rs12149527	0.700984	0.3229	0.2951	0.3081	0.0161	0.4747	0.0583	0.0476	0.3777	0.3485	0.3333	0.5385	0.432	0.2124	0.5047	0.3676	0.0385	0.0556	0.2576	0.2471	0.4297	0.2647	0.401	0.4471	0.3775	0.4486	0.3194
rs4285028	0.70847	0.0052	0	0	0	0	0	0	0	0.0051	0	0	0	0	0	0	0	0	0	0.0118	0	0	0.0052	0	0	0	0
rs11621145	0.716596	0.2604	0.2623	0.093	0.1935	0.1414	0.1262	0.1	0.0851	0.3333	0.1667	0.1758	0.0825	0.3938	0.1168	0.0735	0.0625	0.1061	0.2677	0.3059	0.0859	0.0647	0.1406	0.1538	0.1324	0.1168	0.3519
rs2038256	0.72374	0.099	0.123	0.4128	0.3763	0.2727	0.5388	0.5048	0.1915	0.0303	0.1818	0.2033	0.3592	0.1239	0.1495	0.4363	0.476	0.4899	0.0556	0.0882	0.2188	0.3176	0.3854	0.2115	0.3039	0.215	0.0694
rs13192841	0.730104	0.0052	0.0574	0.0698	0.1505	0.197	0.1845	0.1952	0.2181	0	0.1667	0.1813	0.068	0.0354	0.1869	0.0833	0.2981	0.1566	0.0202	0.0235	0.2734	0.4059	0.0781	0.0913	0.0735	0.1916	0.0139
rs1738074	0.736444	0.0469	0.0328	0.093	0.043	0.0707	0.0631	0.0571	0.0372	0.0354	0.0152	0.044	0.034	0.0796	0.0374	0.0539	0.0337	0.0606	0.0404	0.0353	0.0312	0.0059	0.0833	0.0192	0.098	0.0561	0.0417
rs228614	0.742835	0.0417	0.082	0.2849	0.172	0.2222	0.3592	0.3667	0.2128	0.0051	0.2071	0.2253	0.3252	0.0442	0.2336	0.2255	0.3173	0.2172	0.0404	0.0176	0.1328	0.0529	0.2396	0.1779	0.1569	0.285	0.0139
rs12296430	0.748217	0.2917	0.2377	0.2791	0.2903	0.4596	0.1505	0.1619	0.4255	0.2424	0.4192	0.467	0.301	0.2522	0.5514	0.3088	0.0913	0.2525	0.2828	0.1353	0.2734	0.1235	0.2448	0.4808	0.201	0.5514	0.1991
rs1529316	0.753314	0.5885	0.5656	0.4419	0.3602	0.4444	0.199	0.281	0.5532	0.6263	0.399	0.4231	0.5049	0.5796	0.4533	0.5147	0.3029	0.3384	0.702	0.6471	0.5156	0.4353	0.401	0.4904	0.4167	0.4486	0.5463
rs4810485	0.758633	0.3646	0.4098	0.5116	0.6505	0.4646	0.6699	0.7619	0.4574	0.3131	0.4596	0.4505	0.4757	0.3142	0.4907	0.4608	0.7067	0.6717	0.3131	0.3647	0.5	0.6412	0.474	0.5	0.451	0.4579	0.3333
rs12025416	0.76364	0.3229	0.2131	0.0291	0.1882	0.1162	0.1893	0.1476	0.0691	0.3131	0.1717	0.1264	0.0146	0.3097	0.0748	0.0294	0.0625	0.2374	0.298	0.3706	0.0547	0.0353	0.0469	0.149	0.0294	0.0794	0.3519
rs12368653	0.768645	0.0417	0.0738	0.2616	0.3441	0.197	0.301	0.3095	0.1862	0	0.2374	0.2473	0.2184	0.0177	0.1589	0.3333	0.2933	0.3283	0.0253	0.0059	0.3984	0.3353	0.2292	0.1875	0.25	0.1963	0.0417
rs9523762	0.773804	0.0104	0.0328	0.1919	0.2581	0.0859	0.2039	0.2381	0.0479	0.0101	0.1364	0.0769	0.2136	0.0088	0.0888	0.2696	0.2067	0.2475	0.0202	0.0059	0.1172	0.0353	0.2656	0.0337	0.3676	0.0654	0.0139
rs1534422	0.778246	0.2812	0.3279	0.2849	0.3871	0.1768	0.4272	0.4286	0.2606	0.2374	0.2071	0.1868	0.1796	0.1814	0.2523	0.1912	0.375	0.3939	0.3788	0.2706	0.4453	0.5882	0.2031	0.3029	0.1863	0.257	0.2361
rs6074022	0.782612	0.0365	0.0492	0.157	0.129	0.1869	0.1117	0.1381	0.0957	0.0152	0.1212	0.1593	0.1117	0.0044	0.1636	0.0784	0.1298	0.1616	0.0253	0.0059	0.0391	0.0118	0.1875	0.0962	0.152	0.1869	0.0046
rs7238078	0.787053	0	0.0082	0.0116	0	0.0505	0	0	0.0426	0	0.0152	0.0495	0.0291	0	0.0514	0.049	0	0	0	0	0.0391	0.0059	0.0573	0.0529	0.0196	0.0327	0
rs522308	0.791033	0.375	0.3361	0.4012	0.4946	0.5354	0.5825	0.6238	0.484	0.2576	0.4596	0.4835	0.4563	0.2522	0.5327	0.4118	0.6442	0.5606	0.3737	0.2882	0.5	0.5706	0.375	0.4712	0.4363	0.5187	0.2593
rs842639	0.794663	0.2135	0.1557	0.0872	0.0753	0.2828	0.0728	0.0619	0.2553	0.1717	0.2677	0.2527	0.1942	0.2212	0.2897	0.0931	0.0721	0.0455	0.2475	0.1353	0.1719	0.0647	0.1875	0.2692	0.0931	0.3084	0.2037
rs7200786	0.799902	0.3281	0.3689	0.407	0.1075	0.4798	0.1796	0.1714	0.367	0.298	0.4242	0.4396	0.3689	0.2611	0.4533	0.4608	0.1731	0.1263	0.3636	0.2706	0.2891	0.2	0.4896	0.3413	0.3725	0.4673	0.3426
rs3004212	0.803631	0.3125	0.3279	0.1453	0	0.1212	0.0097	0	0.1596	0.2576	0.0707	0.1154	0.2718	0.4115	0.1542	0.201	0.0192	0	0.3636	0.3412	0.1406	0.0353	0.1406	0.125	0.152	0.1402	0.2685
rs6880778	0.807333	0.2031	0.2787	0.2849	0.1989	0.2424	0.2039	0.2095	0.2447	0.1919	0.3737	0.2802	0.2233	0.2257	0.2523	0.3039	0.226	0.2071	0.2374	0.1941	0.2031	0.2	0.25	0.1298	0.2549	0.2196	0.1389
rs2425752	0.812924	0.1719	0.1967	0.2849	0.0699	0.3687	0.1893	0.1143	0.3245	0.2071	0.2071	0.3242	0.2524	0.2611	0.229	0.2696	0.2019	0.1162	0.0707	0.1588	0.2422	0.2647	0.1354	0.3221	0.2647	0.2196	0.1806
rs8007846	0.816878	0.2396	0.2049	0.2616	0.2742	0.3636	0.2864	0.3476	0.2713	0.1515	0.3434	0.3681	0.2573	0.1283	0.4486	0.2402	0.351	0.3232	0.1566	0.1765	0.1328	0.1235	0.3594	0.3317	0.2794	0.3037	0.2546
rs2300603	0.820376	0.2552	0.2623	0.4709	0.543	0.1364	0.5777	0.581	0.2181	0.2374	0.1818	0.1154	0.2913	0.2743	0.1402	0.3873	0.6827	0.5808	0.3333	0.2353	0.3281	0.6	0.3281	0.226	0.4608	0.1355	0.2546
rs6896969	0.825057	0.1042	0.1311	0.2093	0.1505	0.2424	0.1748	0.1857	0.2287	0.0556	0.3737	0.2802	0.165	0.0664	0.2523	0.2696	0.1683	0.1616	0.0404	0.0471	0.1953	0.2	0.224	0.1202	0.1912	0.215	0.0417
rs2523393	0.829443	0.3802	0.4754	0.5872	0.3172	0.5707	0.4709	0.3762	0.5213	0.2828	0.596	0.4615	0.568	0.4381	0.4346	0.5931	0.4375	0.4343	0.2677	0.3647	0.3125	0.3529	0.6094	0.4231	0.4657	0.4019	0.2824
rs11052877	0.833481	0.0781	0.0984	0.2093	0.2581	0.2374	0.3544	0.2857	0.1862	0.0202	0.2323	0.2802	0.1893	0.0442	0.1729	0.25	0.1971	0.2626	0.0404	0.0588	0.1172	0.1294	0.2031	0.2115	0.2206	0.2009	0.0463
rs6604026	0.837124	0.2969	0.3607	0.3605	0.2849	0.3535	0.2233	0.2667	0.4734	0.3737	0.3788	0.4231	0.3738	0.3407	0.3551	0.3725	0.2548	0.2879	0.3535	0.4353	0.5	0.5941	0.3698	0.4423	0.4216	0.4019	0.3565
rs233100	0.841491	0.6146	0.582	0.2733	0.1237	0.6212	0.1845	0.119	0.5585	0.6111	0.6162	0.5769	0.2718	0.6416	0.6168	0.2794	0.1587	0.101	0.697	0.6353	0.3281	0.2118	0.276	0.5385	0.3627	0.5607	0.6157
rs1841770	0.845199	0.4688	0.3852	0.3023	0.5699	0.3283	0.5097	0.5762	0.4043	0.3283	0.4242	0.3791	0.3398	0.4735	0.3785	0.3088	0.4904	0.601	0.3889	0.3176	0.5	0.3529	0.276	0.3846	0.3039	0.3551	0.4583
rs2688608	0.848722	0.1771	0.1721	0.4186	0.5591	0.404	0.5874	0.4952	0.3936	0.1111	0.3636	0.4066	0.4029	0.1416	0.3785	0.3382	0.4327	0.5909	0.096	0.1294	0.4844	0.6	0.5156	0.4087	0.4412	0.4579	0.1296
rs4271113	0.852393	0.0938	0.1311	0.157	0.0538	0.2475	0.0534	0.0905	0.3936	0.0556	0.2929	0.2143	0.1553	0.0841	0.285	0.0882	0.0433	0.101	0.0404	0.0824	0.4531	0.4294	0.2031	0.274	0.098	0.3271	0.0463
rs9292777	0.856979	0.0573	0.123	0.25	0.1398	0.2576	0.2427	0.219	0.2447	0.0152	0.4394	0.3077	0.1893	0.0133	0.2991	0.299	0.1827	0.2172	0.0152	0.0059	0.2344	0.1647	0.2188	0.1394	0.2549	0.2383	0.0046
rs2681424	0.862243	0.2604	0.2787	0.3023	0.0968	0.5253	0.1117	0.0952	0.4043	0.1465	0.5404	0.5714	0.2864	0.1681	0.6589	0.2794	0.1442	0.101	0.298	0.1824	0.2812	0.1294	0.3073	0.5	0.1471	0.6028	0.1944
rs3828840	0.866329	0.3698	0.3689	0.407	0.5	0.2273	0.5194	0.5381	0.2926	0.3283	0.2879	0.2747	0.3689	0.3628	0.215	0.3431	0.524	0.5253	0.3788	0.3765	0.4375	0.6647	0.3646	0.375	0.4951	0.1963	0.4213
rs874628	0.870456	0.224	0.3033	0.1977	0.2957	0.5354	0.165	0.2333	0.25	0.3434	0.4899	0.4396	0.1893	0.2611	0.257	0.1618	0.1394	0.2273	0.2121	0.2706	0.2578	0.1588	0.2656	0.2644	0.1765	0.1636	0.2917
rs8042861	0.874252	0.0208	0.0492	0.1802	0.1559	0.197	0.2621	0.2286	0.367	0.0152	0.2424	0.2143	0.1165	0.0177	0.2336	0.1814	0.2115	0.1515	0.0354	0	0.5	0.7471	0.1771	0.2596	0.1814	0.2103	0.0139
rs3129934	0.878104	0.5938	0.4836	0.4128	0.4462	0.3485	0.2427	0.2381	0.3564	0.7323	0.3535	0.3571	0.3835	0.3186	0.3318	0.3431	0.3894	0.2222	0.5505	0.3588	0.3594	0.1824	0.3646	0.3846	0.3039	0.3364	0.5231
rs66756607	0.881451	0.5469	0.5246	0.5116	0.5591	0.1465	0.5631	0.581	0.2287	0.5152	0.1869	0.1099	0.3301	0.646	0.1355	0.4167	0.6442	0.5808	0.6717	0.6	0.2969	0.5824	0.3385	0.2788	0.4755	0.1402	0.5833
rs9967792	0.885248	0.0729	0.1393	0.1337	0	0.2121	0	0	0.1809	0.0606	0.1313	0.1868	0.199	0.0487	0.1168	0.1275	0	0.0051	0.1212	0.0941	0.0859	0.0588	0.1615	0.1058	0.1275	0.1869	0.0972
rs4075958	0.888542	0.0365	0.0082	0.1105	0.0108	0.1566	0.0049	0.0381	0.1649	0.0051	0.1364	0.1868	0.1214	0.0088	0.2103	0.098	0.0144	0.0101	0.0051	0	0.0781	0.1059	0.0677	0.1587	0.0833	0.1869	0.0046
rs180515	0.891602	0.224	0.2623	0.3547	0.4677	0.4848	0.4175	0.4381	0.484	0.1212	0.4141	0.4341	0.3835	0.1372	0.5	0.3529	0.4567	0.4596	0.1263	0.1176	0.3906	0.4	0.3906	0.4183	0.3725	0.5888	0.1528
rs7941030	0.895325	0.4948	0.5082	0.2384	0.3871	0.4949	0.2816	0.3571	0.5053	0.5051	0.4242	0.4396	0.2573	0.4292	0.4393	0.2647	0.2788	0.303	0.5556	0.5471	0.4922	0.6	0.2708	0.3125	0.2451	0.3458	0.4907
rs10492972	0.898234	0.2188	0.1721	0.2035	0.129	0.101	0.1068	0.1048	0.1011	0.1061	0.1667	0.1538	0.1408	0.208	0.1121	0.1863	0.1154	0.1061	0.1364	0.2	0.1875	0.1588	0.1771	0.1538	0.2549	0.0607	0.1713
rs650258	0.901155	0.2396	0.2459	0.3721	0.2204	0.298	0.1408	0.2	0.2181	0.2323	0.303	0.2527	0.3981	0.2168	0.2196	0.3922	0.1779	0.1667	0.2424	0.2588	0.3359	0.4824	0.4688	0.3077	0.4608	0.1963	0.2083
rs17371986	0.90415	0.2917	0.2459	0.6453	0.6129	0.5253	0.3398	0.4476	0.4202	0.2626	0.596	0.5	0.5728	0.292	0.5981	0.6225	0.3077	0.5505	0.3838	0.3059	0.4297	0.2824	0.6302	0.6106	0.6569	0.6028	0.287
rs1843938	0.907072	0.5156	0.6066	0.2965	0.4624	0.3333	0.4029	0.4095	0.2553	0.5152	0.3889	0.2857	0.2961	0.4823	0.2897	0.2843	0.3317	0.4343	0.601	0.4941	0.4531	0.4529	0.2083	0.3654	0.3088	0.243	0.6019
rs11810217	0.909895	0.375	0.3689	0.2849	0.2097	0.5303	0.2864	0.3	0.3777	0.3687	0.5	0.5165	0.3398	0.3894	0.472	0.2304	0.2163	0.3081	0.3586	0.2765	0.3047	0.2882	0.349	0.3798	0.2843	0.4813	0.3102
rs4669226	0.911885	0.7396	0.582	0.4012	0.2688	0.5354	0.335	0.319	0.484	0.7374	0.3687	0.4725	0.3932	0.5929	0.5	0.4461	0.5	0.2879	0.7828	0.7	0.4297	0.4118	0.4167	0.3894	0.4412	0.472	0.6991
rs9355260	0.914071	0.151	0.1557	0.3663	0.1237	0.202	0.2573	0.2286	0.3298	0.1162	0.1667	0.1538	0.3641	0.208	0.2103	0.3971	0.2019	0.1566	0.0758	0.1941	0.4531	0.4882	0.3438	0.2692	0.4804	0.215	0.1296
rs9321490	0.916022	0.2344	0.2951	0.1221	0.1667	0.1768	0.2233	0.2048	0.2128	0.2879	0.1364	0.1538	0.1359	0.1549	0.1682	0.1275	0.2115	0.1515	0.2475	0.2647	0.2344	0.1529	0.151	0.2067	0.1078	0.1776	0.2454
rs11581062	0.91846	0.2083	0.2377	0.0814	0.4086	0.1818	0.2767	0.2857	0.2128	0.202	0.202	0.2418	0.0534	0.2699	0.1916	0.0784	0.3125	0.3737	0.2879	0.2941	0.3125	0.2941	0.0417	0.2596	0.0686	0.229	0.2037
rs12946510	0.920897	0.2344	0.1557	0.2616	0.2473	0.2222	0.2718	0.3381	0.1755	0.2323	0.1869	0.2253	0.1796	0.2124	0.2196	0.2157	0.4471	0.197	0.2525	0.1941	0.1719	0.2176	0.2135	0.1875	0.2255	0.1589	0.2778
rs3104373	0.922927	0.1562	0.1967	0.4244	0.4677	0.3333	0.5388	0.5286	0.3085	0.0859	0.4343	0.3791	0.4126	0.1195	0.2617	0.451	0.4183	0.5101	0.1313	0.1059	0.2109	0.3294	0.3802	0.3029	0.3824	0.229	0.1157
rs3817963	0.925461	0.349	0.3443	0.4128	0.3978	0.2929	0.2136	0.2333	0.3191	0.2828	0.4293	0.2637	0.3447	0.1637	0.2804	0.3382	0.3125	0.2222	0.2828	0.1588	0.3125	0.1647	0.3542	0.1971	0.2941	0.229	0.213
rs7260516	0.927472	0.0781	0.1557	0.3372	0.6022	0.2626	0.6553	0.6905	0.367	0.0455	0.2929	0.2198	0.3447	0.1283	0.257	0.3725	0.7308	0.6364	0.1818	0.0471	0.5	0.5941	0.3698	0.3173	0.3676	0.243	0.088
rs35967351	0.929698	0.1562	0.1557	0.0465	0.0161	0.0253	0.0194	0.0238	0.0372	0.1717	0.0657	0.011	0.0583	0.1991	0.0514	0.0294	0.0288	0.0152	0.1717	0.2353	0.0391	0.0235	0.026	0.0385	0.049	0.028	0.1435
rs180358	0.931447	0.276	0.2541	0.407	0.5108	0.3535	0.4417	0.5048	0.3245	0.2525	0.2929	0.3187	0.301	0.2566	0.2991	0.4118	0.5048	0.3535	0.4747	0.1647	0.3281	0.3294	0.3281	0.2885	0.2402	0.2897	0.2731
rs12644284	0.933217	0.026	0.0328	0.1512	0.1398	0.1566	0.1019	0.1286	0.0957	0	0.1162	0.1484	0.1165	0.0044	0.1355	0.0784	0.1346	0.1515	0.0051	0	0.0391	0.0118	0.1615	0.0865	0.1471	0.1542	0
rs11719975	0.935056	0.2188	0.2951	0.1802	0	0.6515	0.0049	0.0048	0.5691	0.1566	0.5808	0.6429	0.2816	0.1239	0.5701	0.2402	0	0.0202	0.1667	0.1118	0.4375	0.3529	0.2917	0.5721	0.2549	0.7196	0.1667
rs3135338	0.936872	0.0469	0.0492	0	0	0.1616	0.0243	0	0.0798	0.0253	0.1414	0.1319	0.0146	0.0044	0.0888	0.0098	0	0.0051	0.0303	0.0118	0.0625	0.0176	0.026	0.0433	0.0343	0.0841	0.0324
rs11154801	0.939947	0	0.0164	0.0116	0	0.0253	0.0049	0.0048	0.0053	0	0.0051	0.0275	0.0049	0	0.0093	0	0	0.0051	0	0	0.0078	0	0.0052	0.0144	0	0.0187	0
rs337718	0.941824	0.3125	0.2787	0.4186	0.5	0.1717	0.4612	0.4762	0.2287	0.3889	0.2677	0.2473	0.3932	0.2699	0.2477	0.4363	0.4423	0.5303	0.202	0.2412	0.2969	0.2235	0.375	0.2933	0.4314	0.1822	0.2454
rs17066096	0.943696	0.2865	0.2869	0.0523	0	0.0606	0	0	0.0638	0.3434	0.0152	0.0385	0.0291	0.3496	0.0748	0.0784	0	0.0051	0.2677	0.3588	0.0234	0.0294	0.0677	0.0481	0.0294	0.0514	0.3843
rs7789940	0.945349	0.0573	0.041	0.2384	0.1989	0.1465	0.2718	0.1714	0.133	0.0152	0.1667	0.2088	0.199	0.0354	0.2056	0.2696	0.2212	0.2424	0.0101	0.0529	0.125	0.0353	0.2135	0.1442	0.299	0.1636	0.0278
rs11808092	0.947316	0.1198	0.0984	0.1279	0.043	0.2778	0.0097	0.0619	0.2394	0.0707	0.2424	0.2857	0.1408	0.1018	0.3084	0.1275	0.0144	0.0303	0.0707	0.0647	0.1484	0.1294	0.0938	0.2308	0.1078	0.2523	0.0741
rs10518025	0.949163	0.151	0.2459	0.4826	0.3602	0.3687	0.3495	0.3905	0.3404	0.2071	0.3788	0.3516	0.4272	0.1947	0.3972	0.4363	0.3125	0.4091	0.2121	0.1529	0.3281	0.2118	0.5	0.3413	0.4804	0.3972	0.2037
rs17445836	0.950973	0.474	0.459	0.3081	0.2634	0.5354	0.2282	0.2143	0.3936	0.4798	0.4697	0.522	0.3738	0.3805	0.5888	0.2745	0.274	0.3131	0.3788	0.3412	0.3906	0.2059	0.2812	0.4615	0.3382	0.6215	0.4676
rs299175	0.952394	0.1406	0.1393	0.2326	0.2312	0.2778	0.2427	0.219	0.2234	0.1111	0.2929	0.2308	0.1262	0.1593	0.2664	0.1716	0.149	0.1616	0.1616	0.1941	0.1797	0.1294	0.2031	0.3365	0.1373	0.2664	0.1296
rs35929052	0.954084	0.1875	0.1885	0.157	0.1452	0.3131	0.1845	0.1524	0.2181	0.1263	0.2576	0.3407	0.1359	0.2124	0.2991	0.2255	0.1202	0.1364	0.2121	0.1882	0.1016	0.0529	0.1719	0.2115	0.1814	0.2991	0.0972
rs9596270	0.955311	0.2917	0.3033	0.25	0.3495	0.2172	0.4709	0.4048	0.234	0.3283	0.2626	0.1648	0.2621	0.3053	0.1682	0.2304	0.5913	0.5152	0.2626	0.3294	0.2188	0.2059	0.2812	0.3269	0.25	0.1542	0.3241
rs3129720	0.956237	0.6198	0.5	0.4186	0.4462	0.3636	0.2864	0.2571	0.3989	0.7576	0.3889	0.3736	0.4272	0.354	0.3598	0.402	0.4279	0.2222	0.5909	0.3882	0.375	0.1941	0.401	0.4231	0.3431	0.3645	0.6296
rs3748817	0.958945	0.6458	0.623	0.2616	0.3656	0.4697	0.4078	0.419	0.4521	0.6717	0.4141	0.4945	0.2573	0.531	0.4579	0.3284	0.4615	0.5202	0.6313	0.5882	0.4922	0.3353	0.2708	0.4808	0.2941	0.5327	0.6435
rs706015	0.960814	0.4062	0.3443	0.2791	0.3387	0.3081	0.2718	0.2667	0.3138	0.4091	0.3283	0.3352	0.3155	0.4779	0.3972	0.3284	0.4087	0.2727	0.4091	0.3706	0.4141	0.3118	0.2604	0.3317	0.348	0.3598	0.4259
rs1886700	0.962752	0.1042	0.1393	0.3314	0.4677	0.303	0.4369	0.4333	0.3404	0.1263	0.2828	0.3352	0.267	0.1327	0.2991	0.3578	0.3798	0.4848	0.1061	0.0529	0.4688	0.4294	0.2917	0.2067	0.3186	0.2757	0.0787
rs2104286	0.964969	0.2135	0.2541	0.2965	0.1882	0.5404	0.301	0.2667	0.4628	0.1364	0.5404	0.5165	0.3398	0.208	0.5701	0.3137	0.3365	0.2475	0.2273	0.1588	0.4844	0.5529	0.2396	0.4567	0.3039	0.5607	0.162
rs71624119	0.965971	0.0052	0.0574	0.1919	0.1989	0.0707	0.2816	0.3238	0.1755	0	0.0505	0.0714	0.1553	0	0.0561	0.2696	0.3413	0.2374	0.0051	0	0.4141	0.4824	0.1719	0.1154	0.1814	0.0981	0
rs6716355	0.967006	0.0938	0.1557	0.3837	0.3118	0.4646	0.2913	0.3143	0.4362	0.0404	0.5051	0.4945	0.5388	0.031	0.4486	0.5	0.1875	0.2222	0.0253	0.0294	0.2891	0.2765	0.5156	0.3462	0.4216	0.4299	0.0602
rs210131	0.968248	0.0938	0.0656	0.1802	0.1398	0.2424	0.1019	0.1238	0.1383	0.0101	0.1616	0.2527	0.1942	0.0177	0.1963	0.1422	0.1394	0.1515	0.0404	0	0.0859	0.0294	0.224	0.1394	0.2206	0.2477	0.0093
rs6984045	0.969358	0.2917	0.3852	0.5756	0.6022	0.3283	0.6359	0.6524	0.2447	0.303	0.3687	0.3462	0.5097	0.2035	0.2944	0.5588	0.7692	0.5606	0.2929	0.3353	0.3359	0.3882	0.599	0.2163	0.652	0.271	0.3333
rs6881706	0.970307	0.6406	0.5902	0.5058	0.1452	0.6313	0.165	0.1333	0.5	0.5505	0.5	0.5879	0.3981	0.5664	0.6449	0.4314	0.1346	0.1263	0.6818	0.6235	0.4062	0.2412	0.5052	0.5769	0.4069	0.5654	0.625
rs3129889	0.970961	0.25	0.1803	0.1163	0.1882	0.1667	0.0874	0.1476	0.1436	0.2424	0.1263	0.1758	0.0534	0.2389	0.1355	0.0441	0.0048	0.0606	0.202	0.1353	0.1406	0.0412	0.1094	0.1538	0.0882	0.1121	0.2685
rs6917747	0.971276	0.349	0.2705	0.436	0.4355	0.3939	0.335	0.3905	0.2766	0.2828	0.4192	0.4615	0.4272	0.3097	0.4673	0.4118	0.3077	0.4091	0.2424	0.2059	0.2734	0.2294	0.4271	0.3365	0.3971	0.4346	0.2593
rs758944	0.97235	0.4792	0.5492	0.2267	0.0376	0.4747	0.0971	0.1095	0.3617	0.5253	0.4141	0.4835	0.3592	0.5177	0.4439	0.2206	0.1394	0.0909	0.6212	0.4529	0.1875	0.1235	0.2604	0.5	0.2353	0.3598	0.4861
rs12988804	0.974816	0.0417	0.0574	0.2674	0.4731	0.1313	0.4563	0.4952	0.1809	0.0152	0.1869	0.1044	0.2233	0.0398	0.0981	0.3578	0.4423	0.4394	0.0404	0.0471	0.3047	0.2941	0.2604	0.1442	0.2549	0.1869	0.0463
rs3135388	0.975221	0.4219	0.4016	0.3198	0.3656	0.3131	0.3592	0.3429	0.3191	0.3535	0.2222	0.3462	0.2961	0.4292	0.2897	0.25	0.2981	0.4141	0.4091	0.3647	0.2891	0.2882	0.3073	0.3125	0.3284	0.3084	0.3704
rs12957214	0.976028	0.1667	0.2377	0.3256	0.0538	0.298	0.0583	0.0857	0.2021	0.1364	0.2172	0.3022	0.3107	0.1549	0.2664	0.3088	0.0817	0.0909	0.2677	0.2176	0.2109	0.1882	0.2552	0.2644	0.2892	0.2757	0.1389
rs1014486	0.976553	0.0885	0.0984	0.1221	0	0.202	0	0	0.1702	0.0505	0.1212	0.1593	0.1699	0.0575	0.1168	0.1176	0	0.0051	0.096	0.0765	0.0781	0.0588	0.1562	0.1106	0.1176	0.1729	0.0741
rs2836425	0.978232	0.3333	0.3197	0.2035	0.0914	0.2778	0.068	0.081	0.234	0.4394	0.2172	0.2802	0.1117	0.3628	0.2664	0.1569	0.101	0.0707	0.3384	0.3059	0.2578	0.1588	0.1771	0.2548	0.152	0.2804	0.2778
rs10201872	0.979427	0.6354	0.6393	0.2209	0.0806	0.2172	0.1408	0.0571	0.2819	0.6263	0.303	0.2198	0.1602	0.5929	0.3131	0.2745	0.1394	0.1061	0.6414	0.6471	0.1406	0.1529	0.2448	0.3125	0.3088	0.3598	0.6343
rs10797431	0.979691	0.1354	0.1311	0.1337	0	0.2273	0.0097	0	0.1277	0.1212	0.1263	0.2418	0.165	0.1372	0.1916	0.1176	0	0	0.1717	0.1059	0.1094	0.0529	0.1354	0.2212	0.1127	0.2336	0.088
rs7253363	0.980172	0.1406	0.2213	0.5291	0.629	0.7677	0.5097	0.5476	0.6223	0.1111	0.7222	0.6978	0.5922	0.0575	0.7056	0.5882	0.4952	0.5253	0.1465	0.1	0.7656	0.7824	0.6458	0.6538	0.5049	0.757	0.0926
rs4149584	0.980474	0.1793	0.0938	0.2846	0.4789	0.1208	0.5125	0.4937	0.1586	0.1172	0.0812	0.1765	0.28	0.0994	0.1312	0.2966	0.4934	0.4737	0.0844	0.1172	0.4375	0.3333	0.3056	0.2403	0.3154	0.1056	0.122
rs34536443	0.980645	0.224	0.2049	0.1977	0.1344	0.2424	0.1019	0.0857	0.1862	0.2778	0.202	0.2637	0.2379	0.1947	0.2617	0.2451	0.1442	0.1465	0.2071	0.1941	0.1484	0.0529	0.2396	0.226	0.2647	0.3271	0.2222
rs4308217	0.980704	0.3542	0.2869	0.1279	0.043	0.2071	0.0291	0.0524	0.1809	0.3485	0.2828	0.2912	0.1311	0.292	0.2243	0.152	0	0.0455	0.2828	0.3235	0.1328	0.0471	0.1302	0.226	0.1618	0.2056	0.3519
rs17824933	0.980718	0.4167	0.541	0.5523	0.6075	0.404	0.7039	0.6905	0.3723	0.4495	0.4394	0.3846	0.4806	0.5973	0.3551	0.5392	0.5962	0.5505	0.3333	0.6059	0.4531	0.4412	0.4479	0.4087	0.5147	0.3037	0.5046
rs9283487	0.980718	0.724	0.623	0.5058	0.1344	0.6364	0.1602	0.1333	0.5	0.6263	0.5	0.5879	0.4029	0.7478	0.6449	0.4314	0.1346	0.1162	0.7374	0.7118	0.4375	0.2412	0.5052	0.5913	0.4069	0.5654	0.6759
rs201847125	0.980718	0.3958	0.4344	0.1512	0.0645	0.2424	0.0728	0.0524	0.2979	0.5051	0.2374	0.2198	0.1796	0.4425	0.2009	0.1078	0.1298	0.0505	0.4747	0.4588	0.2422	0.3471	0.125	0.2404	0.1471	0.1449	0.4769
rs201202118	0.980718	NA	NA	NA	NA	NA	NA	NA	NA	NA	NA	NA	NA	NA	NA	NA	NA	NA	NA	NA	NA	NA	NA	NA	NA	NA	NA
rs75637965	0.980718	0.2812	0.2951	0.2035	0.1667	0.101	0.1359	0.1619	0.2979	0.3535	0.2273	0.1374	0.2816	0.3805	0.1682	0.2304	0.1683	0.1566	0.303	0.4412	0.1406	0.2706	0.2604	0.2308	0.25	0.1308	0.3102
rs113116201	0.980715	0.2083	0.1393	0.2849	0.3925	0.1515	0.3495	0.4048	0.133	0.1869	0.1162	0.1978	0.1845	0.1195	0.1402	0.2353	0.274	0.3636	0.202	0.1529	0.0703	0.0588	0.1823	0.1202	0.2157	0.215	0.2037
rs17411949	0.980612	0.0521	0.082	0.0581	0.0376	0.2424	0.0825	0.0714	0.1277	0	0.3384	0.2253	0.0777	0	0.1449	0.0539	0.0625	0.0253	0.0354	0.0118	0.1094	0.0235	0.0781	0.0817	0.0735	0.1495	0
rs9807334	0.980489	0.2448	0.2787	0.343	0.4194	0.1414	0.4223	0.4333	0.1755	0.2626	0.2222	0.1813	0.2476	0.2522	0.0935	0.2892	0.5144	0.3535	0.1616	0.3176	0.2344	0.1706	0.276	0.2115	0.4804	0.0888	0.2454
rs7779014	0.980356	0.3698	0.4098	0.1686	0.4731	0.2121	0.4272	0.4524	0.2447	0.3384	0.3283	0.2747	0.1505	0.2832	0.3271	0.1863	0.4423	0.4343	0.2879	0.3647	0.3047	0.2294	0.2344	0.3654	0.1814	0.3411	0.3056
rs9989735	0.981886
rs2205986	0.982104	0.7396	0.7049	0.4709	0.1344	0.4798	0.2621	0.1429	0.5372	0.7475	0.5152	0.4945	0.5243	0.7257	0.4393	0.5343	0.274	0.1717	0.7525	0.7294	0.4844	0.3412	0.5052	0.4904	0.5441	0.5047	0.7454
rs471942	0.981639	0.2812	0.2869	0.343	0.7957	0.4091	0.6845	0.7571	0.3511	0.2727	0.2626	0.3297	0.466	0.208	0.3224	0.3382	0.7788	0.7576	0.2879	0.2	0.4375	0.4353	0.4896	0.2885	0.3922	0.3411	0.2083
rs74796499	0.981172	0.1094	0.1066	0.1395	0	0.3081	0.0049	0.0048	0.133	0.1212	0.2121	0.3187	0.1214	0.1062	0.2804	0.1029	0.0048	0	0.1212	0.0882	0.1797	0.0588	0.1667	0.2404	0.1029	0.257	0.125
rs60600003	0.980454	0.2656	0.1803	0.0116	0	0.0808	0.0146	0.0095	0.0479	0.2475	0.101	0.0879	0.0534	0.2212	0.0654	0.0441	0.0048	0.0101	0.202	0.2118	0.0547	0.0118	0.0365	0.0481	0.0245	0.0514	0.2269
rs4924273	0.980521	0.1094	0.1066	0.5058	0.457	0.3131	0.4951	0.419	0.2872	0.1061	0.2879	0.2802	0.4757	0.0752	0.3832	0.5392	0.4808	0.4444	0.096	0.0765	0.3438	0.3235	0.4948	0.2933	0.4265	0.4252	0.1065
rs931555	0.984013	0.2552	0.3115	0.093	0.4785	0.0404	0.4951	0.4333	0.2394	0.2525	0.0657	0.1044	0.0534	0.2611	0.0467	0.0882	0.625	0.3838	0.202	0.3647	0.4531	0.5765	0.0938	0.2212	0.0637	0.0654	0.2454
rs10866713	0.985537	0.0417	0.1148	0.1977	0.5968	0.2576	0.5922	0.5286	0.2394	0.0051	0.2778	0.2637	0.233	0.0265	0.2243	0.2108	0.6587	0.5152	0.0808	0.0059	0.4141	0.6471	0.2708	0.1827	0.2745	0.1963	0.0139
rs7924357	0.985136	0.151	0.2131	0.3488	0.3602	0.4545	0.4175	0.3714	0.4521	0.0657	0.5657	0.456	0.3301	0.1106	0.3785	0.3529	0.4423	0.303	0.0505	0.1	0.6406	0.7706	0.349	0.4423	0.3627	0.4252	0.0833
rs34286592	0.985125	0.4688	0.4426	0.3953	0.3118	0.3737	0.3495	0.2762	0.383	0.3384	0.3182	0.4231	0.432	0.5133	0.4813	0.3725	0.2692	0.3081	0.5505	0.5824	0.2812	0.1294	0.3646	0.2452	0.3137	0.4439	0.4213
rs41286801	0.984558	0	0.0164	0	0	0.0455	0	0	0.0106	0	0.0202	0.0055	0	0	0	0	0	0	0	0	0	0	0	0.0337	0	0.0234	0
rs17149161	0.984615	0.1406	0.1066	0.157	0.2796	0.1313	0.2767	0.3143	0.1223	0.1263	0.1414	0.1154	0.1893	0.0885	0.1729	0.1912	0.2885	0.2727	0.0606	0.1118	0.0703	0.0647	0.1823	0.1202	0.201	0.1636	0.0926
rs67297943	0.986985	0.3802	0.4508	0.3314	0.6774	0.2727	0.7233	0.6762	0.2872	0.3889	0.2929	0.2802	0.3398	0.4159	0.2523	0.3529	0.7308	0.6061	0.404	0.3588	0.4922	0.6824	0.3021	0.3029	0.3824	0.2336	0.3843
rs12087340	0.988859	0.1875	0.1885	0.7616	0.4785	0.6212	0.5971	0.5571	0.4734	0.0707	0.6465	0.6813	0.7718	0.1726	0.6495	0.8137	0.5673	0.5707	0.1869	0.1471	0.4531	0.1588	0.7135	0.5	0.7696	0.6776	0.1435
rs13279485	0.988376	0.1562	0.2049	0.2267	0.5	0.202	0.4466	0.5333	0.3883	0.2727	0.2121	0.2143	0.1505	0.1637	0.215	0.1716	0.3846	0.4949	0.2273	0.1882	0.3828	0.6588	0.1823	0.4087	0.152	0.2757	0.1944
rs3745672	0.987808	0.2552	0.3197	0.4477	0.3065	0.6717	0.5097	0.5143	0.5266	0.2475	0.6414	0.6538	0.5194	0.2434	0.6776	0.3873	0.5337	0.4495	0.303	0.3118	0.5703	0.3647	0.5	0.5817	0.4412	0.6963	0.2454
rs523604	0.989265	0.3125	0.2459	0.0814	0.0054	0.0657	0.0534	0.0476	0.0638	0.3081	0.0253	0.0824	0.068	0.3009	0.0935	0.0588	0.0913	0.0253	0.2475	0.3588	0.0547	0.0294	0.0781	0.0673	0.0588	0.0467	0.4074
rs6498184	0.99086	0.4167	0.3443	0.2035	0.1989	0.3586	0.0922	0.1143	0.234	0.2929	0.3131	0.3407	0.335	0.3142	0.4393	0.1814	0.0577	0.1616	0.3737	0.3294	0.2266	0.1118	0.2344	0.3606	0.2451	0.3879	0.3519
rs17267338	0.990365	0.0677	0.0492	0.25	0.1989	0.1869	0.1262	0.1619	0.2021	0.0505	0.2727	0.2253	0.3204	0.0664	0.1822	0.2402	0.2163	0.1313	0.101	0.0353	0.125	0.1176	0.2656	0.2212	0.3039	0.1402	0.0324
rs7993214	0.98945	0.1875	0.2869	0.2791	0.2581	0.5455	0.3107	0.2571	0.4255	0.2172	0.4646	0.522	0.3107	0.1504	0.514	0.2745	0.125	0.2475	0.1818	0.1765	0.5547	0.5118	0.2865	0.4808	0.2402	0.4626	0.1528
rs4916321	0.990175	0.6458	0.6311	0.4651	0.6237	0.3182	0.5291	0.5333	0.4202	0.6515	0.2727	0.2143	0.3204	0.708	0.257	0.3627	0.6058	0.5101	0.6414	0.7294	0.5156	0.5706	0.3281	0.375	0.348	0.2009	0.6991
rs12722561	0.989417	0.026	0.0574	0.1395	0	0.1212	0	0	0.2394	0	0.1364	0.1319	0.1068	0	0.1075	0.1029	0	0	0	0	0.3047	0.6	0.1354	0.1731	0.0931	0.0935	0
rs6072343	0.987805	0.2865	0.3361	0.4651	0.3065	0.6768	0.5243	0.5095	0.5319	0.2677	0.6818	0.6758	0.5243	0.2832	0.6916	0.4167	0.5433	0.4596	0.3586	0.3471	0.6016	0.3941	0.4896	0.6058	0.4461	0.7009	0.2778
rs1927457	0.988482	NA	NA	NA	NA	NA	NA	NA	NA	NA	NA	NA	NA	NA	NA	NA	NA	NA	NA	NA	NA	NA	NA	NA	NA	NA	NA
rs802734	0.987254	0.1562	0.2295	0.3081	0.1344	0.5758	0.2087	0.1714	0.5053	0.0808	0.5556	0.5604	0.3689	0.2389	0.5561	0.4363	0.1731	0.2172	0.1162	0.1235	0.2969	0.1235	0.3594	0.4087	0.451	0.5187	0.162
rs522127	0.989021	0.1615	0.2131	0.3198	0.0699	0.4293	0.1456	0.1048	0.3404	0.2071	0.2222	0.3791	0.301	0.1681	0.285	0.299	0.1154	0.101	0.0808	0.1176	0.2891	0.2647	0.1615	0.3462	0.3137	0.2336	0.1667
rs9808753	0.991964	0.0573	0.0902	0.3953	0.543	0.2879	0.5	0.5905	0.1596	0.0354	0.3687	0.3297	0.2184	0.0752	0.3131	0.2794	0.5385	0.6162	0.0606	0.0471	0.3281	0.2471	0.3229	0.2115	0.2892	0.285	0.0231
rs307896	0.992587	0.2812	0.1885	0.1105	0.1344	0.1616	0.0971	0.1333	0.1064	0.298	0.1414	0.1374	0.0825	0.0575	0.0841	0.0245	0.0721	0.0455	0.2929	0.0824	0.0625	0.0235	0.1042	0.0673	0.098	0.0701	0.2176
rs4648356	0.992384	0.4792	0.4426	0.2442	0.1882	0.2929	0.199	0.2286	0.266	0.5303	0.2323	0.2582	0.2573	0.5265	0.285	0.2794	0.2404	0.202	0.5	0.4235	0.1641	0.0941	0.3021	0.2404	0.2843	0.1682	0.5833
rs11864333	0.993181	0.6562	0.582	0.343	0.2204	0.2879	0.2282	0.1524	0.2713	0.6919	0.2778	0.3242	0.4563	0.615	0.3318	0.4706	0.1683	0.3485	0.5909	0.5235	0.2344	0.1647	0.3385	0.3606	0.3676	0.4346	0.7037
rs733724	0.992116	0.7188	0.6148	0.5814	0.4194	0.4444	0.3252	0.3905	0.3404	0.7879	0.4192	0.4451	0.5049	0.7257	0.3785	0.4902	0.4087	0.4495	0.6818	0.7118	0.2656	0.1529	0.4375	0.3606	0.549	0.3925	0.7454
rs4903324	0.991002	0.0104	0.0246	0.0872	0.0914	0.0404	0.1311	0.0857	0.0532	0	0.0404	0.0604	0.0437	0	0.0514	0.0343	0.0769	0.0859	0	0	0.1562	0.2118	0.0417	0.1106	0.0784	0.0374	0
rs354033	0.990165	0.0417	0.0164	0.0465	0.0484	0.1111	0.1019	0.0905	0.0691	0	0.1616	0.0934	0.0534	0.0044	0.0748	0.0294	0.0817	0.0455	0	0.0059	0.0469	0.0059	0.0781	0.0288	0.0637	0.0514	0
rs17157903	0.989161	0.1979	0.1557	0.2733	0.1398	0.2677	0.0874	0.1095	0.2819	0.1717	0.4141	0.2692	0.5	0.1549	0.1682	0.3333	0.1538	0.0909	0.1616	0.1882	0.4219	0.4765	0.3385	0.2548	0.3382	0.1869	0.1944
rs942637	0.988738	0.2969	0.2377	0.1163	0.1022	0.1717	0.034	0.0476	0.1862	0.3131	0.101	0.1374	0.1214	0.3894	0.2523	0.152	0.0481	0.0354	0.2525	0.3	0.25	0.2353	0.1094	0.1971	0.1225	0.229	0.2917
rs1557351	0.990396	0.349	0.2623	0.1337	0.0054	0.0758	0.0049	0.0048	0.0798	0.3838	0.101	0.0659	0.2379	0.3628	0.0888	0.2402	0	0.0101	0.3939	0.4118	0.0391	0.0353	0.1979	0.1442	0.2647	0.0794	0.3009
rs7204270	0.991527	0.2812	0.1967	0.3023	0.1344	0.2121	0.2136	0.1762	0.2926	0.2071	0.1869	0.2198	0.2961	0.2743	0.2383	0.2451	0.149	0.2172	0.2273	0.1824	0.3828	0.3529	0.2969	0.2548	0.3088	0.2336	0.2917
rs1782645	0.990575	0.7917	0.6967	0.1628	0	0.2525	0	0	0.2553	0.9091	0.2121	0.1868	0.1942	0.885	0.229	0.2353	0	0.0101	0.8283	0.8471	0.2656	0.2647	0.224	0.2837	0.2108	0.2617	0.9074
rs4704970	0.991308	0	0.0164	0	0	0.0859	0.0049	0	0	0	0.0556	0.0824	0	0	0.0234	0	0	0	0	0	0.0156	0.0059	0.0312	0.0096	0	0.028	0
rs7090512	0.98985	0.2396	0.2787	0.1163	0.2419	0.1061	0.3107	0.2952	0.1915	0.3333	0.2828	0.1429	0.1311	0.4027	0.0981	0.1225	0.3894	0.2222	0.2172	0.3353	0.2266	0.1765	0.1302	0.2067	0.1225	0.0935	0.3009
rs908821	0.989613	0.25	0.2787	0.4477	0.0323	0.803	0.0146	0.0333	0.5745	0.202	0.7778	0.7692	0.4757	0.3009	0.7056	0.4167	0.0144	0.0707	0.1566	0.2412	0.4531	0.3118	0.5	0.5913	0.4363	0.771	0.1991
rs8074980	0.991012	0.1927	0.1639	0.4767	0.3226	0.2677	0.3301	0.3048	0.2713	0.1465	0.1768	0.1923	0.4515	0.2965	0.2056	0.5196	0.375	0.3535	0.2323	0.2	0.1875	0.1765	0.4688	0.2692	0.4118	0.3271	0.1574
rs12722489	0.991472	0.1615	0.1311	0.1802	0.1129	0.1465	0.1359	0.1333	0.1011	0.1667	0.1111	0.1484	0.1165	0.1327	0.1215	0.1127	0.1875	0.1212	0.0606	0.1	0.0391	0.0118	0.1458	0.0817	0.1716	0.1355	0.1759
rs6689470	0.989638	0.2969	0.2869	0.4942	0.5215	0.5253	0.4951	0.5095	0.3936	0.2879	0.4646	0.4725	0.5097	0.3673	0.5047	0.4902	0.4856	0.4899	0.2727	0.2765	0.375	0.3118	0.474	0.4038	0.4608	0.4813	0.2454
rs11587876	0.990275	0.1198	0.0984	0.6163	0.9462	0.6061	0.5437	0.6905	0.5106	0	0.5657	0.6703	0.4903	0	0.6822	0.3382	0.399	0.7929	0.0101	0	0.3984	0.2059	0.6562	0.4712	0.3284	0.6776	0
rs6897932	0.99094	0.0885	0.1066	0.1395	0.0591	0.1465	0.0194	0.019	0.0851	0.0152	0.1414	0.1319	0.1845	0.031	0.1495	0.1029	0	0.0505	0.0657	0.0529	0.0547	0.0235	0.1146	0.0817	0.1029	0.1075	0.0231
rs1458175	0.98965	0.4792	0.377	0.093	0.043	0.0859	0.0631	0.0857	0.1064	0.5404	0.0909	0.0604	0.0922	0.4115	0.0561	0.0882	0.101	0.0354	0.4444	0.4824	0.1328	0.0706	0.0833	0.1058	0.1029	0.0888	0.4352
rs9657904	0.990985	0.4688	0.5164	0.3895	0.5161	0.4141	0.3107	0.3286	0.3936	0.5051	0.3687	0.4176	0.4272	0.5708	0.3879	0.4412	0.1923	0.3232	0.5556	0.6294	0.2969	0.1412	0.4583	0.3365	0.3873	0.3692	0.4954
rs1386330	0.991415	0.375	0.4426	0.2965	0.0376	0.2626	0.0388	0.0381	0.3032	0.4747	0.2424	0.2033	0.3981	0.4646	0.2336	0.3137	0.0481	0.0404	0.4747	0.4824	0.2344	0.2706	0.3333	0.2644	0.3873	0.2664	0.4352
rs9891119	0.991105	0.4062	0.3033	0.2151	0.2204	0.3636	0.267	0.281	0.2926	0.3939	0.2475	0.3352	0.1748	0.3496	0.3925	0.1569	0.2019	0.298	0.4242	0.4765	0.2344	0.0941	0.224	0.3606	0.1618	0.3785	0.3657
rs2243123	0.990558	0.6667	0.5328	0.436	0.4247	0.3889	0.3835	0.3571	0.3883	0.6162	0.3586	0.3791	0.4563	0.6549	0.3785	0.3676	0.4038	0.3333	0.6818	0.6882	0.2578	0.2471	0.3698	0.3029	0.3578	0.5187	0.6667
rs1131265	0.990993	0.2396	0.1967	0.0814	0.0699	0.2727	0.0728	0.0619	0.2234	0.2222	0.2525	0.2363	0.1942	0.2389	0.285	0.1029	0.0721	0.0505	0.2879	0.2294	0.1484	0.0588	0.1823	0.2644	0.0931	0.2991	0.2454
rs6859219	0.991476	0.6562	0.623	0.5058	0.1505	0.6414	0.165	0.1333	0.5	0.5657	0.5	0.5879	0.3981	0.5796	0.6449	0.4314	0.1346	0.1263	0.702	0.6294	0.4141	0.2412	0.5052	0.5865	0.4069	0.5701	0.6343
rs4772201	0.991078	0.0312	0.0492	0.1628	0.4355	0.303	0.335	0.3619	0.1809	0.0051	0.3687	0.2308	0.1942	0.0221	0.2757	0.1127	0.2788	0.3081	0.0202	0.0235	0.1719	0.1706	0.1406	0.2548	0.1275	0.229	0.0046
rs17785991	0.989405	0	0	0	0	0	0	0	0	0	0	0	0	0	0	0	0	0	0	0	0	0	0	0	0.0098	0	0
rs386965	0.98964	0.1979	0.3033	0.5116	0.543	0.4192	0.4854	0.5952	0.3936	0.202	0.4646	0.5385	0.5777	0.3584	0.5467	0.5539	0.5529	0.6414	0.2576	0.2647	0.375	0.4706	0.4896	0.5721	0.5098	0.4907	0.1481
rs4613763	0.99003	0.5365	0.4098	0.5465	0.7097	0.3182	0.5097	0.5286	0.4415	0.4899	0.3182	0.3077	0.432	0.5575	0.3084	0.5833	0.4856	0.5909	0.4848	0.4588	0.375	0.6	0.474	0.3654	0.5049	0.2897	0.5231
rs62626325	0.990476	0.0052	0.0246	0.0814	0.0376	0.1414	0.0534	0.0667	0.2181	0	0.1818	0.1758	0.1068	0	0.1589	0.0735	0.0288	0.0404	0.0202	0.0118	0.2734	0.3235	0.1094	0.1731	0.1275	0.1542	0
rs756699	0.987492	0.3698	0.4098	0.1686	0.4731	0.2121	0.4272	0.4524	0.2447	0.3384	0.3283	0.2747	0.1505	0.2832	0.3271	0.1863	0.4423	0.4343	0.2879	0.3647	0.3047	0.2294	0.2344	0.3654	0.1814	0.3411	0.3056
rs1077667	0.990829	0.6042	0.4918	0.5349	0.6613	0.3434	0.4612	0.481	0.4362	0.596	0.3636	0.3571	0.4563	0.5929	0.3318	0.5441	0.4567	0.5	0.5606	0.5412	0.4375	0.5647	0.5	0.3798	0.5343	0.3131	0.5926
rs9282641	0.988989	NA	NA	NA	NA	NA	NA	NA	NA	NA	NA	NA	NA	NA	NA	NA	NA	NA	NA	NA	NA	NA	NA	NA	NA	NA	NA
rs11957313	0.989204	0.3021	0.3033	0.093	0.0269	0.1313	0.0388	0.019	0.0851	0.3384	0.0859	0.1154	0.1311	0.3274	0.1121	0.0686	0.0433	0.0202	0.3586	0.4176	0.1016	0.0588	0.1042	0.0817	0.1225	0.1262	0.3704
rs1107345	0.988931	0.2917	0.2951	0.5116	0.2581	0.2778	0.2524	0.3381	0.2819	0.3131	0.2424	0.2802	0.5437	0.354	0.2617	0.5735	0.3029	0.3182	0.2576	0.3235	0.2969	0.3059	0.4948	0.3365	0.5784	0.2757	0.2685
rs2842483	0.98979	0.099	0.1967	0.2733	0.3172	0.2273	0.3786	0.4429	0.1915	0.1313	0.2626	0.2418	0.1796	0.1681	0.1963	0.2941	0.5481	0.3838	0.1162	0.0882	0.2344	0.1647	0.2396	0.2212	0.2794	0.2009	0.1111
rs6691722	0.989517	0.1823	0.2377	0.4012	0.5538	0.4848	0.4223	0.4619	0.4734	0.0606	0.4141	0.4341	0.3835	0.1018	0.5	0.3627	0.4663	0.5101	0.096	0.0706	0.3984	0.4	0.4115	0.4087	0.3824	0.5888	0.0694
rs759648	0.987995	0.3125	0.3197	0.5872	0.4462	0.4949	0.534	0.4286	0.367	0.4091	0.5556	0.4945	0.568	0.2655	0.4626	0.5882	0.524	0.4545	0.4192	0.2882	0.2812	0.1647	0.5833	0.5144	0.6078	0.528	0.3333
rs78077440	0.987606	0.0312	0.1311	0.6105	0.7796	0.3737	0.7816	0.8667	0.4202	0.0253	0.4343	0.3901	0.6359	0.0044	0.3178	0.6373	0.8029	0.8283	0.0556	0.0059	0.4219	0.5353	0.5729	0.3365	0.6961	0.3645	0
rs1437898	0.988078	0.2917	0.3033	0.2674	0.129	0.5253	0.1942	0.1667	0.3351	0.3535	0.404	0.4231	0.3495	0.3274	0.4579	0.3382	0.1154	0.1465	0.404	0.3118	0.2109	0.1765	0.2969	0.351	0.2794	0.3785	0.3148
rs2303759	0.984641	0.3385	0.2705	0.3721	0.6183	0.4242	0.5728	0.5762	0.4681	0.2626	0.5152	0.4231	0.2476	0.3673	0.4579	0.4069	0.4327	0.5808	0.3384	0.3588	0.3594	0.2824	0.3229	0.4327	0.3725	0.4299	0.2639
rs1323292	0.984061	0.0521	0.0246	0.2907	0.2742	0.096	0.3835	0.4	0.1117	0.0253	0.1263	0.1484	0.2621	0.0265	0.0935	0.4069	0.4615	0.3687	0.0455	0.0353	0.1094	0.0882	0.2917	0.0769	0.3971	0.1542	0.037
rs6062314	0.990577	0.0521	0.0656	0.0465	0.0054	0.1414	0.0049	0	0.0745	0.0303	0.2172	0.1319	0.0291	0.0841	0.0935	0.0294	0.0048	0	0.0859	0.1059	0.1016	0.2	0.0625	0.0817	0.0343	0.1168	0.0509
rs7769192	0.986797	0.3698	0.4098	0.1686	0.4731	0.2121	0.4272	0.4524	0.2447	0.3384	0.3283	0.2747	0.1505	0.2832	0.3271	0.1863	0.4423	0.4343	0.2828	0.3647	0.3047	0.2353	0.2344	0.3654	0.1814	0.3411	0.3056
rs11554159	0.988101	0.3177	0.2459	0.2209	0.1989	0.3131	0.2087	0.1095	0.266	0.3131	0.2475	0.2802	0.1845	0.4115	0.3879	0.1176	0.0673	0.1717	0.2929	0.3353	0.1562	0.0588	0.2604	0.2212	0.1569	0.2991	0.3009
rs338610	0.986075	0.1094	0.0738	0.0756	0.043	0.1717	0.0534	0.0429	0.0691	0.0505	0.1515	0.1593	0.0971	0.1283	0.1262	0.1225	0.0288	0.0152	0.0707	0.1059	0.0469	0.0176	0.151	0.1346	0.0735	0.0701	0.0926
rs3809006	0.986235	0.1354	0.1639	0.4186	0.2312	0.3535	0.267	0.1476	0.2979	0.0808	0.1919	0.3352	0.3058	0.3451	0.2804	0.3676	0.3317	0.1768	0.0657	0.2588	0.3516	0.3235	0.276	0.3365	0.3088	0.229	0.1157
rs7196953	0.982529	0.2292	0.2623	0.4651	0.6935	0.5455	0.665	0.7476	0.5585	0.202	0.5556	0.4286	0.3981	0.2655	0.4626	0.4118	0.6538	0.5202	0.2626	0.3	0.6406	0.7353	0.4948	0.4663	0.5098	0.4486	0.1481
rs7672826	0.986707	0.3594	0.4016	0.25	0.0161	0.3333	0.0146	0.0048	0.2766	0.4091	0.1768	0.2692	0.3883	0.4292	0.2804	0.3186	0.0048	0.0152	0.4192	0.4647	0.2656	0.1647	0.2812	0.2452	0.299	0.2944	0.4074
rs72928038	0.983622	0.6979	0.7131	0.2791	0.1667	0.3434	0.2039	0.2476	0.2926	0.8485	0.3384	0.3022	0.2136	0.7478	0.3364	0.3137	0.2019	0.1616	0.7929	0.7647	0.3047	0.1471	0.2135	0.3942	0.2696	0.3832	0.787
rs9260489	0.983405	0.2135	0.1311	0.3023	0.2258	0.1616	0.1311	0.1381	0.1011	0.202	0.1414	0.1319	0.2573	0.0044	0.0888	0.2157	0.2067	0.1111	0.1717	0.0176	0.0781	0.0353	0.2969	0.0529	0.2206	0.0935	0.1481
rs7120737	0.982707	0.0573	0.0738	0.157	0	0.2273	0	0	0.1809	0.0152	0.1566	0.1703	0.1748	0.031	0.2103	0.2255	0	0.0101	0.0253	0.0471	0.1562	0.2235	0.2188	0.1827	0.1863	0.229	0.0463
rs7132277	0.98258	0.0833	0.082	0.093	0.0161	0.2374	0	0.0048	0.1596	0.0101	0.1465	0.2857	0.1165	0.0354	0.257	0.1078	0.0529	0.0051	0.0354	0.0118	0.125	0.0294	0.1198	0.2019	0.0882	0.2944	0.0139
rs2293370	0.982225	0.1094	0.0656	0.2616	0.2527	0.2778	0.2816	0.3381	0.2447	0.0556	0.2121	0.3022	0.2476	0.031	0.285	0.2549	0.2837	0.303	0.0606	0.0471	0.2109	0.1706	0.3125	0.2837	0.2794	0.2336	0.0324
rs6659742	0.981716	0.5052	0.377	0.1512	0.0161	0.1616	0.0049	0.0476	0.2021	0.5202	0.1364	0.1813	0.1602	0.4558	0.2336	0.1618	0.0144	0.0152	0.4848	0.5	0.2109	0.3353	0.125	0.3221	0.1667	0.2056	0.4722
rs2119704	0.982707	0.474	0.4918	0.1686	0.1183	0.4343	0.1311	0.1238	0.3085	0.4444	0.2879	0.4286	0.2039	0.5	0.3224	0.2059	0.0529	0.1111	0.4091	0.4706	0.1875	0.1235	0.2292	0.2115	0.1961	0.3411	0.4954
rs60733400	0.981948	0.0469	0.0328	0.3081	0.543	0.2273	0.3058	0.4857	0.234	0	0.2121	0.2527	0.2816	0.031	0.2897	0.2647	0.476	0.399	0.0354	0.0118	0.1875	0.0765	0.2552	0.3173	0.2353	0.2991	0.0093
rs9271366	0.982435	0.3958	0.3115	0.4244	0.4892	0.197	0.2184	0.2667	0.1862	0.4293	0.2828	0.1758	0.3058	0.1372	0.1729	0.3137	0.2885	0.4141	0.4192	0.3412	0.2344	0.1294	0.349	0.1731	0.3186	0.1776	0.375
rs140522	0.987524	0.599	0.5984	0.3779	0.5108	0.3535	0.3835	0.4381	0.4043	0.5657	0.3889	0.3736	0.3932	0.4381	0.4252	0.4412	0.3317	0.5253	0.6313	0.5882	0.4375	0.6	0.3281	0.5529	0.3284	0.3551	0.5741
rs630923	0.987369	0.4219	0.3443	0.157	0.543	0.2677	0.6311	0.6143	0.3511	0.4646	0.2323	0.3187	0.1214	0.3584	0.3131	0.1078	0.524	0.5606	0.3636	0.3882	0.3672	0.3118	0.1719	0.3606	0.1324	0.3224	0.3657
rs2150702	0.98518	0.3854	0.4016	0.2616	0.4032	0.2929	0.3398	0.2762	0.234	0.3737	0.2424	0.2692	0.1456	0.5	0.2804	0.2157	0.3702	0.4091	0.5303	0.5059	0.3516	0.3059	0.1562	0.3221	0.1667	0.2944	0.4583
rs2454138	0.985087	0.1719	0.1803	0.3256	0.5538	0.3586	0.4223	0.5381	0.3564	0.1768	0.3333	0.3242	0.2961	0.115	0.2804	0.2598	0.3942	0.4949	0.1566	0.1824	0.3438	0.4412	0.2448	0.3221	0.2892	0.271	0.1852
rs2920001	0.977729	0.5938	0.582	0.3314	0.2527	0.4848	0.3689	0.3619	0.3883	0.6616	0.399	0.5275	0.5	0.677	0.472	0.3873	0.3606	0.3333	0.5303	0.7235	0.3594	0.2235	0.4167	0.4183	0.4608	0.4533	0.5602
rs17594362	0.983547	0	0.0328	0.0174	0	0.096	0.0097	0	0.2234	0	0.0354	0.0714	0.0243	0	0.0421	0.0294	0	0	0	0	0.1797	0.4765	0.0312	0.1298	0	0.028	0
rs34383631	0.982749	0.0052	0.0082	0.0058	0	0.0404	0	0	0.0213	0	0.0152	0.0275	0.0049	0	0.0327	0.0049	0	0	0	0	0.0156	0.0118	0.0052	0.0288	0.0098	0.028	0
rs290986	0.985481	0.2448	0.2869	0.0872	0.1559	0.2222	0.1408	0.1524	0.1011	0.3283	0.2222	0.1429	0.1117	0.2522	0.1776	0.0931	0.0433	0.1919	0.4192	0.2765	0.1016	0.0941	0.125	0.1442	0.1176	0.1308	0.2593
rs9480865	0.987008	0.4115	0.4016	0.4826	0.3871	0.3535	0.5437	0.5286	0.4681	0.3636	0.3384	0.3462	0.3835	0.4292	0.4299	0.4608	0.5769	0.4444	0.3283	0.4294	0.625	0.7	0.4271	0.5048	0.402	0.3692	0.3426
rs10984447	0.985469	0.3438	0.4672	0.3953	0.5376	0.4899	0.6699	0.5905	0.3564	0.3838	0.4141	0.4451	0.3204	0.3982	0.5093	0.3824	0.7212	0.6313	0.3838	0.4294	0.2734	0.2588	0.4167	0.3798	0.4314	0.4953	0.3426
rs9271640	0.979646	0.3125	0.418	0.593	0.6129	0.4798	0.4854	0.4857	0.5053	0.3687	0.3081	0.4725	0.6165	0.531	0.4766	0.5882	0.5144	0.3939	0.3081	0.4235	0.5234	0.7176	0.5156	0.5096	0.5686	0.514	0.3472
rs533646	0.974629	0.1094	0.1066	0.1395	0	0.3081	0.0049	0	0.133	0.1212	0.2121	0.3352	0.1165	0.1195	0.2804	0.098	0.0048	0	0.1212	0.0824	0.1797	0.0588	0.1615	0.2356	0.0931	0.2523	0.1296
rs7665090	0.977472	0.5677	0.4344	0.3953	0.3441	0.3283	0.2913	0.2905	0.3989	0.4545	0.2727	0.3242	0.4223	0.615	0.3505	0.3431	0.375	0.3485	0.5051	0.4824	0.3672	0.3353	0.3958	0.2885	0.4118	0.3037	0.5185
rs11666377	0.983483	0.2292	0.2541	0.2384	0.3065	0.2576	0.2913	0.3	0.1862	0.1515	0.3232	0.3132	0.2136	0.2478	0.1822	0.2598	0.3077	0.3131	0.2222	0.2412	0.2656	0.1588	0.2135	0.2308	0.1765	0.1121	0.2083
rs8021741	0.975592	0.125	0.0902	0.2384	0.172	0.2727	0.1553	0.1333	0.25	0.1465	0.2626	0.3352	0.2427	0.1062	0.2804	0.2892	0.1346	0.1616	0.096	0.0882	0.2812	0.1765	0.2135	0.2452	0.2304	0.2804	0.0926
rs794185	0.971883	0.3125	0.4426	0.2733	0.2849	0.3939	0.2282	0.2333	0.2766	0.3081	0.3788	0.3791	0.3204	0.3496	0.3271	0.3137	0.2212	0.2121	0.3333	0.4059	0.2031	0.2235	0.3229	0.2548	0.2647	0.2477	0.287
rs8107548	0.981164	0.2656	0.3443	0.4884	0.6559	0.3131	0.5146	0.581	0.2394	0.3384	0.2929	0.2967	0.4078	0.354	0.2944	0.5	0.3846	0.5859	0.399	0.2706	0.2344	0.1294	0.4583	0.2933	0.4755	0.2991	0.2639
rs2040406	0.973511	0.1354	0.1475	0.564	0.5215	0.4949	0.6117	0.5571	0.5585	0.0556	0.6162	0.522	0.5728	0.0619	0.5187	0.4706	0.5144	0.4141	0.1465	0.1176	0.4844	0.6118	0.5052	0.4808	0.4608	0.4579	0.0972
rs2288904	0.967858	0.1354	0.1967	0.3198	0.4247	0.3636	0.5534	0.5476	0.5213	0.096	0.4646	0.3846	0.3252	0.0664	0.3738	0.3922	0.3894	0.4798	0.1212	0.1235	0.4453	0.6059	0.4635	0.3846	0.3284	0.4299	0.088
rs1500710	0.975152	0.6875	0.5984	0.407	0.4839	0.2323	0.5194	0.5048	0.3298	0.8131	0.303	0.2418	0.3641	0.7301	0.3318	0.4412	0.375	0.404	0.7626	0.8	0.2109	0.2235	0.4115	0.3125	0.3922	0.2991	0.7222
rs2072711	0.974494	0.1406	0.1885	0.2907	0.1935	0.399	0.2184	0.1905	0.3032	0.0909	0.4596	0.4286	0.3981	0.1903	0.4579	0.3431	0.4327	0.2323	0.0707	0.1176	0.2344	0.1471	0.3281	0.3702	0.3235	0.4907	0.0602
rs17119	0.973471	0.1406	0.1721	0.1279	0.0269	0.1313	0.0146	0.0143	0.2766	0.1566	0.1616	0.1429	0.1262	0.0752	0.1355	0.0931	0	0.0152	0.1919	0.1647	0.3203	0.5882	0.125	0.2067	0.0882	0.1542	0.1343
rs1250550	0.977485	0.0729	0.1721	0.4419	0.4409	0.202	0.3155	0.4048	0.4362	0.0758	0.1869	0.2363	0.432	0.1106	0.1963	0.4804	0.4712	0.4293	0.1061	0.1412	0.3828	0.5588	0.3906	0.2019	0.4461	0.1822	0.0926
rs1870071	0.976443	0.2135	0.2213	0.2674	0.2258	0.1515	0.267	0.2429	0.1968	0.2374	0.2222	0.1044	0.1311	0.2345	0.1308	0.25	0.226	0.1768	0.1616	0.2353	0.2891	0.2765	0.2135	0.1827	0.25	0.1542	0.1713
rs12927355	0.977785	0.2292	0.3115	0.2965	0.328	0.5	0.3786	0.2429	0.3191	0.1869	0.5101	0.4725	0.3738	0.1283	0.4533	0.2549	0.3798	0.1768	0.1465	0.1765	0.3594	0.2765	0.3646	0.4038	0.2843	0.4252	0.1019
rs17749211	0.976059	0.1719	0.1721	0.1453	0.1882	0.3636	0.1505	0.1714	0.2606	0.1414	0.2071	0.3462	0.2379	0.1195	0.3972	0.1912	0.1202	0.1667	0.1616	0.1706	0.2656	0.1647	0.1771	0.3029	0.1324	0.472	0.0926
rs4939490	0.97442	0.2708	0.3279	0.5523	0.5538	0.6818	0.5146	0.5429	0.6702	0.202	0.7727	0.6978	0.5728	0.2655	0.6449	0.4853	0.5625	0.5859	0.2071	0.2471	0.5781	0.5941	0.5625	0.5192	0.5098	0.486	0.2269
rs2283792	0.973744	0.5	0.5	0.4302	0.5323	0.5152	0.4466	0.5476	0.6277	0.3283	0.4646	0.511	0.466	0.4735	0.5514	0.4412	0.4567	0.5152	0.4343	0.4235	0.7344	0.8294	0.4167	0.5	0.3971	0.4953	0.3889
rs175126	0.971919	0.0417	0.0574	0.1221	0.0108	0.1667	0.0049	0.0476	0.1596	0	0.2424	0.1978	0.1505	0	0.1075	0.1275	0.0337	0.0152	0.0051	0	0.2734	0.3588	0.1927	0.1923	0.0735	0.1636	0
rs13333054	0.971988	0.5573	0.5082	0.5058	0.5484	0.1465	0.5728	0.5857	0.234	0.5051	0.1869	0.1154	0.3155	0.6416	0.1449	0.4118	0.6538	0.5808	0.6667	0.6176	0.3359	0.6176	0.3385	0.3029	0.4755	0.1355	0.5787
rs223889	0.975844	0.1562	0.082	0.0349	0.0968	0.2879	0.0922	0.081	0.2872	0.1566	0.2778	0.2637	0.1019	0.2035	0.2009	0.0539	0.101	0.0606	0.0909	0.1235	0.3281	0.3353	0.1198	0.2981	0.0735	0.215	0.162
rs4409785	0.981689	0.1615	0.1721	0.343	0.3333	0.2677	0.3883	0.3714	0.3457	0.1414	0.3384	0.3022	0.2476	0.1593	0.2897	0.3137	0.3317	0.4141	0.101	0.1059	0.5078	0.5	0.2812	0.3029	0.2353	0.3364	0.1574
rs6941421	0.974063	0.0573	0.1066	0.2674	0.129	0.4192	0.1602	0.1238	0.383	0.0101	0.4343	0.4011	0.1942	0.0088	0.3131	0.201	0.2067	0.1667	0.0202	0	0.375	0.4765	0.2604	0.2933	0.2157	0.3458	0.0139
rs10411936	0.971152	0.3438	0.3852	0.4593	0.6075	0.5505	0.665	0.6143	0.4574	0.2879	0.5051	0.4945	0.4417	0.2522	0.528	0.4559	0.6442	0.5505	0.3283	0.2824	0.5859	0.7	0.3854	0.4952	0.3971	0.4439	0.2963
rs2546890	0.971763	0.1771	0.1967	0.6977	0.5161	0.5253	0.5583	0.481	0.5106	0.1414	0.5051	0.5165	0.7136	0.1549	0.4766	0.6765	0.5721	0.5606	0.1818	0.1294	0.5156	0.3176	0.5938	0.5096	0.6716	0.486	0.1574
rs2116078	0.966843	0.2552	0.1557	0.0407	0.1452	0.0657	0.2087	0.219	0.1011	0.2677	0.0758	0.0385	0.034	0.3363	0.0935	0.0294	0.1875	0.2172	0.1465	0.2824	0.0469	0.0235	0.0417	0.0577	0.0441	0.0935	0.1944
rs10243024	0.976312	0.2083	0.2623	0.6628	0.4032	0.5202	0.2913	0.281	0.516	0.1162	0.5606	0.5879	0.6699	0.146	0.4907	0.7647	0.2885	0.2576	0.2121	0.1706	0.5703	0.6235	0.7031	0.5048	0.7402	0.5234	0.1481
rs6435203	0.967165	0.5677	0.459	0.6105	0.3118	0.4798	0.4757	0.4619	0.3723	0.5859	0.3687	0.467	0.5485	0.2743	0.4907	0.5686	0.4038	0.5556	0.4495	0.3294	0.2656	0.1941	0.7292	0.4038	0.5931	0.4673	0.5509
rs12253981	0.981336	0.0625	0.082	0.0756	0.0161	0.1818	0.0097	0.0476	0.2766	0.0556	0.2071	0.2308	0.1165	0.0531	0.2243	0.1422	0.0385	0.0404	0.096	0.0588	0.4219	0.4588	0.1562	0.25	0.0539	0.2056	0.037
rs1109670	0.970182	0.7135	0.6066	0.3198	0.2151	0.6111	0.2427	0.2	0.5585	0.6566	0.6414	0.6154	0.2816	0.6504	0.6215	0.2941	0.2163	0.2475	0.6414	0.6706	0.3594	0.1941	0.3021	0.5625	0.3676	0.5841	0.6944
rs1821625	0.972024	0.1458	0.1475	0.2326	0.2151	0.4394	0.1311	0.2095	0.3351	0.1869	0.3232	0.5989	0.2087	0.1239	0.4346	0.1814	0.1442	0.2121	0.1263	0.1	0.3594	0.2118	0.2031	0.4712	0.1765	0.4579	0.125
rs694739	0.980854	0.4479	0.4426	0.3081	0.2097	0.3333	0.1893	0.2286	0.2979	0.5455	0.3485	0.3352	0.3301	0.4602	0.2991	0.4461	0.1971	0.2273	0.4242	0.4647	0.2656	0.2765	0.349	0.3125	0.3284	0.3178	0.4815
rs9736016	0.968096	0	0.0328	0.0174	0	0.1162	0	0.0048	0.0213	0	0.1364	0.1429	0.0049	0	0.0701	0.0049	0	0	0	0	0.0156	0.0235	0.0052	0.0385	0	0.0327	0
rs10466829	0.974824	0.3177	0.3115	0.3314	0.2796	0.3737	0.3398	0.419	0.4149	0.3636	0.3384	0.2637	0.2767	0.2699	0.3411	0.25	0.3654	0.3232	0.3636	0.2176	0.3984	0.3765	0.2396	0.3221	0.2941	0.3458	0.3287
rs6952809	0.972592	0.0729	0.0328	0.0174	0	0.0354	0	0	0.0319	0.0455	0.0253	0.0604	0.0097	0.0487	0.0467	0.0049	0	0	0.0606	0.0412	0.0156	0.0118	0.0052	0.024	0.0049	0.0093	0.0417
rs11026091	0.966731	0.2292	0.2869	0.436	0.3763	0.3434	0.3447	0.381	0.3564	0.1919	0.4192	0.3516	0.4078	0.1991	0.3458	0.4559	0.3798	0.3838	0.2626	0.1471	0.3125	0.2176	0.5417	0.4038	0.4804	0.4346	0.1944
rs2812197	0.974643	0.3333	0.3443	0.4651	0.8656	0.3232	0.8447	0.8286	0.5106	0.2828	0.4899	0.3791	0.4126	0.3496	0.4206	0.4461	0.8125	0.8586	0.4343	0.3412	0.5234	0.5471	0.3385	0.4375	0.4902	0.3925	0.2639
rs1891621	0.963126	0.2656	0.2377	0.3721	0.6774	0.3434	0.6699	0.7476	0.3457	0.2273	0.4091	0.3297	0.3447	0.2522	0.4065	0.3137	0.6971	0.5808	0.2121	0.2588	0.2188	0.1941	0.3281	0.3846	0.2402	0.4206	0.2315
rs4976646	0.961005	0.4323	0.5082	0.1744	0.2204	0.3889	0.199	0.2762	0.2979	0.4747	0.399	0.3901	0.2233	0.4292	0.2944	0.152	0.1827	0.197	0.5101	0.4588	0.4453	0.3471	0.2135	0.3702	0.152	0.3364	0.3935
rs4410871	0.975907	0.1927	0.2049	0.0058	0	0.1566	0.0049	0.0095	0.0798	0.1566	0.1414	0.1209	0.0194	0.1504	0.1449	0.0049	0	0	0.2525	0.1824	0.0391	0.0176	0.0156	0.125	0.0049	0.1075	0.2176
rs882300	0.964339	0.3073	0.2951	0.4012	0.4946	0.2778	0.4709	0.4762	0.2979	0.2576	0.2879	0.2967	0.3252	0.2434	0.1963	0.3431	0.4471	0.4394	0.3131	0.2412	0.4375	0.5765	0.349	0.2933	0.3284	0.229	0.2685
rs9275563	0.956245	0.0052	0.0738	0.0349	0	0.0909	0	0	0.0691	0.0303	0.0808	0.0934	0.0922	0.031	0.1075	0.1275	0	0.0051	0	0.0176	0.0469	0.0412	0.1042	0.1538	0.0931	0.0888	0.0231
rs3761959	0.956861	0.2188	0.1639	0.4128	0.0914	0.3687	0.1311	0.1286	0.2606	0.1919	0.2778	0.3022	0.568	0.1504	0.3178	0.4412	0.2644	0.1313	0.1919	0.2353	0.1641	0.0765	0.4531	0.3173	0.4216	0.3084	0.1991
rs9568281	0.960871	0.0312	0.041	0.0523	0	0.0606	0.0049	0	0.0266	0.0202	0.0455	0.0604	0.0291	0.0531	0.0701	0.0294	0	0.0051	0.0859	0.0412	0.0469	0.0176	0.0521	0.0433	0.0441	0.0467	0.0093
rs1800693	0.953755	0.2135	0.1967	0.0756	0	0.197	0.0049	0	0.1915	0.1364	0.2172	0.2143	0.1408	0.1903	0.2243	0.0833	0	0	0.1768	0.1588	0.125	0.0706	0.1198	0.1923	0.0637	0.2056	0.1713
rs6793295	0.954561	0.2135	0.2049	0.093	0.0161	0.2071	0	0.0048	0.1702	0.1667	0.1414	0.2418	0.1117	0.2301	0.2103	0.1078	0.0529	0.0051	0.197	0.2294	0.1406	0.0294	0.1198	0.1923	0.0882	0.2944	0.1944
rs7191700	0.956355	0.375	0.2705	0.2093	0.129	0.1768	0.1311	0.0857	0.1436	0.3889	0.2273	0.2033	0.233	0.4735	0.1636	0.1471	0.0673	0.1212	0.3838	0.4765	0.2266	0.1353	0.1562	0.1731	0.1912	0.1729	0.3843
rs651477	0.94282	0.2865	0.3279	0.1221	0.0108	0.303	0.0049	0.0238	0.3032	0.202	0.2525	0.3022	0.1748	0.2212	0.3037	0.1471	0.0048	0.0051	0.3586	0.2294	0.1719	0.1176	0.1042	0.2981	0.1225	0.257	0.2778
rs12047808	0.941068	0.25	0.2787	0.5407	0.4409	0.6212	0.432	0.3524	0.5426	0.2172	0.5354	0.6538	0.5437	0.208	0.5794	0.5637	0.3846	0.3788	0.2424	0.1941	0.3906	0.4647	0.5677	0.4567	0.5049	0.5701	0.213
rs1813375	0.952036	0.4323	0.3934	0.0698	0.2634	0.1414	0.2524	0.3571	0.1277	0.4697	0.1111	0.0659	0.0534	0.469	0.1121	0.0049	0.3029	0.3081	0.3384	0.4765	0.1172	0.1235	0.0521	0.0865	0.0392	0.0467	0.4676
rs3129871	0.953908	0.0469	0.0492	0	0	0.1616	0.0243	0	0.0851	0.0253	0.1414	0.1319	0.0146	0.0044	0.0888	0.0098	0	0.0051	0.0303	0.0118	0.0625	0.0176	0.026	0.0481	0.0343	0.0841	0.0324
rs1250542	0.951199	0.0885	0.1557	0.3605	0.3226	0.3838	0.4223	0.5048	0.2606	0.0859	0.3384	0.3132	0.2718	0.0354	0.2523	0.3333	0.4712	0.2879	0.0556	0.0118	0.2734	0.2529	0.2865	0.2452	0.3775	0.215	0.0926
rs12466022	0.950142	0.1979	0.2213	0.4593	0.414	0.3838	0.4854	0.5238	0.2872	0.1768	0.3636	0.3681	0.3835	0.2257	0.3178	0.4167	0.3317	0.3636	0.0758	0.2059	0.3047	0.2882	0.3906	0.3077	0.3725	0.243	0.1435
rs7552544	0.948229	NA	NA	NA	NA	NA	NA	NA	NA	NA	NA	NA	NA	NA	NA	NA	NA	NA	NA	NA	NA	NA	NA	NA	NA	NA	NA
rs533259	0.941077	0.2396	0.2213	0.157	0.2043	0.2929	0.4417	0.3762	0.4043	0.2121	0.3333	0.3132	0.2087	0.3053	0.285	0.1814	0.4615	0.3434	0.2172	0.2529	0.5703	0.7353	0.1667	0.3942	0.152	0.3505	0.3056
rs2293152	0.945917	0.2083	0.1393	0.2849	0.3925	0.1515	0.3495	0.4048	0.133	0.1869	0.1162	0.1978	0.1845	0.1195	0.1402	0.2304	0.274	0.3636	0.202	0.1529	0.0703	0.0588	0.1823	0.1202	0.2157	0.215	0.2037
rs3007421	0.958114	0.0208	0.041	0.0698	0	0.2475	0	0	0.2234	0	0.2323	0.3022	0.1165	0	0.2757	0.0441	0	0	0.0152	0	0.1484	0.0529	0.1042	0.1538	0.0392	0.2757	0
rs1335532	0.949704	0.4271	0.377	0.0698	0.1505	0.197	0.1845	0.1952	0.2394	0.4141	0.1667	0.1813	0.068	0.5708	0.1916	0.0833	0.2981	0.1566	0.399	0.5176	0.2812	0.4294	0.0781	0.1394	0.0735	0.1916	0.5046
rs5978649	0.958613	0.0156	0.0328	0.0988	0	0.0808	0.0049	0	0.0745	0.0101	0.0707	0.1044	0.0388	0.0265	0.0935	0.0539	0	0.0051	0.0253	0	0.0469	0.0118	0.0417	0.0962	0.0637	0.1355	0.0324
rs6457617	0.954943	0.7604	0.6885	0.4128	0.3065	0.3485	0.3252	0.2571	0.3883	0.7929	0.3586	0.4451	0.5049	0.7257	0.4439	0.5196	0.3365	0.4646	0.7323	0.7	0.3203	0.2118	0.3802	0.4663	0.4167	0.514	0.8519
rs2163226	0.947738	0.2604	0.2623	0.5465	0.3226	0.6465	0.3447	0.3	0.5585	0.2071	0.6313	0.6648	0.5874	0.2301	0.6542	0.598	0.2981	0.298	0.2778	0.2353	0.4922	0.4059	0.5312	0.5721	0.6324	0.6729	0.1759
rs2073167	0.943169	0.0052	0.0246	0	0	0.1061	0.0097	0	0.0798	0	0.1061	0.0879	0.0146	0	0.028	0.0098	0	0.0051	0	0	0.125	0.0588	0.026	0.0529	0.0098	0.0374	0
rs6677309	0.929734	0.1146	0.0574	0.1105	0.0108	0.1566	0.0049	0.0381	0.1702	0.1566	0.1364	0.1868	0.1262	0.1504	0.215	0.098	0.0144	0.0101	0.0808	0.1353	0.0859	0.1059	0.0781	0.1731	0.0882	0.1963	0.1065
rs17174870	0.93622	0	0.0164	0.0291	0.0108	0.0808	0.0097	0.0048	0.0691	0.0202	0.0909	0.0549	0.0485	0	0.0748	0.0588	0	0	0	0.0176	0.0156	0.0235	0.0677	0.0385	0.0392	0.1075	0
rs2456449	0.919987	0.0469	0.0656	0.3547	0.3871	0.3131	0.4223	0.4286	0.3351	0.0051	0.2828	0.2637	0.4709	0.0221	0.2664	0.4412	0.5048	0.4141	0.0354	0.0118	0.3594	0.5176	0.401	0.2452	0.451	0.3271	0.0093
rs11129295	0.948387	0.1146	0.1557	0.3721	0.328	0.3939	0.3592	0.3667	0.3564	0.0404	0.3737	0.3901	0.3155	0.1018	0.3364	0.4755	0.1971	0.3737	0.0556	0.0706	0.3359	0.3353	0.4323	0.2981	0.4657	0.3411	0.0509
rs1250540	0.951089	0.1927	0.2213	0.4593	0.3871	0.3838	0.4854	0.5238	0.2872	0.1717	0.3636	0.3681	0.3835	0.2257	0.3178	0.4118	0.3317	0.3384	0.0758	0.2059	0.3047	0.2824	0.3906	0.3077	0.3725	0.243	0.1435
rs7522462	0.940092	0.6562	0.6148	0.1221	0.2849	0.1919	0.3447	0.3143	0.3511	0.7626	0.1717	0.1758	0.1408	0.7522	0.2009	0.1078	0.5288	0.3081	0.6263	0.7882	0.3516	0.5529	0.125	0.1779	0.1078	0.2103	0.7454
rs9320598	0.90924	0.2344	0.1885	0.3605	0.4677	0.2525	0.3641	0.4667	0.3351	0.2626	0.2828	0.2308	0.3883	0.3496	0.2757	0.4069	0.2788	0.4848	0.3081	0.3235	0.375	0.3706	0.2969	0.2837	0.3775	0.215	0.2269
rs16898029	0.930701	0.5677	0.3525	0	0	0.0051	0	0	0.0479	0.5758	0	0.011	0	0.5929	0.014	0	0	0	0.3788	0.5529	0.0391	0.0059	0	0.0817	0	0.0187	0.6296
rs1062158	0.945034	0.1094	0.123	0.157	0.1828	0.2172	0.2816	0.2619	0.2979	0.1162	0.3485	0.1813	0.1068	0.0752	0.2103	0.1029	0.4279	0.2525	0.0606	0.0588	0.3281	0.2118	0.1146	0.1683	0.1569	0.1869	0.1574
rs55838263	0.924214	0.6354	0.6148	0.4419	0.3817	0.4091	0.3495	0.3667	0.3989	0.6667	0.3535	0.3462	0.6262	0.7035	0.4252	0.5539	0.3654	0.3939	0.7323	0.7353	0.3594	0.2	0.5052	0.4231	0.5441	0.3505	0.713
rs4902647	0.902004	0.2344	0.2295	0.1628	0.2688	0.2121	0.2573	0.281	0.234	0.2121	0.2929	0.1923	0.1553	0.2566	0.1121	0.1716	0.3221	0.2323	0.1869	0.1706	0.2422	0.4	0.1667	0.1827	0.1176	0.1449	0.2315
rs2248359	0.929075	0.2344	0.3361	0.3721	0.7204	0.5606	0.733	0.7524	0.5745	0.2475	0.4848	0.5385	0.4175	0.3186	0.514	0.3284	0.7644	0.6313	0.2374	0.2647	0.8047	0.8471	0.4115	0.5769	0.3137	0.4346	0.1528
rs17123757	0.918867	0.3698	0.4098	0.1686	0.4731	0.2121	0.4272	0.4524	0.2447	0.3434	0.3283	0.2747	0.1505	0.2832	0.3271	0.1863	0.4423	0.4343	0.2828	0.3647	0.3047	0.2353	0.2344	0.3654	0.1814	0.3411	0.3056
rs8112449	0.927408	0.5677	0.6148	0.2733	0.086	0.6515	0.1845	0.0857	0.6596	0.5404	0.702	0.6538	0.335	0.4779	0.7757	0.299	0.1779	0.1111	0.6818	0.5529	0.5	0.2529	0.349	0.6683	0.3039	0.7103	0.5509
rs2935183	0.914758	0.3385	0.4344	0.3605	0.371	0.4697	0.3301	0.3095	0.3989	0.4242	0.4798	0.4066	0.3641	0.4867	0.4673	0.3578	0.3365	0.3838	0.5253	0.3412	0.4453	0.3882	0.3385	0.5048	0.3235	0.3925	0.3981
rs170934	0.935615	0.3906	0.4426	0.186	0.0806	0.2172	0.0777	0.0905	0.383	0.4242	0.1111	0.2692	0.2282	0.4823	0.2757	0.2549	0.101	0.0505	0.4899	0.3765	0.2656	0.3	0.3073	0.3125	0.2402	0.3084	0.4954
rs4364506	0.921299	0.0104	0.0164	0.2267	0.1129	0.1414	0.0631	0.0905	0.1436	0.0051	0.202	0.2088	0.2282	0.0044	0.2056	0.2353	0.1154	0.1263	0.0051	0	0.1094	0.0588	0.2552	0.1587	0.2892	0.1916	0
rs189139	0.926317	0.401	0.3607	0.5174	0.6828	0.4545	0.5437	0.6095	0.4468	0.3737	0.4242	0.4725	0.5097	0.3584	0.5467	0.5245	0.5337	0.6162	0.5152	0.3059	0.3594	0.2176	0.4948	0.3894	0.4853	0.5888	0.4491
rs1398607	0.92212	0.526	0.4508	0.2674	0.3871	0.3182	0.2621	0.3333	0.3777	0.5253	0.3182	0.3297	0.2961	0.4956	0.2757	0.348	0.3269	0.3939	0.5354	0.5118	0.375	0.3294	0.3333	0.3269	0.3088	0.3598	0.6065
rs2300747	0.930013	0.2448	0.2049	0.4767	0.3226	0.2677	0.3301	0.3048	0.2872	0.2576	0.1768	0.1923	0.4515	0.4027	0.2196	0.5245	0.375	0.3535	0.3434	0.2941	0.2109	0.1765	0.4688	0.2885	0.4118	0.3318	0.25
rs4665719	0.917508	0.0052	0.0246	0.0698	0	0.0808	0.0049	0	0.0691	0.0101	0.0253	0.0385	0.0777	0.0044	0.0607	0.0686	0	0.0051	0.0051	0	0.0938	0.0235	0.0833	0.0913	0.1029	0.0981	0.0185
rs669607	0.926481	0.3229	0.3279	0.2558	0.328	0.2626	0.3835	0.4429	0.234	0.2374	0.3283	0.3242	0.2379	0.3319	0.3037	0.2402	0.375	0.3687	0.2778	0.3059	0.25	0.2	0.1979	0.2644	0.2108	0.2897	0.2685
rs2019960	0.932014	0.0625	0.1311	0.2907	0.0591	0.1869	0.1311	0.081	0.2926	0.1111	0.2879	0.1758	0.2379	0.0841	0.1636	0.3186	0.0721	0.0657	0.0657	0.0235	0.375	0.4471	0.3125	0.1923	0.3039	0.1075	0.0787
rs4780346	0.933576	0.1458	0.2213	0.3488	0.5215	0.3535	0.568	0.6048	0.4894	0.101	0.404	0.3242	0.3204	0.1549	0.4533	0.3922	0.6442	0.4646	0.1162	0.1471	0.4297	0.6882	0.3594	0.4087	0.3088	0.4673	0.125
rs12212193	0.923571	0.1146	0.1639	0.2965	0.043	0.4091	0.0146	0.0333	0.3085	0.0404	0.3687	0.3736	0.3544	0.1681	0.4533	0.3382	0.0481	0.0404	0.1465	0.0941	0.3281	0.2529	0.3073	0.351	0.299	0.4299	0.0787
rs13117816	0.902193	0.1771	0.1885	0.2035	0.0699	0.2727	0.0922	0.1095	0.25	0.1667	0.2374	0.2802	0.3544	0.1195	0.3411	0.2549	0.1058	0.0758	0.0707	0.1471	0.3125	0.1882	0.3125	0.3606	0.2549	0.2664	0.0694
rs1478091	0.943272	0.6615	0.623	0.3837	0.3011	0.4293	0.3592	0.3619	0.3989	0.7323	0.404	0.4396	0.3447	0.7168	0.3785	0.3922	0.4327	0.3283	0.6364	0.6765	0.4375	0.5412	0.3906	0.4087	0.4706	0.4019	0.6574
rs1036207	0.924268	0.5052	0.5984	0.2965	0.4624	0.3333	0.3981	0.4143	0.2553	0.5051	0.3838	0.2857	0.2864	0.4735	0.2944	0.2794	0.3317	0.4394	0.6111	0.4824	0.4375	0.4529	0.2083	0.3654	0.3137	0.2383	0.6019
rs1359062	0.924812	0.0833	0.082	0.093	0.0699	0.101	0.0583	0.0952	0.1596	0.0859	0.1111	0.1593	0.1845	0.0575	0.1449	0.0686	0.0673	0.0707	0.0909	0.0412	0.2656	0.2941	0.1406	0.1106	0.1569	0.1402	0.088
rs3118470	0.925133	0.3438	0.2869	0.064	0.0215	0.2374	0.1262	0.0952	0.1755	0.3283	0.2424	0.2198	0.0922	0.1195	0.1776	0.1029	0.1683	0.096	0.3333	0.1588	0.0859	0.0647	0.1198	0.1731	0.1667	0.1869	0.287
rs666930	0.923936	0.0677	0.1557	0.2965	0.1935	0.4848	0.3544	0.3	0.4149	0.0455	0.3384	0.3626	0.2282	0.0841	0.5	0.2745	0.3365	0.2273	0.1263	0.0824	0.2969	0.3	0.2812	0.351	0.2549	0.5047	0.0556
rs13260060	0.899781	0.0104	0.0082	0.0756	0	0.0859	0	0	0.0851	0	0.0556	0.0989	0.0777	0	0.1121	0.0539	0	0	0.0051	0	0.0156	0.0118	0.0938	0.0288	0.0686	0.0701	0
rs4680534	0.911772	0.0573	0.0984	0.064	0	0.2172	0.0049	0	0.1277	0.0404	0.197	0.1484	0.1359	0.031	0.2336	0.0833	0	0.0051	0.096	0.0588	0.125	0.0706	0.0885	0.1635	0.1078	0.2009	0.0556
rs4794058	0.901679	0.0781	0.2131	0.4651	0.5806	0.6263	0.6748	0.6095	0.6809	0	0.6111	0.6319	0.4903	0.0088	0.6589	0.5441	0.5913	0.5505	0.0101	0.0059	0.7422	0.8235	0.6094	0.6202	0.4706	0.6355	0.0093
rs5756391	0.911831	0.6354	0.541	0.1744	0.8118	0.1717	0.7379	0.7619	0.2979	0.697	0.1869	0.1319	0.2039	0.5442	0.1542	0.1225	0.6683	0.7222	0.596	0.5706	0.3672	0.6765	0.1719	0.3654	0.201	0.2664	0.6759
rs6498169	0.904871	0.2188	0.1639	0.0756	0.0215	0.1768	0.0583	0.0333	0.0745	0.2374	0.1465	0.1868	0.0631	0.1416	0.1729	0.0588	0.0481	0.0455	0.1162	0.1588	0.1406	0.0412	0.0938	0.1346	0.0833	0.1121	0.1852
rs3780792	0.918639	0.3438	0.2869	0.2674	0.1129	0.4949	0.1942	0.1333	0.3936	0.2879	0.4192	0.478	0.2476	0.2699	0.5841	0.2549	0.2115	0.1263	0.3333	0.3471	0.3281	0.2588	0.25	0.4038	0.2206	0.4626	0.3241
rs17090640	0.922211	0.224	0.2623	0.3895	0.5376	0.4848	0.4175	0.4476	0.4787	0.1212	0.4141	0.4341	0.3835	0.1372	0.5	0.348	0.4615	0.5051	0.1313	0.1176	0.3984	0.4	0.3958	0.4183	0.3725	0.5888	0.1528
rs2726518	0.916602	0.1615	0.1066	0.3314	0.0161	0.1768	0	0.0095	0.0585	0.096	0.0707	0.1868	0.2913	0.1637	0.1636	0.2892	0.0048	0.0354	0.1162	0.1824	0.0781	0.0353	0.2812	0.1731	0.3333	0.215	0.1991
rs1755289	0.935305	0.0417	0.0738	0.2326	0.2796	0.1414	0.1942	0.2857	0.2128	0.0202	0.1768	0.1099	0.2621	0.0177	0.1355	0.2696	0.2644	0.2576	0.0758	0.0176	0.3281	0.4941	0.3333	0.1394	0.2255	0.1682	0.0139
rs8070463	0.925987	0.1823	0.1885	0.1453	0	0.1869	0	0	0.1117	0.2071	0.1263	0.1813	0.1359	0.1726	0.1121	0.1373	0	0.0051	0.2626	0.2824	0.0391	0.0235	0.1615	0.0962	0.1275	0.1262	0.1759
rs11962089	0.91576	0.224	0.2869	0.5058	0.3602	0.8384	0.3301	0.3524	0.7021	0.1768	0.803	0.8901	0.7039	0.1504	0.8785	0.6078	0.3077	0.3636	0.1869	0.1882	0.7031	0.4529	0.6771	0.6827	0.5343	0.8458	0.2176
rs4925166	0.90742	0.4844	0.459	0.4012	0.3333	0.3737	0.3738	0.3143	0.383	0.3485	0.3182	0.4231	0.432	0.5265	0.4813	0.3725	0.2788	0.3333	0.5152	0.6	0.2812	0.1353	0.3646	0.2452	0.3137	0.4439	0.4306
rs7595037	0.90721	0.2865	0.1557	0.4826	0.7419	0.2677	0.6553	0.681	0.3032	0.2525	0.298	0.2308	0.4563	0.1726	0.2523	0.5686	0.6587	0.702	0.2273	0.2294	0.4766	0.3235	0.5417	0.2308	0.4853	0.3178	0.213
rs281380	0.912115	0.0833	0.082	0.1395	0.3172	0.1364	0.2282	0.2571	0.117	0.0808	0.1111	0.1264	0.1359	0.0531	0.0981	0.1176	0.2019	0.2576	0.096	0.0706	0.1094	0.1059	0.0938	0.1154	0.1422	0.0748	0.0741
rs771767	0.922898	0.4167	0.3852	0.4419	0.5914	0.4394	0.5583	0.5286	0.4415	0.3182	0.5101	0.4286	0.3544	0.3186	0.4252	0.4461	0.4567	0.4444	0.2929	0.3294	0.3516	0.5882	0.4479	0.3702	0.4265	0.4907	0.3843
rs17519972	0.910152	0.6979	0.6475	0.4302	0.4194	0.3737	0.3981	0.3476	0.4309	0.798	0.3232	0.3791	0.4126	0.7876	0.3925	0.5049	0.375	0.4848	0.7576	0.8059	0.2656	0.2941	0.3906	0.4471	0.5245	0.3598	0.7083
rs59772922	0.91013	0.0621	0.1042	0.1692	0.1549	0.6577	0.225	0.2089	0.4828	0.0345	0.725	0.6176	0.26	0.0117	0.6188	0.2069	0.1711	0.1513	0.0195	0	0.4688	0.2791	0.2153	0.4805	0.2148	0.7019	0.0244
rs2182410	0.928198	0.0104	0.0574	0.1105	0.0484	0.0909	0.0728	0.0429	0.0372	0	0.1869	0.0989	0.1214	0	0.0888	0.0686	0.0481	0.0303	0	0	0.0547	0.0294	0.026	0.0481	0.0784	0.0794	0
rs212405	0.912527	0.2396	0.2049	0.1337	0.2742	0.0101	0.2427	0.2286	0.016	0.197	0.0202	0.022	0.1359	0.2212	0.0234	0.0686	0.125	0.2879	0.1667	0.2647	0.0234	0.0118	0.0521	0.024	0.0686	0	0.2083
rs2039485	0.926453	0.2344	0.2295	0.1105	0.1505	0.1364	0.1796	0.1476	0.1862	0.2273	0.2071	0.2033	0.1311	0.3097	0.2196	0.1275	0.101	0.303	0.298	0.4353	0.3828	0.3059	0.2448	0.2308	0.1275	0.1963	0.3102
rs4679081	0.911096	0.4844	0.418	0.1221	0.1559	0.3485	0.2087	0.1238	0.3245	0.4596	0.3131	0.4176	0.1214	0.5265	0.3458	0.0686	0.1827	0.1162	0.5455	0.5294	0.2656	0.3529	0.1094	0.3702	0.1471	0.3505	0.4074
rs4953911	0.923633	0.5938	0.5902	0.3779	0.1828	0.3586	0.267	0.2143	0.4202	0.6364	0.3788	0.3407	0.3835	0.6726	0.3411	0.2941	0.3317	0.197	0.5859	0.6529	0.2891	0.2294	0.401	0.399	0.4755	0.3271	0.588
rs7191888	0.903355	0.4062	0.418	0.5	0.5376	0.303	0.5971	0.6286	0.3457	0.404	0.3232	0.3242	0.4757	0.3938	0.3037	0.4118	0.6298	0.6263	0.4091	0.3941	0.4844	0.6941	0.4479	0.476	0.549	0.3037	0.4491
rs806321	0.906541	0.2552	0.2377	0.3953	0.8172	0.4747	0.7621	0.7238	0.3564	0.2727	0.5051	0.478	0.3981	0.1991	0.4299	0.3333	0.7019	0.7525	0.202	0.2765	0.3125	0.1471	0.3333	0.4231	0.3382	0.486	0.3102
rs11755724	0.922658	0.1198	0.0902	0.1105	0.0108	0.2828	0.0049	0.0381	0.2234	0.0505	0.2424	0.2802	0.1359	0.0752	0.3131	0.1078	0.0144	0.0101	0.0404	0.0412	0.1406	0.1294	0.0833	0.2308	0.0931	0.2523	0.0741
rs1520333	0.870943	0.3646	0.459	0.4419	0.2473	0.5354	0.1602	0.1857	0.5266	0.404	0.4495	0.4835	0.4272	0.4204	0.5888	0.3922	0.1971	0.2323	0.3939	0.4235	0.4375	0.2529	0.3542	0.5096	0.3235	0.4907	0.375
rs8070345	0.927035	0.3281	0.3689	0.593	0.6022	0.5	0.5728	0.5333	0.4574	0.3232	0.601	0.4396	0.3883	0.2788	0.4579	0.5196	0.5433	0.5556	0.3333	0.3235	0.6016	0.7353	0.5208	0.5481	0.451	0.5047	0.3148
rs2744148	0.855369	0.1615	0.1393	0.4419	0.3226	0.5455	0.3981	0.3762	0.4574	0.0909	0.5101	0.6044	0.4563	0.1106	0.5374	0.3824	0.3558	0.4848	0.0758	0.0824	0.5625	0.4412	0.4323	0.4183	0.5245	0.528	0.088
rs4755450	0.837067	0.224	0.3115	0.4244	0.1828	0.1263	0.3155	0.3143	0.1755	0.3535	0.2323	0.1703	0.3398	0.3009	0.1308	0.4608	0.274	0.202	0.2929	0.2588	0.3047	0.4059	0.3854	0.1827	0.3971	0.1402	0.3056
rs6662618	0.9148	0.4271	0.3934	0.2558	0.1022	0.4697	0.1214	0.0952	0.4362	0.3939	0.4343	0.5165	0.2621	0.5442	0.4439	0.25	0.0913	0.101	0.4141	0.4471	0.4297	0.2882	0.3073	0.3413	0.299	0.4346	0.3148
rs12456021	0.889043	0.3281	0.3852	0.2267	0.2527	0.2576	0.2913	0.1952	0.2234	0.404	0.2374	0.2527	0.0825	0.385	0.2664	0.1569	0.2933	0.2828	0.5657	0.4353	0.3281	0.2882	0.1198	0.3317	0.098	0.257	0.3704
rs7535818	0.881355	0.1823	0.2623	0.4186	0.3548	0.4343	0.335	0.3048	0.4202	0.1667	0.3737	0.4835	0.4806	0.1726	0.3551	0.4608	0.3798	0.2576	0.2172	0.1824	0.3125	0.4471	0.474	0.3077	0.4069	0.4206	0.213
rs6718520	0.915946	0.3021	0.3607	0.2616	0.043	0.2222	0.0971	0.0905	0.2926	0.3283	0.1515	0.1813	0.1748	0.2876	0.1963	0.2549	0.0865	0.1111	0.4343	0.3647	0.2656	0.3176	0.2708	0.2212	0.1765	0.1916	0.3148
rs744166	0.869287	0.0104	0.0246	0.0116	0	0.0455	0	0	0.0213	0	0.0657	0.0165	0.0097	0	0.0467	0.0098	0	0.0051	0	0	0	0.0059	0.0312	0.0144	0.0147	0.0607	0
rs4792814	0.919203	0.3021	0.2705	0.6047	0.6183	0.5152	0.5485	0.5381	0.4947	0.2727	0.6061	0.467	0.4563	0.1991	0.4953	0.5343	0.524	0.5707	0.3384	0.1706	0.5625	0.6824	0.5521	0.5192	0.4755	0.5327	0.3009
rs11865121	0.885005	0.2812	0.2459	0.186	0.371	0.1212	0.2087	0.2333	0.1383	0.3131	0.1768	0.1319	0.1699	0.292	0.1262	0.1765	0.1971	0.2222	0.3889	0.2882	0.1172	0.1882	0.1719	0.1154	0.1814	0.1215	0.3333
rs793108	0.907109	0.4219	0.4098	0.3837	0.4355	0.4394	0.3058	0.2524	0.3989	0.4444	0.3737	0.3956	0.3155	0.4425	0.3271	0.3284	0.3606	0.3182	0.3838	0.4941	0.375	0.3	0.3854	0.4856	0.3873	0.3832	0.4213
rs6498160	0.84242	0.0573	0.1639	0.2209	0.6183	0.4091	0.5485	0.581	0.484	0.0202	0.4697	0.3022	0.2476	0.0398	0.3364	0.2059	0.5192	0.4394	0.0354	0.0588	0.5938	0.6765	0.1979	0.3221	0.2206	0.3037	0.0231
rs7595717	0.893796	0.3333	0.4098	0.2791	0.2581	0.3131	0.2282	0.1524	0.4149	0.4646	0.3283	0.3242	0.3058	0.4735	0.2897	0.2451	0.2596	0.2424	0.4848	0.4824	0.4297	0.5118	0.3021	0.3029	0.2598	0.2336	0.3843
rs12756986	0.867743	0.1562	0.1557	0.5174	0.3925	0.5606	0.4369	0.3952	0.4734	0.0808	0.6111	0.5879	0.6505	0.1106	0.5701	0.5539	0.3702	0.5354	0.0707	0.0765	0.5859	0.5118	0.6146	0.4663	0.6814	0.5748	0.088
rs7592330	0.839873	0.4635	0.5246	0.2267	0.0376	0.4747	0.0971	0.1095	0.3511	0.5101	0.4141	0.4835	0.3544	0.4823	0.4439	0.2206	0.1394	0.0909	0.5909	0.4176	0.1875	0.1176	0.2604	0.4952	0.2353	0.3598	0.4306
rs1920296	0.913608	0.4062	0.4836	0.3721	0.4839	0.2727	0.4466	0.4857	0.3564	0.3384	0.298	0.3407	0.4854	0.3761	0.3271	0.4657	0.4808	0.5253	0.4596	0.3529	0.2969	0.2412	0.4427	0.3462	0.4069	0.3458	0.4213
rs9828629	0.836762	0.7031	0.7049	0.2965	0.2634	0.4091	0.1893	0.2476	0.367	0.7475	0.4949	0.511	0.2961	0.7301	0.3785	0.2598	0.2067	0.2424	0.7424	0.7529	0.3984	0.4765	0.3281	0.3894	0.2157	0.3271	0.7731
rs9821630	0.887621	0.4167	0.4426	0.2558	0	0.399	0	0	0.2979	0.4293	0.4141	0.3352	0.3058	0.4115	0.486	0.3235	0	0.0101	0.4646	0.4294	0.2109	0.0647	0.2865	0.3894	0.2892	0.4439	0.3241
rs2236262	0.802936	0.724	0.623	0.5	0.414	0.3081	0.4612	0.4619	0.3883	0.8182	0.2475	0.2747	0.4272	0.646	0.1963	0.5441	0.5721	0.4444	0.6818	0.7529	0.375	0.4765	0.474	0.4231	0.5343	0.2664	0.7361
rs6498168	0.90221	0.2344	0.2951	0.2093	0.6505	0.4192	0.5485	0.5857	0.5	0.2172	0.4697	0.3022	0.2427	0.208	0.3598	0.2157	0.5433	0.4798	0.1818	0.2118	0.6172	0.7353	0.1979	0.3413	0.201	0.3178	0.2315
rs1021156	0.807012	0.474	0.4836	0.2791	0.3925	0.2121	0.2524	0.2952	0.2766	0.4798	0.2929	0.3132	0.3107	0.5265	0.229	0.2745	0.2692	0.2828	0.5101	0.4882	0.2422	0.1059	0.2865	0.1971	0.299	0.2757	0.5231
rs394199	0.903916	0.1615	0.2131	0.7326	0.7043	0.4697	0.6699	0.7381	0.4255	0.1162	0.5253	0.467	0.7282	0.177	0.4065	0.75	0.75	0.697	0.2424	0.1941	0.5625	0.7412	0.625	0.4856	0.7206	0.4626	0.088
rs703842	0.843484	0.3958	0.3279	0.1686	0.3172	0.1717	0.2718	0.3286	0.2021	0.3131	0.2273	0.2033	0.1019	0.3673	0.2009	0.1225	0.1971	0.298	0.3889	0.3176	0.0938	0.1588	0.1458	0.1731	0.1422	0.1075	0.3935
rs2371108	0.820536	0.1354	0.2049	0.4651	0.5215	0.4646	0.5388	0.5619	0.5319	0.0455	0.5707	0.5989	0.3155	0.0442	0.486	0.299	0.6346	0.5354	0.0657	0.0176	0.6094	0.7706	0.4115	0.4952	0.3382	0.4907	0.0648
rs2777899	0.802555	0.3594	0.3689	0.3953	0.1398	0.3687	0.1748	0.1905	0.4787	0.3333	0.3283	0.3407	0.3107	0.3407	0.3645	0.4167	0.2212	0.2071	0.3636	0.3176	0.5078	0.7235	0.4375	0.3654	0.4608	0.3411	0.3287
rs16978630	0.672604	0.151	0.1885	0.1395	0.1129	0.1667	0.0874	0.0762	0.2713	0.0758	0.2323	0.2363	0.1505	0.1858	0.2804	0.1422	0.1683	0.0556	0.0657	0.1765	0.2422	0.2294	0.1875	0.2067	0.1912	0.2383	0.0972
rs2256814	0.887145	0.3542	0.418	0.564	0.5753	0.4495	0.5485	0.5381	0.383	0.3232	0.6212	0.4945	0.4757	0.4204	0.4159	0.5686	0.625	0.5	0.3535	0.4	0.4141	0.4059	0.5521	0.351	0.5588	0.4299	0.2685
rs12048904	0.815442	0.0365	0.082	0.2267	0.1613	0.1111	0.199	0.1762	0.0904	0.0505	0.0808	0.0714	0.1699	0.0133	0.0514	0.1863	0.3173	0.1869	0.0657	0.0588	0.0938	0.1235	0.1927	0.0529	0.2157	0.0701	0.0602
rs9846396	0.763675	0.4271	0.3852	0.5465	0.4194	0.3788	0.3252	0.3905	0.2819	0.4596	0.3889	0.3681	0.4951	0.3982	0.3411	0.4706	0.4087	0.4495	0.4394	0.3882	0.2422	0.1412	0.3906	0.274	0.5294	0.3598	0.4444
rs10936599	0.669215	0.0521	0.1475	0.2093	0.1129	0.2778	0.0874	0.1048	0.2074	0.0859	0.197	0.2418	0.2233	0.0354	0.243	0.2108	0.1587	0.0606	0.0556	0.0588	0.2578	0.2706	0.224	0.2356	0.201	0.1729	0.0556
rs731089	0.623516	0.0208	0.0492	0.0291	0	0.0909	0	0	0.0532	0.0101	0.0505	0.0769	0.0583	0.0133	0.1308	0.0392	0	0	0.0202	0.0353	0.0469	0	0.0417	0.1106	0.0196	0.1168	0.0278
rs12148050	0.723378	0.1042	0.1967	0.3198	0.1613	0.4495	0.1456	0.1952	0.4415	0.0758	0.4394	0.478	0.4417	0.0796	0.4393	0.3971	0.2837	0.2323	0.1061	0.0588	0.5156	0.3471	0.4635	0.4087	0.451	0.472	0.0556
rs1790100	0.435245	0.3698	0.3525	0.2209	0.086	0.4899	0.1117	0.1048	0.2766	0.2121	0.4495	0.4011	0.3495	0.4513	0.3832	0.3284	0.1971	0.1111	0.3788	0.4059	0.2891	0.1235	0.25	0.4087	0.2549	0.4065	0.3472
rs2413436	0.618499	0.0417	0.0082	0.2442	0.543	0.2273	0.2282	0.4	0.2287	0	0.2172	0.2912	0.2427	0.0221	0.271	0.2598	0.399	0.3788	0.0253	0.0118	0.1719	0.0706	0.2396	0.3173	0.2255	0.2944	0.0093
rs806349	0.493148	0.1562	0.1393	0.4419	0.3226	0.5455	0.4029	0.3762	0.4574	0.0909	0.5101	0.6044	0.4563	0.1106	0.5374	0.3824	0.3606	0.4848	0.0758	0.0824	0.5625	0.4412	0.4323	0.4183	0.5245	0.528	0.088
rs917116	0.02578	0.2865	0.3033	0.4012	0.4516	0.3788	0.3592	0.3619	0.266	0.303	0.4293	0.3901	0.4563	0.2345	0.3178	0.3529	0.0913	0.3232	0.298	0.3647	0.2578	0.1118	0.3906	0.274	0.348	0.3598	0.3981

## Sheet: Table S4 Height
SNP	Male r2	ACB	ASW	BEB	CDX	CEU	CHB	CHS	CLM	ESN	FIN	GBR	GIH	GWD	IBS	ITU	JPT	KHV	LWK	MSL	MXL	PEL	PJL	PUR	STU	TSI	YRI
rs351374	0.325955	0.0729	0.2049	0.6512	0.328	0.4545	0.3252	0.3333	0.3989	0.0556	0.404	0.3901	0.6408	0.0575	0.3972	0.6569	0.3269	0.3687	0.0606	0.0765	0.3672	0.3235	0.6771	0.4038	0.7059	0.4393	0.0231
rs9300607	0.327714	0.1146	0.2049	0.7151	0.6183	0.4798	0.5534	0.6286	0.5106	0.096	0.4949	0.489	0.6602	0.0885	0.5187	0.7108	0.4087	0.5909	0.1717	0.0941	0.6328	0.6941	0.6927	0.4038	0.6667	0.4907	0.0926
rs3785574	0.329466	0.0417	0.0902	0.657	0.3817	0.3081	0.5291	0.5095	0.4043	0.0051	0.4141	0.3242	0.568	0.0531	0.2617	0.5735	0.5481	0.4697	0.0354	0.0118	0.3594	0.4941	0.5625	0.3365	0.5539	0.2383	0.0139
rs734586	0.331151	0.1979	0.2869	0.6977	0.5	0.5253	0.5825	0.5286	0.5479	0.1768	0.4596	0.5495	0.733	0.208	0.5467	0.7157	0.4231	0.4899	0.1717	0.1882	0.6484	0.6	0.6979	0.5625	0.7206	0.5093	0.1296
rs6063502	0.332836	0.1198	0.1066	0.6047	0.3495	0.596	0.1796	0.2476	0.4521	0.0253	0.5253	0.6044	0.6311	0.0575	0.6402	0.7059	0.2163	0.3131	0.0303	0.0412	0.375	0.5471	0.6458	0.5	0.6225	0.6215	0.0278
rs9544156	0.334512	0.2448	0.3033	0.6977	0.3441	0.6263	0.3786	0.2619	0.7128	0.1263	0.601	0.6099	0.699	0.1283	0.6355	0.6667	0.2885	0.4141	0.1465	0.1647	0.7344	0.7353	0.6406	0.5865	0.6225	0.7196	0.1667
rs961764	0.336194	0.349	0.2951	0.6453	0.3226	0.4141	0.3689	0.3667	0.3564	0.3586	0.4091	0.4286	0.7427	0.3628	0.3925	0.6814	0.3269	0.3535	0.3586	0.3529	0.4844	0.5412	0.6927	0.524	0.6814	0.4206	0.3056
rs7100317	0.337848	0.0469	0.1311	0.5581	0.5591	0.399	0.4951	0.4762	0.4521	0.0051	0.4293	0.489	0.5874	0.0221	0.4299	0.6275	0.6154	0.4848	0.0051	0	0.5703	0.6765	0.526	0.4279	0.6373	0.3972	0.0139
rs3889237	0.339495	0.0677	0.1557	0.6221	0.5054	0.5808	0.3981	0.4	0.4734	0.0101	0.5	0.5659	0.6359	0.0221	0.5047	0.6176	0.3221	0.3838	0.0505	0.0294	0.6641	0.5529	0.6823	0.4952	0.652	0.5935	0
rs803733	0.341149	0.1302	0.3033	0.7791	0.4301	0.8384	0.2913	0.3476	0.6117	0.0556	0.8434	0.8791	0.8155	0.0177	0.8178	0.848	0.1635	0.3939	0.0505	0.0059	0.5469	0.5235	0.8594	0.6202	0.8382	0.8785	0.0185
rs110419	0.342813	0.1875	0.1721	0.6453	0.4086	0.4747	0.4757	0.4286	0.4681	0.1566	0.4697	0.522	0.7282	0.1416	0.5654	0.7157	0.351	0.4596	0.1263	0.0824	0.5625	0.3824	0.7031	0.4808	0.6716	0.5748	0.1667
rs3024739	0.34447	0.0208	0.082	0.4884	0.3548	0.1667	0.2913	0.3714	0.2394	0	0.2121	0.1978	0.3932	0	0.2103	0.5196	0.1827	0.3687	0.0101	0	0.2812	0.3824	0.4375	0.1346	0.5245	0.2243	0
rs283477	0.346086	0.276	0.3115	0.6337	0.3925	0.3182	0.2961	0.3619	0.2872	0.3333	0.1869	0.3297	0.6796	0.208	0.2804	0.6471	0.2885	0.4242	0.2727	0.2588	0.2734	0.2941	0.5677	0.3173	0.6471	0.2664	0.2685
rs507671	0.3477	0.0833	0.1557	0.5523	0.5108	0.4444	0.4757	0.4	0.3936	0	0.4495	0.3516	0.6359	0	0.3458	0.5245	0.3558	0.4646	0.0303	0.0059	0.5469	0.7	0.4688	0.4135	0.5343	0.3879	0
rs12511998	0.349311	0.0938	0.1148	0.5872	0.2419	0.5657	0.2718	0.2857	0.4521	0.0505	0.5455	0.6319	0.5971	0.0442	0.5888	0.598	0.2885	0.3485	0.0505	0.0588	0.5312	0.3588	0.6458	0.4663	0.6324	0.5093	0.0417
rs2532111	0.350925	0.1979	0.2131	0.657	0.4086	0.3737	0.5583	0.5381	0.5213	0.1667	0.3939	0.3571	0.568	0.1283	0.3505	0.6324	0.5481	0.4949	0.2374	0.1176	0.5078	0.6294	0.5781	0.399	0.5637	0.285	0.1065
rs2104724	0.352538	0.1615	0.2049	0.6395	0.2634	0.8232	0.3835	0.3857	0.8298	0.0303	0.7778	0.8516	0.733	0.0265	0.8411	0.6618	0.4279	0.2778	0.0455	0.0235	0.8516	0.8529	0.6927	0.7404	0.6275	0.8598	0.0139
rs7282525	0.354161	0.2396	0.3033	0.593	0.2258	0.4293	0.3107	0.2333	0.3723	0.2424	0.3384	0.2747	0.6456	0.2345	0.4579	0.6912	0.3558	0.1919	0.1919	0.2353	0.3203	0.3176	0.6406	0.3029	0.7255	0.3832	0.2269
rs4948492	0.355781	0.2135	0.2131	0.4651	0.3548	0.3182	0.3058	0.3619	0.4149	0.2172	0.2576	0.3681	0.6311	0.2212	0.3037	0.5245	0.3462	0.4394	0.1818	0.1353	0.3906	0.6471	0.5	0.4423	0.4559	0.3879	0.1991
rs2415140	0.357403	0.0938	0.1557	0.6512	0.2634	0.7172	0.2427	0.2286	0.5638	0.0152	0.6768	0.6923	0.6165	0.031	0.7009	0.6373	0.2067	0.3182	0.0202	0.0471	0.5547	0.4471	0.6094	0.5481	0.6471	0.6682	0.0324
rs6763931	0.359026	0.1615	0.1639	0.6977	0.6667	0.5909	0.6602	0.6524	0.6011	0.0657	0.4949	0.4945	0.7039	0.115	0.6168	0.7353	0.6538	0.7172	0.0758	0.0882	0.5781	0.5118	0.6615	0.5913	0.7696	0.6589	0.088
rs2854160	0.360647	0.1823	0.2131	0.6744	0.4086	0.3384	0.534	0.5143	0.4894	0.1818	0.404	0.3297	0.5825	0.1416	0.2991	0.6029	0.5337	0.4697	0.1768	0.1706	0.4062	0.5	0.5781	0.4038	0.5735	0.257	0.162
rs6845999	0.362259	0.1146	0.0984	0.5116	0.1828	0.3889	0.2621	0.1952	0.383	0.0707	0.3687	0.3516	0.5049	0.1018	0.4533	0.4951	0.1538	0.2121	0.1364	0.0294	0.5156	0.4353	0.4948	0.399	0.5	0.4533	0.0556
rs4344931	0.363869	0.0833	0.1639	0.4767	0.1882	0.2222	0.335	0.219	0.2979	0.1263	0.298	0.2473	0.5	0.1504	0.3037	0.4951	0.2692	0.1313	0.0909	0.1294	0.4688	0.4882	0.401	0.3798	0.4755	0.3178	0.0787
rs13125694	0.365481	0.1146	0.0984	0.5174	0.1828	0.3889	0.2621	0.2048	0.383	0.0707	0.3687	0.3516	0.5049	0.1018	0.4579	0.4951	0.1683	0.2071	0.1364	0.0294	0.5156	0.4353	0.4948	0.3942	0.5	0.4579	0.0556
rs1558172	0.367095	0.0833	0.1639	0.5756	0.4677	0.3333	0.4466	0.4238	0.5266	0.0354	0.3687	0.3462	0.4757	0.0354	0.3458	0.6225	0.5	0.404	0.0303	0.0471	0.4297	0.5294	0.4479	0.3942	0.5686	0.285	0.0602
rs1938376	0.368672	0.0677	0.0738	0.314	0.0484	0.1162	0.0631	0.0619	0.1862	0.0808	0.1566	0.1044	0.301	0.0088	0.1028	0.3284	0.1923	0.0657	0.0202	0.0588	0.3047	0.5	0.2604	0.25	0.3039	0.0421	0.0787
rs1658319	0.370247	0.1406	0.0738	0.5174	0.3065	0.2172	0.3932	0.2381	0.2872	0.1212	0.2071	0.1538	0.4417	0.0885	0.1963	0.5343	0.3462	0.2626	0.1212	0.0588	0.2812	0.3765	0.4167	0.2019	0.5	0.1776	0.0648
rs1325596	0.371822	0.1198	0.1475	0.5233	0.2258	0.4646	0.2233	0.1619	0.4096	0.0253	0.4394	0.4835	0.5631	0.146	0.3972	0.4657	0.3173	0.2525	0.1313	0.0765	0.3906	0.4824	0.5625	0.4087	0.5049	0.4486	0.0648
rs11792294	0.373399	0.1823	0.2541	0.5756	0.2419	0.5707	0.1942	0.181	0.3777	0.1111	0.399	0.5659	0.6699	0.1416	0.5327	0.6176	0.2019	0.2071	0.1566	0.1706	0.4219	0.4412	0.5469	0.4567	0.549	0.4953	0.0926
rs6895892	0.374971	0.2396	0.2295	0.6512	0.6129	0.2424	0.6068	0.5762	0.2181	0.2525	0.1566	0.1923	0.6553	0.323	0.1869	0.652	0.4952	0.6162	0.2172	0.2529	0.3438	0.2765	0.6198	0.2692	0.6569	0.271	0.2269
rs7753012	0.376542	0.1094	0.1639	0.5465	0.2312	0.7071	0.2573	0.1857	0.4309	0.0101	0.7273	0.6758	0.7087	0.0044	0.6168	0.6471	0.2548	0.2475	0.0152	0.0235	0.6328	0.3294	0.6406	0.5192	0.6863	0.5981	0.0093
rs4896582	0.37812	0.1146	0.1639	0.5407	0.2796	0.7172	0.2816	0.2	0.4521	0.0202	0.7273	0.6758	0.7136	0	0.6308	0.6667	0.2404	0.2778	0.0152	0.0235	0.6406	0.3353	0.6458	0.524	0.6912	0.5981	0.0093
rs6440003	0.379696	0.1562	0.1639	0.7035	0.6882	0.5909	0.6602	0.6571	0.6011	0.0657	0.4949	0.4945	0.6748	0.1106	0.6168	0.7059	0.6538	0.7222	0.0707	0.0882	0.5859	0.5059	0.6458	0.5913	0.7304	0.6542	0.088
rs7952320	0.38127	0.0938	0.1066	0.4884	0.2419	0.4646	0.3786	0.3524	0.4415	0.0455	0.4596	0.5	0.6359	0.0221	0.5467	0.6029	0.2596	0.2323	0.0758	0.0235	0.5469	0.3824	0.599	0.4471	0.5392	0.5234	0.0509
rs5778914	0.382851	0.1198	0.1475	0.5174	0.2258	0.4646	0.2233	0.1619	0.4096	0.0303	0.4394	0.489	0.5388	0.1327	0.3972	0.4657	0.3125	0.2525	0.1364	0.0647	0.3984	0.4765	0.5677	0.4038	0.5	0.4486	0.0648
rs1885429	0.384434	0.0573	0.0328	0.5	0.2796	0.2222	0.1748	0.2286	0.2872	0.0152	0.2273	0.2582	0.3447	0.031	0.243	0.4167	0.2115	0.2475	0.0505	0.0118	0.3125	0.4647	0.3229	0.2067	0.3186	0.1729	0.0185
rs28412751	0.386019	0.0469	0.1557	0.5116	0.5323	0.4141	0.5097	0.4619	0.5372	0.0051	0.4949	0.511	0.534	0.0531	0.4299	0.5784	0.4952	0.5152	0.0303	0.0824	0.625	0.7059	0.5104	0.4231	0.4608	0.4346	0.0185
rs10192454	0.387607	0.1979	0.2213	0.5988	0.2366	0.5101	0.2621	0.2238	0.367	0.2323	0.4747	0.5	0.7136	0.2035	0.4626	0.5392	0.2644	0.2475	0.1869	0.2882	0.3516	0.2765	0.5156	0.4279	0.6912	0.4206	0.2315
rs1406967	0.389192	0.151	0.123	0.5291	0.1075	0.601	0.165	0.1524	0.5585	0.0909	0.4394	0.6813	0.568	0.1062	0.6822	0.4804	0.1827	0.2222	0.0354	0.0294	0.4375	0.2882	0.5885	0.4567	0.5392	0.5748	0.0926
rs16971976	0.390778	0.3229	0.2623	0.6686	0.2204	0.6465	0.1748	0.1762	0.5851	0.2374	0.7222	0.6813	0.6311	0.2832	0.7477	0.5833	0.1875	0.2828	0.3535	0.2294	0.6406	0.6471	0.6458	0.6154	0.5588	0.6449	0.2407
rs1044299	0.392364	0.125	0.1721	0.5291	0.2312	0.4646	0.2573	0.1952	0.4096	0.0505	0.4394	0.5	0.5631	0.146	0.3972	0.4657	0.3317	0.2626	0.1364	0.0765	0.3906	0.4824	0.5729	0.4183	0.5	0.4486	0.0741
rs584438	0.393941	0.1198	0.1557	0.564	0.5215	0.4192	0.5194	0.4667	0.3883	0.0354	0.4394	0.3352	0.6068	0.0088	0.3318	0.4902	0.3894	0.4798	0.0505	0.0471	0.5391	0.7059	0.4427	0.3846	0.5294	0.3645	0.0463
rs1741	0.395503	0.1562	0.2213	0.4826	0.2903	0.3131	0.3932	0.3476	0.4309	0.1414	0.3283	0.2637	0.4903	0.1726	0.285	0.4559	0.4135	0.404	0.1616	0.1706	0.5391	0.7118	0.3594	0.4712	0.3824	0.3178	0.125
rs2131354	0.397068	0.1458	0.1557	0.5291	0.1828	0.5101	0.2621	0.2048	0.4468	0.101	0.4444	0.5	0.5243	0.1062	0.5	0.5	0.1635	0.202	0.1818	0.0647	0.5391	0.4647	0.526	0.4375	0.5	0.5047	0.0787
rs10818788	0.39863	0.0521	0.1148	0.4826	0.4247	0.4798	0.2864	0.3143	0.4096	0.0253	0.5859	0.544	0.6214	0.0044	0.4486	0.6127	0.1587	0.3535	0.0404	0.0059	0.3516	0.4235	0.5365	0.4087	0.5735	0.5467	0.0093
rs6546917	0.4002	0.2396	0.2869	0.6163	0.1667	0.8586	0.1893	0.2238	0.734	0.1212	0.8131	0.8901	0.6942	0.1416	0.8645	0.6176	0.2019	0.1919	0.1667	0.1529	0.7578	0.5941	0.7396	0.6587	0.5784	0.8645	0.125
rs13624	0.401765	0.2552	0.3361	0.6686	0.2634	0.7677	0.2524	0.1905	0.633	0.2576	0.6414	0.8242	0.767	0.2035	0.7991	0.7451	0.1827	0.2172	0.3586	0.1882	0.5625	0.3647	0.7448	0.649	0.6863	0.8458	0.2824
rs584828	0.403337	0.1198	0.1721	0.564	0.5215	0.4545	0.5194	0.4667	0.3989	0.0354	0.4495	0.3462	0.6165	0.0088	0.3458	0.4902	0.3894	0.4798	0.0505	0.0471	0.5469	0.7059	0.4479	0.4038	0.5294	0.3879	0.0463
rs6980299	0.404907	0.0885	0.1066	0.4302	0.1129	0.2273	0.1311	0.1143	0.2872	0.0909	0.2172	0.2418	0.4223	0.0575	0.1822	0.3431	0.1346	0.1364	0.0707	0.0706	0.2812	0.2706	0.4062	0.226	0.3971	0.2617	0.0833
rs1379192	0.406464	0.0938	0.1311	0.5233	0.543	0.404	0.5534	0.4619	0.5	0.0101	0.4141	0.3462	0.5922	0.0575	0.4252	0.6225	0.6154	0.5253	0.0404	0.0176	0.4297	0.5353	0.474	0.4519	0.6176	0.472	0.0278
rs35320790	0.408027	0.0885	0.1148	0.3779	0.1129	0.5808	0.3155	0.1619	0.617	0	0.6919	0.6429	0.4515	0.0177	0.528	0.3922	0.25	0.2121	0.0354	0.0059	0.6641	0.8	0.4844	0.5625	0.3824	0.5093	0.0139
rs9318373	0.409586	0.0677	0.0984	0.3779	0.0269	0.3687	0.0243	0.0286	0.3564	0.0859	0.3283	0.4505	0.5291	0.0619	0.5234	0.4951	0.0144	0.0505	0.0909	0.0647	0.2188	0.1471	0.4115	0.2933	0.3922	0.4299	0.0833
rs34614532	0.41115	0.1667	0.2377	0.4942	0.2903	0.3131	0.4029	0.3476	0.4362	0.1616	0.3283	0.2802	0.4903	0.1991	0.2897	0.4608	0.4135	0.399	0.2121	0.1882	0.5391	0.7118	0.3646	0.4712	0.3824	0.3224	0.1528
rs6706045	0.412717	0.4792	0.4918	0.593	0.1505	0.5758	0.2233	0.2048	0.6436	0.4394	0.5707	0.6319	0.7087	0.4646	0.5935	0.5784	0.1875	0.1869	0.4545	0.5471	0.5938	0.7294	0.625	0.6587	0.6275	0.5888	0.5278
rs748779	0.414285	0.125	0.1393	0.6047	0.543	0.5657	0.7184	0.6667	0.7021	0.1061	0.697	0.6154	0.534	0.0487	0.6262	0.6127	0.6731	0.6818	0.0707	0.0353	0.6719	0.7765	0.599	0.6154	0.701	0.5561	0.0833
rs2378870	0.415867	0.2604	0.2213	0.436	0.1559	0.6566	0.0825	0.0762	0.6011	0.1212	0.6465	0.7143	0.5922	0.0973	0.6028	0.4461	0.0913	0.1212	0.0657	0.1588	0.6797	0.6294	0.474	0.601	0.4902	0.5421	0.0741
rs1136001	0.41744	0.1667	0.2377	0.4884	0.2849	0.3131	0.3932	0.3476	0.4362	0.1616	0.3283	0.2802	0.4903	0.1991	0.2897	0.4608	0.4135	0.3838	0.2121	0.1882	0.5391	0.7118	0.3646	0.4712	0.3873	0.3224	0.1435
rs4955912	0.419012	0.125	0.1639	0.5872	0.543	0.4747	0.4854	0.5429	0.5745	0.0859	0.5152	0.4286	0.5146	0.1327	0.5187	0.6176	0.6683	0.5657	0.1414	0.1	0.6172	0.6588	0.5521	0.3606	0.549	0.4533	0.0972
rs28532161	0.42058	0.0729	0.1721	0.5523	0.4086	0.4747	0.4854	0.4619	0.3617	0.0808	0.4949	0.4505	0.6602	0.1239	0.4673	0.6863	0.399	0.4141	0.1263	0.0765	0.3984	0.3471	0.5885	0.4567	0.6275	0.5467	0.0833
rs2093210	0.422152	0.0833	0.1066	0.343	0.1129	0.5808	0.3107	0.1667	0.617	0	0.6869	0.6264	0.4515	0.0133	0.5374	0.3725	0.2548	0.2121	0.0202	0.0118	0.6562	0.8059	0.4479	0.5721	0.3775	0.5421	0.0185
rs11639564	0.423732	0.0781	0.1393	0.5465	0.2312	0.4798	0.2913	0.2762	0.3777	0.0101	0.404	0.522	0.5534	0.0044	0.4393	0.5098	0.3221	0.2828	0	0.0059	0.2969	0.3176	0.5156	0.3462	0.5049	0.4065	0.0231
rs33912345	0.425322	0.0833	0.1066	0.3488	0.1129	0.5859	0.3107	0.1667	0.617	0	0.6869	0.6484	0.4515	0.0133	0.5374	0.3676	0.2548	0.2121	0.0303	0.0059	0.6641	0.8	0.4583	0.5817	0.3824	0.5421	0.0139
rs150115323	0.426896	0.1667	0.1475	0.593	0.3226	0.3889	0.335	0.3524	0.1968	0.0859	0.3283	0.3571	0.6796	0.1018	0.3598	0.6275	0.2885	0.3283	0.1818	0.1235	0.1875	0.1294	0.6094	0.4183	0.5686	0.3505	0.1065
rs4852777	0.42847	0.2292	0.3197	0.5756	0.2258	0.601	0.3738	0.3143	0.6117	0.1465	0.5101	0.544	0.6214	0.1372	0.5561	0.5735	0.2885	0.2121	0.2172	0.1412	0.625	0.6647	0.5417	0.6587	0.5049	0.6542	0.1713
rs200560216	0.430052	0.1198	0.1311	0.4651	0.1613	0.4495	0.165	0.1476	0.3032	0.0657	0.4899	0.489	0.5243	0.0398	0.4439	0.4559	0.2019	0.1414	0.0606	0.0647	0.3438	0.4353	0.5365	0.4135	0.4853	0.4907	0.0509
rs1346408	0.431634	0.0573	0.123	0.6628	0.7796	0.6111	0.7864	0.7524	0.6223	0	0.4697	0.5165	0.6602	0.0221	0.6215	0.6814	0.75	0.803	0.0253	0.0235	0.5781	0.4941	0.6823	0.5817	0.6569	0.6495	0.0093
rs4845353	0.433206	0.151	0.2459	0.4826	0.5215	0.4495	0.4806	0.4857	0.6117	0.1616	0.4697	0.467	0.5194	0.2434	0.4439	0.4706	0.4952	0.5354	0.0859	0.2118	0.6562	0.8	0.5	0.5337	0.4657	0.4626	0.1759
rs7568069	0.434781	0.2448	0.3361	0.5756	0.2419	0.5909	0.3835	0.319	0.5798	0.197	0.5	0.511	0.6214	0.1991	0.5374	0.5833	0.2885	0.2172	0.2222	0.1941	0.6016	0.6647	0.5417	0.6394	0.5049	0.6262	0.1898
rs870713	0.43636	0.1458	0.1803	0.4302	0.086	0.5505	0.0874	0.0667	0.3936	0.0859	0.3687	0.5714	0.5097	0.0885	0.5374	0.4657	0.0817	0.1111	0.0808	0.0706	0.3125	0.2118	0.599	0.4327	0.5196	0.5841	0.0509
rs2731880	0.437942	0.3542	0.4672	0.6337	0.5108	0.5404	0.3981	0.4095	0.6277	0.2424	0.5101	0.4835	0.7379	0.2655	0.5654	0.6029	0.4904	0.5606	0.3535	0.2471	0.6797	0.7765	0.6042	0.524	0.6569	0.5654	0.2824
rs2553026	0.439524	0.151	0.2295	0.5698	0.2312	0.702	0.2087	0.2762	0.5426	0.0707	0.6616	0.7747	0.4951	0.0398	0.6822	0.5147	0.2115	0.2576	0.0354	0.0353	0.6641	0.6412	0.5156	0.6106	0.4608	0.6308	0.0833
rs4489092	0.441101	0.1875	0.1885	0.6512	0.4892	0.5808	0.3883	0.3476	0.516	0.096	0.7222	0.6758	0.6262	0.0531	0.5701	0.5686	0.4663	0.4798	0.1515	0.0706	0.5781	0.6765	0.5469	0.5385	0.5833	0.6075	0.1481
rs4788218	0.442678	0.0469	0.0574	0.4302	0.0914	0.3889	0.1165	0.1286	0.2553	0	0.4192	0.3462	0.3932	0.0221	0.3692	0.5294	0.1106	0.0707	0.0101	0	0.2578	0.1765	0.474	0.2692	0.4216	0.3692	0
rs12153596	0.444251	0.1615	0.1148	0.5581	0.4624	0.3535	0.3155	0.3286	0.2979	0.101	0.3182	0.3462	0.6165	0.0752	0.3879	0.5637	0.3317	0.399	0.1414	0.1294	0.3828	0.1588	0.5417	0.2933	0.598	0.3645	0.0833
rs1254276	0.445831	0.1354	0.2049	0.3488	0.1129	0.5758	0.3107	0.1667	0.633	0.0758	0.6869	0.6484	0.4515	0.0929	0.5374	0.3676	0.2548	0.2222	0.0657	0.1412	0.6641	0.8118	0.4583	0.6106	0.3824	0.5514	0.1296
rs11794984	0.447415	0.2344	0.2459	0.5988	0.3602	0.7071	0.2718	0.2762	0.5638	0.202	0.6465	0.6593	0.5825	0.1681	0.6262	0.5588	0.274	0.3687	0.2071	0.1765	0.5078	0.5706	0.526	0.6154	0.6422	0.7009	0.1898
rs2267373	0.448996	0.4115	0.3689	0.6279	0.3011	0.404	0.3301	0.3476	0.5106	0.3939	0.3283	0.4505	0.6019	0.4646	0.514	0.7206	0.3125	0.3535	0.4848	0.4	0.4297	0.3353	0.6198	0.476	0.6961	0.4206	0.4167
rs7087507	0.450577	0.2865	0.3279	0.4767	0.3387	0.3283	0.3155	0.3714	0.4309	0.2879	0.2677	0.3681	0.6359	0.2965	0.3084	0.5049	0.3413	0.4293	0.303	0.2706	0.3984	0.6412	0.4896	0.476	0.4657	0.4019	0.287
rs1325598	0.452158	0.2917	0.1885	0.5174	0.2258	0.4646	0.2233	0.1667	0.4149	0.202	0.4394	0.4835	0.5388	0.354	0.4019	0.4657	0.3173	0.2525	0.2879	0.2529	0.3906	0.4824	0.5625	0.4135	0.5049	0.4486	0.1944
rs6570507	0.453744	0.1146	0.1721	0.6279	0.6022	0.7273	0.6602	0.5952	0.5213	0.0152	0.7424	0.6978	0.7379	0	0.6402	0.6863	0.601	0.5354	0.0152	0.0235	0.7578	0.5824	0.6719	0.5529	0.7157	0.6121	0.0093
rs2362965	0.455328	0.2604	0.2951	0.5988	0.3871	0.5051	0.3301	0.3429	0.484	0.1616	0.3737	0.533	0.6019	0.1637	0.4439	0.5735	0.4423	0.3838	0.2677	0.1765	0.5312	0.5059	0.5938	0.4279	0.6127	0.486	0.2037
rs254448	0.456915	0.1302	0.1311	0.5465	0.4247	0.7879	0.5485	0.5286	0.6649	0.0455	0.7172	0.7363	0.5437	0.0487	0.6682	0.5343	0.5433	0.5051	0.0253	0.0235	0.7812	0.8176	0.5208	0.6731	0.5196	0.6402	0.0509
rs1997280	0.458503	0.2031	0.1967	0.5233	0.2796	0.4141	0.2621	0.2667	0.3883	0.096	0.3535	0.3407	0.5631	0.1726	0.3832	0.5637	0.1827	0.2475	0.202	0.0941	0.3828	0.3529	0.474	0.4038	0.5343	0.4907	0.1343
rs1149048	0.460093	0.1146	0.1639	0.5988	0.3333	0.5657	0.4515	0.4429	0.4149	0.1061	0.4747	0.522	0.6214	0.1018	0.5187	0.652	0.3077	0.4444	0.096	0.0765	0.3438	0.1706	0.6354	0.3558	0.6324	0.5748	0.1204
rs9321266	0.461687	0.1979	0.3033	0.5116	0.129	0.6212	0.1893	0.1524	0.5904	0.1465	0.5303	0.7033	0.534	0.1283	0.6916	0.5196	0.25	0.2071	0.1616	0.1706	0.5078	0.3412	0.5625	0.6202	0.5	0.5514	0.1852
rs2079796	0.463279	0.3125	0.2787	0.4477	0.1452	0.6364	0.0825	0.081	0.5585	0.2424	0.6768	0.7143	0.5631	0.1327	0.6262	0.451	0.1106	0.1364	0.1869	0.2588	0.6797	0.5647	0.4896	0.6106	0.5098	0.5607	0.1481
rs2187642	0.464882	0.0938	0.2131	0.4477	0.3172	0.596	0.4272	0.481	0.617	0.0556	0.6263	0.6154	0.5437	0.0885	0.6262	0.549	0.625	0.3687	0.0808	0.0941	0.7188	0.8176	0.4948	0.5529	0.5343	0.6636	0.0556
rs9285425	0.466489	0.3906	0.2951	0.6337	0.1344	0.5152	0.199	0.1714	0.4362	0.3434	0.6919	0.5165	0.6893	0.3451	0.4766	0.6225	0.226	0.1768	0.2828	0.2882	0.3906	0.2647	0.6406	0.476	0.6176	0.4299	0.287
rs300903	0.468082	0.1562	0.2377	0.5116	0.3172	0.3333	0.2864	0.1905	0.3617	0.1717	0.3232	0.3626	0.5194	0.1947	0.3785	0.5343	0.2067	0.3232	0.1364	0.1235	0.3203	0.3412	0.4479	0.3558	0.4853	0.4159	0.125
rs665751	0.469676	0.1198	0.1803	0.593	0.371	0.6364	0.4515	0.3714	0.5053	0.0455	0.6768	0.5989	0.5728	0.0531	0.6449	0.598	0.4712	0.3737	0.0505	0.0647	0.4766	0.5176	0.651	0.5721	0.5539	0.6262	0.0278
rs899428	0.471268	0.2552	0.3033	0.5174	0.4516	0.4091	0.4515	0.4048	0.5106	0.2071	0.3939	0.4396	0.5534	0.208	0.4252	0.4902	0.5192	0.4949	0.2273	0.2588	0.5703	0.6941	0.6562	0.4952	0.5392	0.3925	0.213
rs2504797	0.472859	0.026	0.082	0.314	0.0161	0.1667	0.034	0.0286	0.1223	0	0.1414	0.1374	0.2913	0.0044	0.0935	0.3824	0.0577	0.0354	0	0	0.1016	0.1059	0.3802	0.1731	0.4118	0.1729	0
rs4976023	0.474452	0.3021	0.2869	0.6047	0.1613	0.6162	0.2039	0.1762	0.5585	0.3081	0.6717	0.5989	0.5388	0.2655	0.7009	0.5539	0.2019	0.202	0.2525	0.2941	0.4688	0.3412	0.5833	0.524	0.6373	0.5888	0.2361
rs4665736	0.476055	0.0729	0.1721	0.5349	0.4946	0.4949	0.534	0.5095	0.6489	0.0202	0.6061	0.4945	0.5437	0.031	0.4626	0.4461	0.4952	0.5455	0.0455	0.0294	0.6328	0.7941	0.4427	0.4519	0.4951	0.6028	0.0463
rs17270446	0.477649	0.0885	0.0984	0.2616	0.2312	0.3535	0.1748	0.1571	0.4309	0.0202	0.3182	0.3242	0.3252	0.0487	0.3037	0.3088	0.1875	0.2071	0.0202	0.1176	0.4844	0.5882	0.3229	0.3077	0.4118	0.3692	0.0278
rs9875516	0.479242	0.3698	0.459	0.5174	0.2903	0.5354	0.2476	0.2524	0.5638	0.2929	0.5707	0.6319	0.6408	0.4425	0.5748	0.6324	0.3894	0.2525	0.3636	0.4824	0.6484	0.6235	0.6458	0.5865	0.6029	0.6075	0.3148
rs371825	0.480843	0.1562	0.3279	0.5233	0.3226	0.8182	0.3155	0.3286	0.7394	0.1263	0.798	0.7967	0.5874	0.115	0.8178	0.5735	0.4663	0.3131	0.1566	0.0882	0.6641	0.7	0.6615	0.6827	0.5882	0.8692	0.088
rs1303630	0.482446	0.0938	0.1311	0.564	0.3925	0.5202	0.4272	0.4143	0.3936	0.0051	0.5657	0.533	0.6311	0.0044	0.528	0.6324	0.4712	0.404	0.0202	0	0.5078	0.2294	0.6719	0.4712	0.5833	0.5374	0.0093
rs11712065	0.484047	0.0208	0.0492	0.3198	0.1613	0.1818	0.2087	0.1	0.2872	0	0.2879	0.2747	0.335	0.0177	0.1963	0.3382	0.1442	0.1212	0.0606	0.0176	0.3516	0.5235	0.2604	0.2019	0.2696	0.2196	0.0185
rs6937121	0.485622	0.1354	0.1803	0.6221	0.6022	0.7172	0.6505	0.581	0.5213	0.0202	0.7424	0.6978	0.733	0.0398	0.6355	0.6765	0.601	0.5303	0.0354	0.0471	0.7578	0.5824	0.6667	0.5529	0.7059	0.6168	0.0185
rs34951274	0.487197	0.0312	0.041	0.2849	0.0806	0.1869	0.1262	0.1	0.266	0.0051	0.202	0.2363	0.3544	0.0044	0.3318	0.3578	0.1154	0.1465	0.0051	0.0059	0.2344	0.2706	0.2917	0.2788	0.2647	0.2757	0
rs4952552	0.48876	0.2188	0.2295	0.4419	0	0.4697	0.0485	0.0143	0.3404	0.1515	0.4747	0.4451	0.5437	0.1018	0.4673	0.4804	0.0048	0.0253	0.096	0.1412	0.2344	0.1176	0.5208	0.4038	0.5147	0.5888	0.1019
rs3185010	0.490321	0.0469	0.123	0.3256	0.2366	0.3283	0.1699	0.2095	0.3777	0	0.2778	0.3077	0.3107	0.0221	0.3271	0.3382	0.1827	0.2677	0.0152	0	0.3828	0.5	0.3542	0.3606	0.3578	0.3458	0
rs6782394	0.491877	0.0729	0.1721	0.314	0.0753	0.5303	0.0388	0.0333	0.3989	0.0253	0.3889	0.5	0.4029	0.0531	0.514	0.402	0.125	0.0657	0.0303	0.0235	0.3984	0.2529	0.3854	0.3846	0.4461	0.514	0.0093
rs1869862	0.493438	0.1198	0.1557	0.3663	0.2258	0.601	0.1408	0.0952	0.5426	0.0657	0.5657	0.4615	0.3252	0.0619	0.6355	0.3186	0.0865	0.2273	0.101	0.0706	0.4922	0.6235	0.4531	0.4856	0.3137	0.6121	0.0648
rs1467847	0.495005	0.2448	0.3033	0.4767	0.4624	0.5404	0.4272	0.4429	0.6543	0.2424	0.6364	0.533	0.5146	0.2699	0.5701	0.5245	0.4375	0.4545	0.2222	0.2471	0.6875	0.8118	0.5156	0.5962	0.6176	0.5093	0.3009
rs7648352	0.496568	0.1562	0.2295	0.5291	0.4194	0.6414	0.5146	0.4952	0.6862	0.1313	0.5758	0.6374	0.5	0.1106	0.7196	0.4706	0.5096	0.4697	0.1162	0.0824	0.8125	0.8647	0.4531	0.6875	0.4167	0.6449	0.1435
rs2296316	0.498135	0.0521	0.123	0.3256	0.1989	0.5758	0.3495	0.3619	0.5319	0.0152	0.5202	0.5275	0.5194	0.0221	0.5234	0.3775	0.1875	0.2576	0.0253	0.0059	0.6094	0.5	0.3958	0.4952	0.4265	0.5467	0.0093
rs1474563	0.499709	0.2069	0.1875	0.4692	0.1338	0.6174	0.1375	0.1899	0.3724	0.2483	0.6188	0.5368	0.5267	0.3216	0.6188	0.5931	0.1316	0.1513	0.2532	0.3203	0.2083	0.1628	0.5208	0.487	0.5705	0.5342	0.2256
rs10037512	0.50128	0.1875	0.1639	0.593	0.4355	0.5253	0.3689	0.4381	0.4309	0.1061	0.5707	0.5385	0.6165	0.1726	0.486	0.5539	0.3317	0.4242	0.1313	0.1471	0.4297	0.3471	0.5677	0.5192	0.598	0.4953	0.0648
rs4315565	0.502851	0.1458	0.2541	0.5756	0.2742	0.8636	0.3252	0.2952	0.5745	0.0202	0.7677	0.8571	0.6602	0.0398	0.7991	0.6618	0.3269	0.2475	0.0859	0.0176	0.4844	0.3176	0.6354	0.6346	0.6275	0.8131	0.0185
rs390195	0.504416	0.4635	0.4508	0.5291	0.1935	0.2879	0.165	0.1762	0.3191	0.4394	0.2828	0.2582	0.6505	0.4381	0.3178	0.652	0.2788	0.3939	0.4949	0.5529	0.3203	0.1882	0.599	0.351	0.6275	0.3084	0.5
rs12106274	0.505983	0.125	0.1803	0.593	0.6129	0.6162	0.6019	0.5952	0.6064	0.0606	0.6717	0.6484	0.6796	0.0841	0.6075	0.5245	0.5625	0.6061	0.1818	0.0647	0.6875	0.6529	0.651	0.6394	0.5343	0.5514	0.0833
rs9435733	0.507553	0.1979	0.1475	0.407	0.172	0.5606	0.2718	0.2286	0.4574	0.101	0.5	0.5	0.4854	0.1858	0.4673	0.3922	0.2596	0.2323	0.0404	0.1412	0.4531	0.4529	0.5208	0.4423	0.3627	0.4579	0.125
rs387859	0.509127	0.1302	0.1148	0.2849	0.0215	0.2424	0.0146	0.0095	0.2287	0.1818	0.1667	0.1648	0.2961	0.2212	0.2523	0.3627	0.0096	0.0455	0.1465	0.2294	0.1484	0.1765	0.3021	0.2644	0.3284	0.2617	0.1898
rs1367226	0.5107	0.1562	0.1885	0.3314	0.0968	0.3737	0.068	0.1048	0.4309	0.1162	0.5455	0.4725	0.3447	0.1018	0.3738	0.3775	0.1394	0.096	0.0758	0.0529	0.5391	0.6471	0.3333	0.3846	0.2794	0.3692	0.0833
rs935728	0.512266	0.0781	0.1066	0.2791	0.1505	0.3333	0.199	0.1905	0.3777	0.0859	0.3838	0.3242	0.3204	0.0929	0.2804	0.3186	0.1538	0.1465	0.096	0.0647	0.5312	0.5706	0.2917	0.2452	0.402	0.257	0.0602
rs11598726	0.513832	0.3333	0.2213	0.5814	0.1989	0.4242	0.1942	0.1524	0.3457	0.2273	0.3788	0.4176	0.534	0.3142	0.4626	0.4314	0.2308	0.2424	0.2374	0.2	0.3828	0.3941	0.4635	0.4183	0.4363	0.4486	0.2593
rs1818782	0.515403	0.25	0.3689	0.5581	0.4946	0.6566	0.3981	0.4095	0.6543	0.3737	0.6111	0.6319	0.5971	0.2434	0.6589	0.5784	0.4231	0.4293	0.2576	0.2	0.6875	0.6588	0.6302	0.6394	0.6275	0.715	0.2269
rs9650469	0.516979	0.0625	0.0984	0.2442	0.0108	0.6111	0.0146	0.0048	0.5426	0	0.4444	0.6538	0.2961	0.0044	0.5047	0.2451	0	0.0354	0.0051	0	0.4531	0.3059	0.3698	0.375	0.2549	0.5794	0
rs2284746	0.518561	0.1927	0.1475	0.4012	0.1882	0.5657	0.2573	0.2571	0.4574	0.1212	0.5	0.5	0.4806	0.1858	0.472	0.3922	0.2885	0.2475	0.0404	0.1471	0.4531	0.4588	0.5208	0.4423	0.3627	0.4673	0.1296
rs7729647	0.520141	0.2552	0.2705	0.4826	0.3978	0.3838	0.2282	0.2095	0.5372	0.2172	0.4495	0.5	0.5097	0.208	0.4486	0.4755	0.2692	0.3384	0.1566	0.2	0.5234	0.5765	0.4271	0.4327	0.451	0.5514	0.213
rs9392918	0.521725	0.1615	0.3033	0.4942	0.2849	0.5	0.233	0.2048	0.3617	0.2273	0.4596	0.4396	0.6262	0.2035	0.4112	0.5392	0.2115	0.2323	0.2475	0.2412	0.2891	0.3	0.5521	0.3317	0.5098	0.472	0.2407
rs7282733	0.52331	0.2448	0.3197	0.4767	0.4731	0.5354	0.4223	0.4571	0.6489	0.2374	0.6263	0.511	0.5097	0.2743	0.5514	0.5196	0.4231	0.4697	0.2273	0.2471	0.6797	0.8118	0.5104	0.5913	0.6078	0.5093	0.3009
rs895621	0.524895	0.1406	0.1557	0.3256	0.1183	0.4394	0.1748	0.1857	0.4309	0.096	0.399	0.4396	0.3592	0.0531	0.5093	0.299	0.1731	0.1566	0.101	0.0529	0.625	0.6471	0.3073	0.4087	0.3284	0.4065	0.0556
rs12213021	0.526473	0.0521	0.082	0.2558	0.0484	0.2677	0.0146	0.0048	0.1543	0.0404	0.2323	0.2857	0.3835	0.0487	0.285	0.3873	0	0.0556	0.0303	0.0176	0.1328	0.0471	0.3385	0.2837	0.4216	0.2991	0.0463
rs4733724	0.528054	0.1823	0.2705	0.5	0.2151	0.7727	0.3155	0.2381	0.5691	0.1364	0.8283	0.8077	0.4417	0.1416	0.757	0.4706	0.3702	0.2576	0.1111	0.1647	0.6875	0.6412	0.5833	0.5865	0.4951	0.715	0.1528
rs6470764	0.529641	0.1927	0.2705	0.5	0.2151	0.7727	0.3155	0.2381	0.5745	0.1414	0.8232	0.8132	0.4466	0.1416	0.757	0.4706	0.3702	0.2576	0.1162	0.1647	0.6875	0.6471	0.5833	0.5865	0.4951	0.715	0.162
rs2033887	0.531226	0.4844	0.3443	0.5	0.1828	0.6263	0.2136	0.181	0.5798	0.4697	0.5707	0.5714	0.5874	0.4425	0.5794	0.4412	0.2163	0.2121	0.3889	0.3706	0.5469	0.5765	0.625	0.5769	0.5196	0.5794	0.412
rs6976031	0.532818	0.0833	0.1311	0.3488	0.2742	0.5758	0.2767	0.2952	0.5479	0.0404	0.5101	0.4725	0.3058	0.1372	0.514	0.3676	0.3029	0.2828	0.1364	0.1235	0.625	0.6941	0.3438	0.5	0.3431	0.5467	0.1111
rs761391	0.534413	0.25	0.3607	0.5174	0.2957	0.5404	0.2718	0.319	0.484	0.197	0.6061	0.4835	0.5243	0.2035	0.486	0.5098	0.351	0.3788	0.1616	0.2118	0.5156	0.6647	0.5729	0.4663	0.4853	0.5234	0.2593
rs10769130	0.53601	0.3177	0.3607	0.5698	0.3441	0.6869	0.233	0.2619	0.4574	0.2525	0.6414	0.6868	0.6893	0.2611	0.6682	0.6422	0.3365	0.4091	0.298	0.3176	0.5156	0.3	0.6302	0.4663	0.6422	0.6729	0.3287
rs6470763	0.537614	0.1979	0.2705	0.5	0.2151	0.7778	0.3155	0.2381	0.5798	0.1414	0.8434	0.8297	0.4466	0.1416	0.785	0.4755	0.3702	0.2576	0.1162	0.1647	0.6875	0.6471	0.5938	0.5865	0.4951	0.757	0.162
rs9995997	0.539216	0.0729	0.0738	0.3198	0.1452	0.4949	0.2913	0.2952	0.5426	0.0051	0.4242	0.5275	0.267	0.0221	0.5888	0.299	0.375	0.2576	0.0101	0.0059	0.6016	0.7471	0.2865	0.4327	0.3235	0.5888	0.0278
rs35946544	0.540832	0.1094	0.1393	0.3605	0.0645	0.6263	0.0825	0.0905	0.4202	0.0253	0.5	0.5989	0.4369	0.031	0.5	0.3676	0.0721	0.1212	0.0303	0.0118	0.2734	0.2059	0.4792	0.3798	0.3186	0.5327	0.0185
rs1172955	0.542449	0.401	0.4672	0.4302	0.1828	0.6818	0.233	0.219	0.7394	0.3182	0.7424	0.6429	0.5728	0.4912	0.6636	0.4461	0.226	0.2172	0.298	0.4059	0.7734	0.6647	0.5625	0.5865	0.5049	0.6121	0.3519
rs7815955	0.54407	0.1927	0.2705	0.4884	0.2151	0.7727	0.3155	0.2381	0.5745	0.1414	0.8283	0.8077	0.4369	0.1416	0.757	0.4657	0.3702	0.2576	0.1162	0.1647	0.6875	0.6471	0.5677	0.5865	0.4951	0.715	0.162
rs3959554	0.545703	0.1875	0.2295	0.3953	0.086	0.3283	0.0971	0.0476	0.3298	0.3384	0.3434	0.4341	0.4563	0.2389	0.5467	0.4902	0.1202	0.1313	0.3485	0.2059	0.2266	0.1294	0.4583	0.3798	0.4804	0.5187	0.3333
rs1366594	0.547318	0.1875	0.1639	0.5872	0.4194	0.5253	0.3592	0.4333	0.4202	0.1313	0.5707	0.544	0.6117	0.1726	0.4907	0.5588	0.3317	0.404	0.1465	0.1529	0.4219	0.2647	0.5729	0.5192	0.6029	0.5	0.0694
rs2040494	0.548924	0.1823	0.1311	0.4535	0.2043	0.4596	0.233	0.1857	0.2234	0.1061	0.5	0.511	0.6553	0.1416	0.3318	0.5931	0.1923	0.1515	0.0707	0.0882	0.25	0.0765	0.5208	0.3558	0.5686	0.4486	0.1713
rs12822123	0.550525	0.1406	0.1885	0.436	0.3495	0.4596	0.4078	0.4571	0.516	0.1414	0.4343	0.478	0.4515	0.1018	0.5374	0.4363	0.5433	0.3737	0.1465	0.1588	0.625	0.8118	0.4948	0.4135	0.4069	0.5	0.1296
rs12198986	0.552125	0.1406	0.2869	0.4826	0.2849	0.5	0.2379	0.2048	0.367	0.202	0.4697	0.4505	0.6165	0.177	0.4159	0.5	0.2115	0.2273	0.2273	0.1824	0.2891	0.2941	0.5469	0.3173	0.5	0.4673	0.2037
rs273966	0.553724	0.0677	0.0902	0.3023	0.1882	0.4091	0.1068	0.1524	0.3777	0	0.3737	0.3791	0.3883	0.0221	0.4112	0.3725	0.101	0.1414	0.0202	0.0118	0.2422	0.2	0.4271	0.3894	0.4118	0.3832	0
rs2061543	0.555326	0.1927	0.2623	0.3953	0.0968	0.5303	0.0534	0.0905	0.4734	0.2525	0.4242	0.6044	0.3447	0.1903	0.6075	0.4265	0.0529	0.0657	0.2828	0.1294	0.5	0.2765	0.3906	0.4952	0.4804	0.5607	0.2037
rs420017	0.556926	0.1927	0.2623	0.593	0.2204	0.596	0.2718	0.3238	0.3883	0.1111	0.5303	0.5165	0.568	0.2124	0.5981	0.549	0.2692	0.2576	0.1566	0.1235	0.3438	0.2118	0.6042	0.4712	0.5343	0.5654	0.162
rs7996228	0.55853	0.2604	0.3115	0.4128	0.129	0.6717	0.267	0.1667	0.6649	0.2273	0.6717	0.6978	0.5146	0.1637	0.6916	0.4902	0.3269	0.202	0.1818	0.2294	0.5234	0.4235	0.5052	0.6731	0.4608	0.6869	0.1574
rs2870933	0.560133	0.2917	0.3361	0.3953	0.2957	0.4949	0.2767	0.2905	0.5957	0.2475	0.4394	0.5714	0.4078	0.385	0.4813	0.4167	0.2548	0.3485	0.2677	0.3	0.6328	0.7647	0.401	0.4808	0.451	0.5654	0.3287
rs2181834	0.561737	0.2448	0.2787	0.2733	0.0699	0.5859	0.1262	0.0952	0.5213	0.197	0.6061	0.5604	0.3738	0.2035	0.5421	0.4265	0.0481	0.0707	0.1414	0.2235	0.5078	0.4765	0.4583	0.5673	0.4314	0.5654	0.1991
rs2856321	0.563334	0.125	0.2705	0.4826	0.4409	0.601	0.5874	0.5857	0.633	0.1313	0.6313	0.6209	0.5971	0.1814	0.6542	0.5833	0.75	0.4293	0.1364	0.1882	0.7344	0.8176	0.5417	0.601	0.6176	0.6963	0.0926
rs12534399	0.564935	0.1406	0.0574	0.4012	0.086	0.2576	0.1019	0.0905	0.2287	0.1465	0.2374	0.2253	0.3398	0.0973	0.2243	0.3922	0.1106	0.1768	0.2576	0.1882	0.2031	0.1412	0.3646	0.1731	0.3039	0.2056	0.1111
rs2870784	0.566529	0.0781	0.1721	0.25	0.0753	0.2424	0.1019	0.1048	0.3936	0.0758	0.2677	0.3242	0.2573	0.0265	0.2617	0.1863	0.0625	0.0657	0.0758	0.0471	0.5078	0.6706	0.2344	0.2885	0.2206	0.2523	0.0463
rs55831773	0.568125	0.0885	0.0656	0.3488	0.0538	0.2172	0.0777	0.0762	0.1915	0.0404	0.1919	0.2418	0.3301	0.1018	0.2243	0.3971	0.0625	0.1111	0.0909	0.0529	0.1484	0.0765	0.3229	0.149	0.4069	0.229	0.0602
rs198853	0.569715	0.151	0.1066	0.3372	0.1398	0.3636	0.1214	0.0952	0.266	0.096	0.3232	0.2363	0.3835	0.0796	0.271	0.3971	0.0962	0.2424	0.1717	0.0647	0.3516	0.2941	0.4062	0.2452	0.348	0.4346	0.0602
rs12577283	0.571307	0.1146	0.2295	0.3488	0.2204	0.5404	0.2379	0.2857	0.5904	0.1364	0.4747	0.5769	0.3592	0.0885	0.5047	0.348	0.2548	0.1919	0.1263	0.1059	0.6719	0.6235	0.3698	0.5144	0.299	0.4766	0.1111
rs111610121	0.572899	0.2292	0.2705	0.4593	0.3226	0.7475	0.2573	0.281	0.5372	0.1566	0.7828	0.7253	0.5971	0.1549	0.7523	0.4118	0.3317	0.3081	0.1364	0.1647	0.5312	0.6	0.5573	0.6106	0.4951	0.743	0.1435
rs9373014	0.574477	0.0625	0.1311	0.3023	0.129	0.5	0.1214	0.0714	0.3883	0	0.4899	0.5275	0.301	0.0044	0.5	0.299	0.0962	0.1768	0.0152	0	0.3906	0.3882	0.3229	0.3654	0.3284	0.472	0
rs11175854	0.57606	0.1823	0.2705	0.5407	0.5108	0.7929	0.4757	0.419	0.6223	0.2222	0.7778	0.7473	0.6553	0.1239	0.7243	0.6373	0.4231	0.399	0.1515	0.1294	0.5469	0.4706	0.6875	0.6202	0.6127	0.7944	0.1898
rs753013	0.57763	0.2969	0.3689	0.5233	0.457	0.4091	0.3447	0.2905	0.6436	0.2525	0.4848	0.4615	0.4126	0.1858	0.4112	0.4657	0.3365	0.4091	0.303	0.3471	0.6641	0.7882	0.5	0.5096	0.4902	0.4065	0.2639
rs10798580	0.5792	0.2031	0.2869	0.4302	0.1398	0.3788	0.1359	0.1	0.3085	0.298	0.404	0.4231	0.4417	0.2478	0.4813	0.4412	0.2404	0.101	0.1818	0.1706	0.4766	0.3765	0.401	0.4615	0.4069	0.3879	0.2176
rs2527166	0.580774	0.4583	0.4098	0.4767	0.1667	0.7626	0.2184	0.1619	0.766	0.3838	0.803	0.8352	0.5097	0.3805	0.785	0.3529	0.2452	0.2323	0.399	0.3824	0.6406	0.7412	0.5729	0.6779	0.3922	0.8224	0.4074
rs11024743	0.582365	0.1354	0.2951	0.5116	0.543	0.7121	0.4563	0.4857	0.6383	0.0354	0.6515	0.7088	0.5146	0.0619	0.7523	0.549	0.4135	0.5707	0.0606	0.0588	0.6953	0.6059	0.5625	0.6731	0.5294	0.7383	0.0787
rs13336428	0.583942	0.1823	0.2213	0.4651	0.2849	0.5051	0.3058	0.3048	0.633	0.1465	0.596	0.6264	0.3544	0.1593	0.5841	0.3186	0.2596	0.2879	0.1465	0.1647	0.5156	0.6706	0.3906	0.5817	0.4314	0.6729	0.1713
rs12829457	0.585525	0.276	0.4836	0.6395	0.4247	0.6869	0.2282	0.2857	0.4947	0.3333	0.601	0.7033	0.6893	0.3097	0.6963	0.7108	0.2452	0.3232	0.4141	0.2412	0.3672	0.3118	0.6458	0.5096	0.6912	0.757	0.3287
rs11636648	0.587107	0.1354	0.1639	0.5	0.2151	0.7071	0.3738	0.3095	0.5532	0.0404	0.601	0.7088	0.4078	0.0265	0.6822	0.4265	0.4327	0.1818	0.0556	0.0412	0.6016	0.4294	0.599	0.5385	0.451	0.6822	0.0602
rs112957890	0.588692	0.0417	0.0492	0.0988	0.0054	0.2879	0.0097	0	0.3404	0	0.2475	0.2802	0.2379	0	0.243	0.1176	0	0.0051	0.0051	0.0059	0.3281	0.5588	0.125	0.2933	0.1029	0.2336	0.0046
rs927315	0.590275	0.2656	0.3443	0.5756	0.4086	0.5303	0.3398	0.2952	0.484	0.3283	0.4141	0.489	0.5971	0.2611	0.5093	0.6961	0.2933	0.3384	0.2828	0.2294	0.4219	0.2529	0.5938	0.4038	0.6078	0.4579	0.2685
rs1150668	0.591854	0.0625	0.1311	0.4419	0.414	0.6465	0.4369	0.4238	0.4894	0.0101	0.4545	0.5714	0.4903	0.0442	0.5467	0.3824	0.375	0.3838	0.0303	0.0059	0.4844	0.6	0.5	0.4327	0.4167	0.5794	0.0046
rs17179670	0.593427	0.0312	0.0492	0.2907	0.0806	0.1566	0.0437	0.081	0.2021	0.0101	0.2828	0.1868	0.3301	0.0044	0.2804	0.3627	0.0625	0.0859	0.0303	0.0059	0.2031	0.0588	0.3125	0.25	0.4265	0.2617	0.0046
rs723149	0.594997	0.0781	0.1393	0.2558	0.2258	0.4646	0.301	0.2333	0.5319	0.0202	0.4747	0.3846	0.3447	0.0221	0.4626	0.3137	0.3269	0.3131	0.0505	0.0176	0.5469	0.6471	0.3021	0.5433	0.3333	0.5	0.037
rs10761129	0.596568	0.2344	0.2213	0.3779	0.0753	0.3232	0.1165	0.0571	0.2979	0.2172	0.2525	0.3736	0.4369	0.2699	0.3551	0.4069	0.0481	0.1364	0.2222	0.1706	0.1406	0.0882	0.4792	0.3317	0.3873	0.2617	0.2083
rs3170740	0.598125	0.1927	0.1721	0.3895	0.1559	0.5606	0.2961	0.2429	0.4628	0.0859	0.5101	0.511	0.3981	0.1726	0.4813	0.3676	0.2933	0.2323	0.1061	0.1588	0.4531	0.4529	0.5208	0.4519	0.3284	0.4907	0.1343
rs28686893	0.599681	0.1927	0.2459	0.4477	0.371	0.6263	0.2767	0.319	0.5053	0.202	0.3889	0.6044	0.5049	0.2168	0.5421	0.5686	0.3221	0.3586	0.1667	0.0882	0.4141	0.3176	0.4688	0.4952	0.5196	0.6355	0.1759
rs1885486	0.601235	0.2083	0.3197	0.5058	0.2957	0.5101	0.233	0.2143	0.3298	0.2626	0.4697	0.4451	0.6262	0.1991	0.4112	0.5539	0.2212	0.2374	0.2929	0.2706	0.2891	0.3118	0.5625	0.3269	0.5196	0.4579	0.2593
rs1852679	0.602786	0.1458	0.1557	0.3314	0.2473	0.5556	0.165	0.181	0.3777	0.1212	0.4141	0.3901	0.3786	0.1416	0.3785	0.3775	0.1587	0.1919	0.0808	0.1882	0.3359	0.2706	0.4323	0.4856	0.3627	0.4533	0.1991
rs9976812	0.604341	0.0885	0.1557	0.4012	0.1559	0.5707	0.2718	0.2381	0.5426	0	0.4394	0.6099	0.3398	0.0221	0.4346	0.3186	0.3269	0.2576	0.0202	0.0059	0.4062	0.4824	0.2969	0.399	0.3186	0.4533	0.0093
rs2925196	0.605902	0.2604	0.3115	0.5116	0.1613	0.6414	0.1796	0.2048	0.4043	0.2828	0.6212	0.6429	0.568	0.3097	0.5374	0.5147	0.226	0.1616	0.2222	0.2529	0.2422	0.1588	0.6406	0.4087	0.5245	0.5701	0.2593
rs7703022	0.607464	0.375	0.4262	0.3372	0.0376	0.3687	0.0728	0.0381	0.4521	0.303	0.4242	0.3956	0.3786	0.4115	0.3505	0.3971	0.1106	0.0354	0.3434	0.3294	0.5781	0.7353	0.4479	0.399	0.3382	0.3925	0.3194
rs11024739	0.609024	0.1667	0.2951	0.5116	0.543	0.7121	0.4563	0.4857	0.6383	0.0455	0.6515	0.7033	0.5146	0.0973	0.7523	0.5539	0.4087	0.5707	0.096	0.0941	0.6953	0.6	0.5625	0.6779	0.5343	0.7523	0.1065
rs9969804	0.61058	0.0885	0.123	0.3547	0.1183	0.4242	0.1359	0.1238	0.266	0.0455	0.4747	0.4725	0.3641	0.0265	0.3972	0.2843	0.1683	0.0909	0.0455	0.0412	0.3047	0.4176	0.474	0.3846	0.3284	0.4486	0.0463
rs13026081	0.612132	0.0365	0.0656	0.2209	0.043	0.3283	0.0291	0.0667	0.2128	0	0.298	0.3571	0.2816	0	0.285	0.348	0.0288	0.0606	0	0	0.2578	0.2235	0.2656	0.2404	0.3382	0.3224	0
rs7014099	0.613681	0.1823	0.2049	0.2849	0.1129	0.3636	0.1408	0.1286	0.4362	0.1414	0.404	0.3956	0.3981	0.1637	0.3364	0.3578	0.1346	0.1869	0.1515	0.0882	0.5078	0.3353	0.3698	0.3702	0.3284	0.3037	0.1528
rs10500834	0.615223	0.1667	0.2951	0.5116	0.543	0.7121	0.4563	0.4857	0.6436	0.0404	0.6515	0.7088	0.5146	0.0973	0.7523	0.5539	0.4087	0.5707	0.096	0.0882	0.6953	0.6	0.5625	0.6779	0.5294	0.7523	0.1065
rs221721	0.616769	0.2969	0.3033	0.3547	0.2742	0.5101	0.1505	0.2143	0.4521	0.3333	0.5808	0.6099	0.4078	0.2611	0.5748	0.4461	0.1731	0.2525	0.3283	0.2118	0.6484	0.6471	0.5417	0.5433	0.4314	0.5467	0.2593
rs4807462	0.618302	0.1354	0.1557	0.4477	0.2903	0.6919	0.2864	0.3	0.5053	0.1061	0.5657	0.6319	0.5146	0.0619	0.6636	0.4608	0.3942	0.2879	0.0909	0.0882	0.4922	0.1941	0.4583	0.5529	0.4265	0.6636	0.088
rs1561958	0.619837	0.3021	0.2951	0.4244	0.2043	0.6515	0.1893	0.2048	0.5638	0.3081	0.5909	0.5934	0.4272	0.2965	0.6308	0.3137	0.149	0.1768	0.2475	0.2706	0.4531	0.4412	0.4948	0.5625	0.402	0.6636	0.287
rs2062078	0.621375	0.3438	0.3443	0.5	0.2151	0.7727	0.3204	0.2333	0.5798	0.2475	0.8283	0.8132	0.4466	0.2478	0.7617	0.4706	0.375	0.2626	0.197	0.2353	0.6953	0.6471	0.5833	0.6058	0.4951	0.715	0.2917
rs6024836	0.622919	0.3438	0.3197	0.593	0.3333	0.7778	0.4175	0.4048	0.5851	0.2273	0.7172	0.7308	0.7087	0.2699	0.6729	0.6275	0.399	0.3535	0.2323	0.2412	0.4922	0.3412	0.6198	0.6971	0.549	0.7196	0.2593
rs10847415	0.624456	0.026	0.082	0.2267	0.0591	0.2778	0.068	0.0667	0.2979	0.0202	0.2222	0.2967	0.199	0.0354	0.3645	0.1569	0.0577	0.0606	0.0354	0.0059	0.3906	0.3941	0.1719	0.3894	0.1618	0.3178	0.0278
rs5742915	0.625995	0.0938	0.1311	0.2093	0	0.4848	0.0097	0.0048	0.3989	0.0152	0.3939	0.4451	0.335	0.0177	0.4439	0.2353	0.0048	0	0.0303	0.0412	0.2734	0.1294	0.3281	0.3365	0.1961	0.4252	0.0278
rs12683776	0.627531	0.0885	0.123	0.3488	0.1237	0.4091	0.1359	0.1238	0.2606	0.0455	0.4747	0.4615	0.3641	0.0265	0.3972	0.2843	0.1683	0.0909	0.0455	0.0412	0.3125	0.4176	0.474	0.3846	0.3284	0.4486	0.0463
rs12227529	0.629064	0.0625	0.1311	0.314	0.1452	0.404	0.1117	0.1143	0.25	0.0303	0.3939	0.3187	0.4757	0.031	0.4439	0.4118	0.125	0.1465	0.0202	0.0176	0.2031	0.2765	0.3229	0.2981	0.2647	0.5093	0.037
rs377599	0.630596	0.1146	0.1639	0.3314	0.1882	0.399	0.199	0.2857	0.5053	0.0859	0.3636	0.3681	0.3107	0.1327	0.3598	0.2794	0.1971	0.2273	0.1313	0.0824	0.4375	0.4529	0.3802	0.4183	0.3088	0.3598	0.1157
rs2395655	0.632116	0.3229	0.2459	0.564	0.4624	0.5859	0.4854	0.4524	0.5957	0.3283	0.6313	0.6648	0.466	0.2478	0.6308	0.5196	0.3462	0.5152	0.2121	0.2647	0.6719	0.7294	0.5729	0.4952	0.5441	0.5935	0.1944
rs11769806	0.633635	0.1354	0.1721	0.314	0.0054	0.2374	0.0097	0.019	0.1755	0.1061	0.197	0.1923	0.4175	0.1814	0.2383	0.3431	0	0.0101	0.1465	0.1706	0.1172	0.0765	0.276	0.1875	0.4069	0.257	0.1435
rs36198109	0.635141	0.3385	0.2869	0.3605	0.0484	0.3535	0.0825	0.0714	0.4096	0.2778	0.3485	0.3736	0.3495	0.2788	0.3364	0.402	0.0529	0.0455	0.303	0.3588	0.4297	0.3706	0.4323	0.3846	0.2598	0.3224	0.3426
rs2931796	0.636651	0.1094	0.1803	0.4012	0.2419	0.6364	0.2184	0.2667	0.5213	0.0556	0.6364	0.6868	0.3786	0.0752	0.6121	0.3922	0.1827	0.2727	0.0758	0.0471	0.375	0.3118	0.4375	0.4423	0.4167	0.6682	0.0278
rs8036549	0.638167	0.276	0.2951	0.2965	0.0376	0.697	0.0388	0.0381	0.5319	0.197	0.6566	0.6923	0.3544	0.2965	0.7009	0.3284	0.0529	0.0859	0.2626	0.2882	0.4141	0.1706	0.3021	0.5288	0.3137	0.729	0.2639
rs17738166	0.639669	0.2865	0.1803	0.3663	0.172	0.3737	0.2136	0.2381	0.5479	0.2071	0.4293	0.4396	0.3932	0.1814	0.3271	0.348	0.3462	0.2222	0.1768	0.1882	0.6016	0.5941	0.4427	0.3846	0.3578	0.3879	0.1574
rs9904970	0.641165	0.25	0.2541	0.4419	0.0806	0.404	0.1214	0.0762	0.2872	0.1768	0.3889	0.3681	0.4126	0.2301	0.3505	0.3725	0.1875	0.1061	0.2374	0.3059	0.3281	0.3176	0.3438	0.3702	0.4118	0.3271	0.2315
rs11783772	0.642655	0.0833	0.0902	0.3488	0.1183	0.4192	0.1602	0.1429	0.3457	0.0909	0.3535	0.4011	0.3447	0.0619	0.4252	0.3235	0.1779	0.1162	0.0253	0.0235	0.2031	0.2	0.3177	0.3558	0.348	0.4299	0.0556
rs10231759	0.644136	0.401	0.3197	0.407	0.4032	0.7323	0.267	0.2857	0.6543	0.2929	0.6313	0.7582	0.466	0.3584	0.757	0.4559	0.2308	0.3788	0.2929	0.3059	0.5547	0.5941	0.474	0.6202	0.4461	0.6916	0.338
rs2982712	0.645618	0.0885	0.2131	0.3314	0.1935	0.5303	0.2427	0.2	0.484	0.0051	0.4798	0.5495	0.432	0.0354	0.6869	0.3186	0.2115	0.1263	0.0101	0.0118	0.5	0.3882	0.3906	0.5865	0.3284	0.6449	0
rs10878984	0.647098	0.3802	0.3197	0.4651	0.3871	0.6364	0.4029	0.3333	0.6064	0.399	0.596	0.6154	0.4612	0.4469	0.7196	0.4412	0.3221	0.3586	0.2828	0.3529	0.6484	0.7	0.5052	0.6202	0.3824	0.6542	0.3611
rs10995225	0.648577	0.0312	0.0656	0.3372	0.1505	0.2727	0.0825	0.0905	0.2553	0	0.2071	0.2527	0.2864	0.0088	0.1916	0.25	0.125	0.1263	0.0253	0	0.2188	0.2353	0.349	0.1971	0.2941	0.2103	0.0046
rs10748128	0.650048	0.3802	0.3197	0.4651	0.3925	0.6364	0.4029	0.3333	0.6117	0.399	0.601	0.6154	0.4612	0.4469	0.7196	0.4412	0.3221	0.3586	0.2879	0.3529	0.6562	0.7	0.5052	0.6202	0.3824	0.6542	0.3611
rs9397403	0.651514	0.1719	0.2705	0.3953	0.1828	0.6818	0.3107	0.2571	0.4415	0.096	0.702	0.6484	0.5485	0.1726	0.6776	0.4069	0.4471	0.1869	0.1162	0.0941	0.5859	0.4882	0.5	0.6538	0.4608	0.6121	0.0833
rs10823137	0.652978	0.2344	0.2951	0.2209	0.0215	0.3434	0.034	0.0286	0.2713	0.2222	0.2778	0.2582	0.4126	0.2655	0.2617	0.3824	0.0096	0.0152	0.3081	0.3471	0.3828	0.3765	0.276	0.3413	0.2892	0.2617	0.2639
rs11055215	0.654435	0.0885	0.1721	0.3895	0.1882	0.6212	0.1845	0.1905	0.2766	0.0455	0.5051	0.5714	0.5	0.0619	0.4907	0.3725	0.2885	0.2677	0.0859	0.0471	0.2422	0.1882	0.4219	0.3413	0.402	0.4579	0.0648
rs225694	0.655886	0.0417	0.041	0.2733	0.0215	0.2374	0.0631	0.0381	0.1596	0.0152	0.1515	0.1978	0.2524	0.0265	0.2897	0.3578	0.0144	0.0556	0.0354	0.0176	0.1406	0.0765	0.2656	0.2115	0.2745	0.3178	0.0093
rs281379	0.657334	0.1406	0.2377	0.2093	0	0.5758	0.0146	0	0.3404	0.1515	0.298	0.5	0.233	0.2124	0.4439	0.1765	0	0.0051	0.2626	0.1882	0.2891	0.1235	0.3385	0.4279	0.1912	0.486	0.1944
rs1240697	0.658784	0.2865	0.3279	0.4012	0.0914	0.8535	0.1117	0.1143	0.5957	0.1414	0.8182	0.8187	0.3641	0.1858	0.7804	0.3873	0.1346	0.0758	0.1566	0.2765	0.3984	0.1824	0.4635	0.6298	0.2745	0.8084	0.1852
rs7946	0.660237	0.3854	0.418	0.4535	0.1398	0.7323	0.1262	0.1667	0.6277	0.3283	0.6869	0.7802	0.3932	0.3186	0.6916	0.5245	0.274	0.1465	0.2475	0.2353	0.5781	0.4765	0.4375	0.5433	0.4069	0.6402	0.3472
rs12656216	0.66169	0.3438	0.3033	0.5233	0.4086	0.8333	0.3495	0.2571	0.6064	0.303	0.8384	0.7637	0.4903	0.2611	0.757	0.4314	0.3942	0.4343	0.3636	0.2765	0.5938	0.4706	0.5052	0.6683	0.4804	0.6916	0.3519
rs4976686	0.663147	0.3646	0.3934	0.3372	0.043	0.6667	0.0825	0.1048	0.5479	0.3182	0.6061	0.6923	0.3835	0.3938	0.6822	0.3137	0.0817	0.0859	0.303	0.3118	0.4219	0.2824	0.4271	0.5721	0.3725	0.7103	0.3565
rs28498086	0.664617	0.2135	0.2951	0.5523	0.3387	0.6162	0.4515	0.4143	0.5745	0.1515	0.5707	0.6593	0.4272	0.146	0.6729	0.5343	0.4423	0.4949	0.1667	0.1176	0.4766	0.4529	0.5417	0.5673	0.5686	0.5935	0.1898
rs35925872	0.666074	0.026	0.0328	0.343	0.129	0.3838	0.165	0.219	0.2447	0.0051	0.4141	0.3956	0.3689	0.031	0.3879	0.2647	0.1731	0.197	0.0253	0.0059	0.2266	0.2176	0.2969	0.2981	0.2304	0.3364	0
rs36704	0.667524	0.2031	0.2951	0.3837	0.2473	0.5808	0.233	0.181	0.4309	0.1717	0.6667	0.5055	0.4854	0.2522	0.5187	0.4853	0.2644	0.2525	0.1616	0.2412	0.4375	0.3529	0.4427	0.4904	0.4608	0.5748	0.1806
rs750460	0.668967	0.2031	0.2213	0.2267	0.0591	0.404	0.0631	0.0857	0.4255	0.1364	0.4495	0.4505	0.3689	0.1593	0.4813	0.3186	0.1442	0.0657	0.1364	0.1647	0.4297	0.3353	0.3646	0.4423	0.2598	0.4813	0.162
rs6977416	0.670413	0.2448	0.2787	0.436	0.3871	0.7121	0.2961	0.2905	0.5106	0.1768	0.6111	0.7143	0.5097	0.2434	0.7617	0.4706	0.3173	0.4091	0.202	0.1941	0.4375	0.2588	0.474	0.5913	0.4706	0.6916	0.2222
rs2351491	0.67186	0.2083	0.2459	0.3779	0.2258	0.6768	0.1942	0.1048	0.4468	0.1313	0.601	0.6978	0.4272	0.1858	0.6449	0.4363	0.2548	0.2677	0.197	0.2	0.3672	0.1235	0.3698	0.5192	0.3627	0.6449	0.1343
rs711245	0.673308	0.4583	0.3852	0.4593	0.1828	0.6465	0.1602	0.1429	0.5957	0.3838	0.7222	0.7198	0.4903	0.4248	0.7336	0.4167	0.1779	0.1869	0.4343	0.4824	0.4062	0.3353	0.4844	0.4808	0.4853	0.6869	0.3981
rs55745410	0.674758	0.0312	0.123	0.2791	0.2258	0.4192	0.2621	0.219	0.4202	0.0202	0.3737	0.3297	0.3155	0.0088	0.4579	0.2745	0.1875	0.1515	0.0354	0.0235	0.3828	0.5588	0.3906	0.3942	0.3382	0.4579	0.0231
rs11609	0.676197	0.1667	0.2541	0.3198	0.1344	0.5808	0.2087	0.1714	0.5266	0.096	0.5556	0.5604	0.3592	0.2345	0.5514	0.4216	0.1683	0.2172	0.1364	0.1412	0.2891	0.1176	0.3646	0.4135	0.4412	0.5187	0.1713
rs2315504	0.677622	0.1354	0.1967	0.25	0.0161	0.4394	0.0194	0.0095	0.3404	0.0859	0.4141	0.4066	0.2621	0.1018	0.4626	0.299	0.0048	0.0101	0.1212	0.1353	0.2891	0.0941	0.3229	0.4615	0.3284	0.5187	0.1065
rs11783655	0.679043	0.099	0.123	0.343	0.1344	0.4242	0.1553	0.1381	0.3457	0.0657	0.3636	0.3846	0.3786	0.0708	0.4393	0.2941	0.1683	0.1162	0.0253	0.0647	0.2031	0.1765	0.3594	0.3846	0.3922	0.4299	0.0278
rs2110001	0.680466	0.4219	0.418	0.343	0.1828	0.702	0.1553	0.119	0.5638	0.4848	0.6162	0.7473	0.4369	0.4469	0.7383	0.4216	0.1683	0.2374	0.5303	0.4588	0.4062	0.2588	0.4219	0.5865	0.3824	0.6822	0.4028
rs3822593	0.681889	0.1042	0.1311	0.2151	0.0968	0.4394	0.0874	0.1048	0.3617	0.0606	0.3434	0.4231	0.3155	0.0442	0.3692	0.2402	0.1058	0.1212	0.0505	0.0412	0.2891	0.3118	0.3802	0.3365	0.2353	0.4579	0.0231
rs2287922	0.683302	0.1042	0.2049	0.1919	0.0054	0.5455	0.0243	0.0143	0.3404	0.096	0.3434	0.533	0.2476	0.1372	0.472	0.1814	0.0481	0.0051	0.101	0.0765	0.2578	0.1176	0.3073	0.4375	0.1618	0.5047	0.1157
rs12888678	0.684703	0.3385	0.2623	0.5291	0.2796	0.4242	0.3544	0.3048	0.4415	0.3384	0.4545	0.4396	0.4612	0.2611	0.4766	0.549	0.3365	0.3535	0.3889	0.3471	0.5391	0.4765	0.5573	0.4663	0.5343	0.5047	0.3102
rs11075041	0.6861	0.1823	0.3115	0.1744	0.0323	0.4444	0.0437	0.0095	0.4574	0.2222	0.4394	0.5275	0.2184	0.2124	0.5047	0.25	0.0673	0.0404	0.1667	0.1941	0.3438	0.3176	0.2969	0.524	0.2598	0.4626	0.213
rs6823268	0.687492	0.0521	0.0492	0.2384	0.0806	0.3535	0.2039	0.1333	0.367	0.0051	0.3889	0.4396	0.3495	0.0044	0.3738	0.1863	0.1346	0.1162	0.0152	0.0059	0.2109	0.2824	0.2552	0.351	0.2549	0.3972	0
rs62011286	0.688869	0.0312	0.0738	0.2326	0	0.3687	0.0049	0	0.2872	0.0051	0.399	0.4066	0.2282	0.0177	0.3271	0.2941	0	0	0.0202	0	0.1719	0.0647	0.2604	0.2356	0.2745	0.4626	0
rs12939056	0.690237	0.0312	0.0656	0.1395	0	0.5758	0.0097	0	0.3032	0	0.4949	0.5714	0.165	0	0.5607	0.152	0	0	0.0152	0	0.2656	0.1059	0.1823	0.3798	0.1176	0.6822	0
rs4737446	0.691605	0.0417	0.1148	0.1453	0.0806	0.3333	0.0583	0.0429	0.3351	0	0.3182	0.2912	0.1845	0.0354	0.2804	0.201	0.0337	0.0606	0.0556	0.0118	0.3984	0.5353	0.2135	0.2933	0.201	0.2991	0
rs33932857	0.692964	0.25	0.1967	0.3256	0.0806	0.3131	0.1893	0.1048	0.3936	0.2727	0.2626	0.3187	0.2864	0.2522	0.3224	0.2549	0.1442	0.1616	0.1465	0.2235	0.3672	0.3824	0.3125	0.2981	0.3039	0.3178	0.2361
rs4792250	0.694313	0.0677	0.123	0.2733	0.1505	0.5758	0.1311	0.1524	0.3723	0	0.6061	0.6538	0.3301	0	0.5374	0.3333	0.1827	0.2172	0.0101	0	0.4062	0.1824	0.3073	0.375	0.2402	0.5888	0
rs5758999	0.695665	0.3438	0.4262	0.3198	0.1237	0.4697	0.0728	0.081	0.4894	0.3384	0.3535	0.4835	0.3883	0.3451	0.5421	0.5049	0.0481	0.1566	0.404	0.3824	0.3594	0.2235	0.4531	0.4183	0.4216	0.4813	0.338
rs1321419	0.697	0.0312	0.0738	0.1628	0.0108	0.2475	0.0146	0.0143	0.3138	0.0051	0.3081	0.2967	0.2282	0.0088	0.2757	0.1324	0.0096	0.0202	0.0051	0.0235	0.1953	0.1882	0.224	0.2885	0.1716	0.285	0.0046
rs55941720	0.698328	0.0573	0.0492	0.2384	0.086	0.3384	0.2039	0.1333	0.367	0.0051	0.3889	0.4341	0.3495	0.0044	0.3738	0.1863	0.1346	0.1162	0.0152	0.0059	0.2109	0.2824	0.2552	0.351	0.2549	0.3972	0.0046
rs6908258	0.699653	0.1302	0.2377	0.2558	0.0054	0.3333	0.0388	0.0381	0.2713	0.2273	0.3384	0.3736	0.3544	0.2035	0.4346	0.3235	0.0337	0.0253	0.2222	0.2	0.1719	0.1176	0.2917	0.3125	0.2402	0.472	0.1852
rs3738814	0.700974	0.3333	0.3033	0.3314	0.172	0.6364	0.2816	0.3	0.4894	0.2677	0.5202	0.5604	0.432	0.4336	0.5187	0.3922	0.3365	0.2323	0.3636	0.3706	0.4609	0.4529	0.4688	0.5048	0.3137	0.5187	0.3056
rs6598265	0.7023	0.1927	0.2623	0.4593	0.328	0.6313	0.3689	0.3333	0.5638	0.2071	0.6818	0.6099	0.3981	0.1283	0.5514	0.4853	0.4615	0.4293	0.1061	0.1588	0.4844	0.3706	0.5833	0.476	0.4412	0.6262	0.1991
rs7199513	0.703612	0.1146	0.2131	0.2674	0.172	0.5101	0.1019	0.1381	0.3936	0.1212	0.5354	0.5495	0.2816	0.0929	0.4953	0.3382	0.1394	0.1667	0.1667	0.1	0.3672	0.3294	0.3594	0.4712	0.348	0.4907	0.0972
rs3003137	0.704925	0.5521	0.459	0.4709	0.1129	0.4697	0.0971	0.0952	0.3777	0.6364	0.3434	0.5055	0.4951	0.6372	0.4252	0.3627	0.0817	0.1566	0.6414	0.6471	0.2188	0.1882	0.4479	0.4471	0.3971	0.4486	0.6528
rs2267958	0.706249	0.0729	0.1311	0.4942	0.5108	0.5101	0.4757	0.5381	0.5426	0	0.5152	0.4725	0.4709	0.0221	0.5888	0.5	0.4231	0.4798	0.0253	0	0.5078	0.6529	0.4844	0.4952	0.4069	0.4907	0.0046
rs1051547	0.707556	0.151	0.1721	0.0988	0.0215	0.4747	0.0146	0.0095	0.3404	0.0909	0.399	0.4011	0.267	0.1903	0.5607	0.1569	0	0.0202	0.1162	0.1588	0.2578	0.1176	0.1771	0.4423	0.1029	0.4533	0.1574
rs309064	0.708843	0.1094	0.1475	0.2384	0.0538	0.3687	0.034	0.0667	0.2872	0.0909	0.4293	0.3626	0.2718	0.0841	0.4065	0.2059	0.0529	0.0657	0.0707	0.1118	0.25	0.3412	0.2708	0.3125	0.2108	0.3598	0.0833
rs11650725	0.710121	0.224	0.1967	0.407	0.2419	0.3939	0.267	0.319	0.3351	0.1717	0.3586	0.3516	0.4175	0.2522	0.3738	0.4559	0.1779	0.3182	0.2424	0.2706	0.3203	0.3294	0.4583	0.3413	0.4706	0.3832	0.2639
rs9954569	0.711374	0.3958	0.3443	0.4767	0.371	0.6667	0.2816	0.3381	0.617	0.2929	0.6667	0.6868	0.534	0.3673	0.6822	0.4902	0.2644	0.303	0.2273	0.2941	0.5469	0.6	0.4896	0.5865	0.5539	0.7103	0.2731
rs10861678	0.712615	0.0625	0.1148	0.3198	0.1882	0.3788	0.2524	0.219	0.3351	0.0253	0.1869	0.2418	0.233	0.0398	0.3037	0.3137	0.2548	0.2929	0.0303	0.0294	0.375	0.4765	0.2031	0.3029	0.1863	0.3458	0.037
rs7743622	0.713847	0.1146	0.1803	0.2674	0.0376	0.4646	0.0534	0.0238	0.3511	0.0808	0.4495	0.4341	0.2718	0.1062	0.4206	0.2843	0.0337	0.0657	0.0859	0.0706	0.2422	0.1471	0.3125	0.2981	0.2549	0.4019	0.0463
rs12083518	0.715068	0.2083	0.1721	0.3314	0.0269	0.303	0.1117	0.1429	0.3245	0.197	0.2172	0.2363	0.3301	0.3053	0.2991	0.3922	0.101	0.0404	0.1667	0.2471	0.1797	0.1118	0.3021	0.2404	0.2255	0.3364	0.2361
rs72964564	0.71628	0.1771	0.1967	0.2035	0.0054	0.2273	0.0146	0	0.3351	0.1768	0.1263	0.2143	0.2282	0.177	0.1776	0.1373	0	0.0101	0.1768	0.1882	0.3906	0.4412	0.2031	0.2115	0.2059	0.1589	0.1759
rs7222604	0.717492	0.0573	0.1066	0.3605	0.2581	0.3889	0.2087	0.2952	0.4043	0.0051	0.3232	0.4615	0.3641	0.0398	0.4252	0.3382	0.3125	0.303	0.0253	0	0.3047	0.1118	0.3906	0.4087	0.3578	0.472	0.0139
rs17755849	0.718691	0.4948	0.4016	0.4244	0.2581	0.3586	0.1942	0.2476	0.4149	0.5051	0.3737	0.3901	0.4903	0.5664	0.4019	0.3725	0.3221	0.303	0.4747	0.6706	0.5156	0.5647	0.3854	0.3702	0.3922	0.3551	0.5278
rs4493049	0.719887	0.0885	0.2049	0.3663	0.1935	0.5051	0.2961	0.319	0.367	0.0909	0.3636	0.4835	0.4175	0.0796	0.4299	0.3382	0.3029	0.3333	0.1364	0.1	0.4219	0.2176	0.3958	0.3317	0.3725	0.3364	0.0972
rs4511696	0.721072	0.3281	0.3607	0.3372	0.0269	0.5051	0.0146	0.0143	0.4255	0.3636	0.4596	0.5659	0.2621	0.3938	0.5234	0.3676	0.0144	0.0354	0.3283	0.3471	0.2734	0.1176	0.3229	0.4087	0.3627	0.4953	0.2824
rs8009743	0.722253	0.0677	0.123	0.2267	0.1022	0.2424	0.1748	0.1571	0.3511	0.1162	0.1364	0.2363	0.2184	0.0619	0.3271	0.2304	0.1394	0.101	0.197	0.1235	0.2656	0.4471	0.1719	0.3413	0.2451	0.3785	0.1204
rs797192	0.723423	0.0833	0.0738	0.4012	0.414	0.4596	0.3107	0.3476	0.3989	0.0202	0.5657	0.544	0.4126	0.0221	0.4112	0.4216	0.4231	0.4242	0.0152	0.0176	0.4609	0.4471	0.474	0.4375	0.4314	0.4673	0.0185
rs2059780	0.724586	0.4375	0.4262	0.5291	0.3441	0.4596	0.2573	0.3095	0.5213	0.4394	0.4899	0.489	0.5097	0.5088	0.4953	0.5245	0.351	0.3687	0.3889	0.4118	0.5	0.5118	0.5156	0.6106	0.5147	0.4346	0.3889
rs12818673	0.725734	0.1458	0.1803	0.3488	0.172	0.3737	0.068	0.1429	0.3138	0.1818	0.2929	0.4011	0.3301	0.1991	0.3411	0.3627	0.0625	0.1616	0.2172	0.1118	0.1719	0.1235	0.3854	0.2692	0.3676	0.4579	0.1806
rs12952286	0.726863	0.2292	0.2131	0.1744	0.0323	0.3434	0.0146	0.0095	0.3298	0.1869	0.2424	0.3736	0.2524	0.2566	0.3505	0.1814	0.0144	0.0253	0.2323	0.2706	0.25	0.3	0.2396	0.2933	0.1814	0.3364	0.1852
rs256602	0.727992	0.151	0.2213	0.3372	0.2258	0.5556	0.2282	0.2143	0.5213	0.101	0.6869	0.5879	0.3398	0.0841	0.6495	0.299	0.2356	0.2525	0.1212	0.0824	0.4609	0.4235	0.3542	0.5288	0.2745	0.6963	0.0833
rs56395531	0.729108	0.099	0.0902	0.1512	0.0484	0.3788	0.0291	0.0333	0.234	0.1061	0.3081	0.3791	0.1796	0.0708	0.4065	0.1373	0.0048	0.0808	0.1313	0.0882	0.1641	0.0824	0.2344	0.3462	0.0931	0.4019	0.0926
rs112601872	0.73022	0.0469	0.0492	0.2326	0.0753	0.298	0.2087	0.1381	0.3511	0.0152	0.3788	0.3571	0.335	0.0177	0.3551	0.1814	0.1683	0.1212	0.0253	0.0235	0.2109	0.2706	0.2396	0.3221	0.25	0.3785	0
rs889014	0.731332	0.4948	0.541	0.3605	0.0914	0.4091	0.1019	0.0952	0.4734	0.6212	0.298	0.3187	0.3641	0.6283	0.3879	0.3529	0.2115	0.1364	0.6212	0.6294	0.5156	0.4588	0.375	0.3942	0.3676	0.2897	0.6204
rs1173727	0.732447	0.1927	0.2049	0.4477	0.2903	0.5101	0.3689	0.3095	0.3883	0.1465	0.3939	0.3901	0.4029	0.2257	0.3879	0.4314	0.399	0.3333	0.1566	0.2294	0.4609	0.4647	0.401	0.375	0.3971	0.4206	0.1944
rs6976572	0.73355	0.2865	0.2705	0.5349	0.3763	0.5455	0.3447	0.3048	0.4681	0.2879	0.4242	0.5714	0.4515	0.2743	0.6308	0.5294	0.2692	0.4192	0.2828	0.2235	0.3438	0.1765	0.5	0.4904	0.549	0.5187	0.2176
rs4383083	0.734633	0.3125	0.3607	0.5407	0.3871	0.6061	0.5	0.519	0.5638	0.3182	0.7929	0.6319	0.5922	0.3628	0.6308	0.5588	0.351	0.4899	0.298	0.3765	0.5391	0.4529	0.5417	0.6538	0.6078	0.6449	0.2731
rs460811	0.735719	0.2188	0.2623	0.1453	0.043	0.4899	0.0437	0.0238	0.3723	0.2778	0.5152	0.5385	0.2864	0.2301	0.4907	0.2108	0.0865	0.0808	0.197	0.2471	0.2266	0.1	0.2292	0.4375	0.1373	0.4766	0.2176
rs6602982	0.736786	0.3906	0.3852	0.2791	0.0323	0.4798	0.0777	0.0524	0.4043	0.4949	0.5051	0.5	0.3592	0.3982	0.4393	0.2304	0.1394	0.0657	0.4141	0.3941	0.4766	0.5118	0.3021	0.4087	0.2843	0.472	0.4815
rs428308	0.737882	0.2188	0.1967	0.4651	0.3763	0.7576	0.4563	0.4143	0.5266	0.1212	0.7525	0.7253	0.4951	0.1018	0.7757	0.4412	0.4615	0.4596	0.1616	0.1588	0.3672	0.2588	0.4844	0.6346	0.4706	0.7523	0.1343
rs10058074	0.738943	0.0573	0.1311	0.1163	0	0.4545	0	0	0.3245	0.0202	0.3586	0.4505	0.1117	0.0265	0.486	0.0735	0	0.0051	0.0505	0.0412	0.2422	0.1118	0.1094	0.4135	0.098	0.4206	0.0046
rs2519961	0.739994	0.3385	0.3934	0.4302	0.2957	0.5253	0.3252	0.3524	0.5479	0.2374	0.5253	0.5165	0.3738	0.3938	0.514	0.4706	0.2981	0.3788	0.4848	0.4	0.4297	0.6941	0.4896	0.5769	0.4902	0.5374	0.2639
rs6480836	0.741029	0.2135	0.2459	0.3721	0.3871	0.4444	0.3641	0.4095	0.4894	0.2273	0.4798	0.4615	0.3981	0.2478	0.4953	0.3235	0.351	0.404	0.2273	0.2059	0.5078	0.6941	0.4167	0.4904	0.4118	0.4206	0.2407
rs2466120	0.742054	0.3698	0.4426	0.5	0.3387	0.6061	0.432	0.2905	0.5372	0.4596	0.601	0.6044	0.4806	0.4469	0.7383	0.5588	0.4231	0.3586	0.4545	0.4353	0.4453	0.3	0.599	0.6154	0.5343	0.7196	0.463
rs2052188	0.743069	0.349	0.4016	0.3023	0.1667	0.4444	0.1942	0.1667	0.4309	0.3434	0.5	0.5879	0.4369	0.4292	0.486	0.3873	0.1779	0.2424	0.3283	0.4824	0.3594	0.3176	0.3333	0.4183	0.4216	0.4766	0.338
rs1656794	0.744086	0.1042	0.1066	0.3605	0.3333	0.2323	0.2816	0.2667	0.367	0.1212	0.3687	0.2857	0.3204	0.1549	0.3178	0.2402	0.2981	0.3535	0.096	0.1588	0.4844	0.5294	0.3125	0.2308	0.3725	0.2383	0.1065
rs61875311	0.745095	0.5469	0.377	0.3953	0.2312	0.5909	0.2524	0.2095	0.4415	0.4848	0.5909	0.6044	0.4126	0.6903	0.6542	0.3971	0.3125	0.2273	0.4394	0.5824	0.3359	0.2412	0.4167	0.5625	0.4363	0.5561	0.5417
rs10846657	0.746106	0.099	0.1803	0.3372	0.3817	0.6616	0.4563	0.4048	0.5585	0.0152	0.6465	0.6484	0.2864	0.0708	0.6963	0.299	0.4087	0.4242	0.1313	0.0706	0.5391	0.4059	0.4323	0.6154	0.2206	0.6589	0.0185
rs865923	0.747118	0.5521	0.5246	0.25	0.0699	0.601	0.0728	0.0667	0.5372	0.5707	0.5859	0.6264	0.3544	0.5973	0.6168	0.3137	0.1058	0.0909	0.601	0.5882	0.4688	0.3706	0.3281	0.5769	0.3529	0.5841	0.6481
rs2280447	0.748122	0.0521	0.0492	0.157	0.2204	0.5455	0.1311	0.1143	0.3245	0.0101	0.4495	0.4615	0.1796	0.0354	0.5561	0.1078	0.1971	0.1818	0.0051	0	0.1406	0.1059	0.1406	0.3798	0.1225	0.472	0.0093
rs299371	0.749116	0.3802	0.4754	0.4767	0.3495	0.6768	0.4806	0.4095	0.617	0.3939	0.6566	0.6868	0.4369	0.3274	0.715	0.4461	0.3942	0.5556	0.2879	0.3176	0.5078	0.4824	0.5104	0.7067	0.4265	0.6729	0.3611
rs779933	0.750101	0.2135	0.2705	0.2093	0.1774	0.4747	0.2379	0.2286	0.3245	0.1667	0.4697	0.3846	0.3204	0.3982	0.4206	0.25	0.351	0.2778	0.2576	0.2941	0.3438	0.4059	0.349	0.375	0.2304	0.4206	0.2037
rs2808290	0.751081	0.1771	0.1557	0.2965	0.2688	0.4596	0.2233	0.3286	0.4043	0.1465	0.3687	0.4505	0.4029	0.1549	0.4766	0.3235	0.2837	0.3333	0.197	0.1412	0.4219	0.3588	0.3073	0.399	0.3971	0.5	0.1065
rs7916441	0.75205	0.2917	0.3525	0.2093	0.1828	0.4747	0.2427	0.2286	0.3298	0.2727	0.4697	0.3901	0.3204	0.5664	0.4206	0.2598	0.351	0.2778	0.3232	0.4176	0.3438	0.4059	0.349	0.3846	0.2255	0.4206	0.2963
rs11648796	0.753023	0.4427	0.541	0.5174	0.2634	0.7273	0.199	0.1524	0.6277	0.4091	0.5859	0.7857	0.5	0.3717	0.7897	0.4265	0.274	0.2778	0.3081	0.3176	0.3906	0.2	0.4688	0.6923	0.4706	0.771	0.4491
rs12309133	0.75397	0.2083	0.2213	0.314	0.3333	0.4949	0.2718	0.3	0.4521	0.1364	0.3687	0.5055	0.3932	0.1814	0.4533	0.3578	0.2308	0.3182	0.2626	0.2	0.4375	0.5118	0.4271	0.476	0.4314	0.514	0.1991
rs780151	0.754891	0.1667	0.1967	0.2035	0.1237	0.4545	0.1505	0.0905	0.3138	0.1061	0.4545	0.3736	0.3155	0.208	0.4112	0.2549	0.226	0.2071	0.101	0.1471	0.3125	0.3588	0.349	0.3221	0.2304	0.4206	0.1065
rs11075744	0.755804	0.4219	0.3852	0.3198	0.1344	0.4646	0.0728	0.0905	0.4309	0.3939	0.4646	0.4505	0.2913	0.4469	0.3972	0.348	0.0913	0.1313	0.2929	0.5529	0.3438	0.3588	0.3281	0.4135	0.3431	0.4393	0.4074
rs2240276	0.756724	0.0417	0.0902	0.3198	0.3817	0.3535	0.2913	0.2857	0.3085	0.0051	0.3283	0.3242	0.3495	0.0354	0.3692	0.2941	0.3606	0.4596	0.0101	0.0118	0.5391	0.3824	0.2969	0.3317	0.3088	0.3178	0.0139
rs11811226	0.757617	0.1927	0.2787	0.2267	0.1344	0.4545	0.1117	0.1238	0.3777	0.2071	0.5253	0.4725	0.3107	0.2611	0.3879	0.2843	0.0817	0.1364	0.3182	0.2765	0.3047	0.3588	0.3125	0.4087	0.2941	0.4486	0.1991
rs9669354	0.758498	0.026	0.0574	0.1395	0.0108	0.4091	0.0728	0.0333	0.2181	0	0.3485	0.3681	0.1845	0.0133	0.3458	0.0833	0.0673	0.0505	0.0152	0.0059	0.3047	0.1059	0.1823	0.3077	0.1373	0.3925	0.0093
rs6464921	0.759366	0.2344	0.2459	0.3372	0.3602	0.5455	0.2767	0.381	0.4521	0.1919	0.5152	0.6154	0.4466	0.2522	0.6215	0.2892	0.3798	0.3586	0.2374	0.1706	0.4688	0.5235	0.4323	0.5433	0.3824	0.5374	0.1759
rs10854521	0.760223	0.1302	0.1475	0.1453	0.0645	0.2374	0.0194	0.0286	0.234	0.1616	0.1616	0.3022	0.2379	0.2124	0.2804	0.2157	0.0625	0.0606	0.101	0.1824	0.1484	0.0412	0.1875	0.2163	0.1618	0.2757	0.1296
rs11930385	0.761069	0.2552	0.2869	0.2616	0.2903	0.6263	0.3398	0.319	0.5372	0.1869	0.6061	0.5659	0.2864	0.177	0.5981	0.2353	0.3221	0.3636	0.1818	0.2471	0.4766	0.5176	0.2188	0.5865	0.2598	0.5514	0.25
rs11713601	0.761931	0.4323	0.4672	0.1337	0.0591	0.4394	0.0922	0.081	0.4468	0.5051	0.3586	0.4505	0.0874	0.6726	0.3925	0.1225	0.1202	0.0859	0.5253	0.5882	0.2656	0.1118	0.1927	0.4087	0.152	0.4626	0.5
rs1005502	0.762826	0.0573	0.1475	0.3721	0.4301	0.7677	0.4369	0.4762	0.4734	0	0.702	0.7637	0.4029	0.0088	0.7617	0.3235	0.3606	0.4495	0.0303	0.0059	0.4375	0.1824	0.5208	0.4856	0.2941	0.7523	0
rs7332115	0.763681	0.25	0.2787	0.1628	0.1237	0.3687	0.1165	0.1667	0.3138	0.303	0.4192	0.3791	0.2136	0.4071	0.4019	0.1667	0.1587	0.1414	0.2879	0.3765	0.2344	0.2235	0.2552	0.3317	0.1765	0.4673	0.3102
rs4900575	0.764549	0.0677	0.0656	0.1919	0.3172	0.3889	0.3155	0.3619	0.4043	0.0404	0.3788	0.3297	0.1699	0.0619	0.3178	0.1373	0.2933	0.4495	0.0455	0.0471	0.4609	0.4176	0.1198	0.2837	0.1618	0.3411	0.0278
rs718444	0.765412	0.25	0.2787	0.1628	0.1237	0.3687	0.1165	0.1619	0.3085	0.303	0.4192	0.3791	0.2136	0.4071	0.4019	0.1667	0.1587	0.1414	0.2879	0.3765	0.2344	0.2235	0.2552	0.3317	0.1765	0.4673	0.3102
rs6085649	0.766255	0.1667	0.1639	0.4244	0.4462	0.5505	0.5146	0.419	0.516	0.1414	0.5152	0.522	0.2718	0.1239	0.6262	0.3725	0.5048	0.4899	0.1364	0.1471	0.4922	0.6	0.2812	0.4567	0.3039	0.6262	0.1389
rs13183901	0.767113	0.4896	0.5574	0.3605	0.0914	0.4091	0.0971	0.0905	0.4681	0.5707	0.298	0.3187	0.3641	0.5885	0.3879	0.3529	0.2115	0.1364	0.5556	0.5941	0.5234	0.4529	0.375	0.4135	0.3676	0.2897	0.6065
rs4732134	0.767942	0.224	0.2459	0.4942	0.2796	0.4343	0.2718	0.219	0.367	0.2424	0.4545	0.5	0.3932	0.1814	0.4813	0.3971	0.25	0.2778	0.303	0.2706	0.3438	0.1529	0.474	0.4567	0.3971	0.4953	0.2454
rs16948048	0.768765	0.3385	0.3033	0.157	0.2688	0.4293	0.165	0.2619	0.367	0.4394	0.3838	0.3846	0.1505	0.4513	0.3458	0.1029	0.0913	0.2778	0.3838	0.4471	0.2344	0.0529	0.1667	0.2933	0.1275	0.3178	0.4444
rs10777538	0.769615	0.0625	0.1066	0.6047	0.5806	0.4091	0.6068	0.5952	0.4415	0.0354	0.4394	0.467	0.5243	0.0575	0.4579	0.5931	0.5625	0.6869	0.0909	0.0765	0.4375	0.2706	0.5833	0.375	0.6176	0.3785	0.0556
rs7735891	0.770459	0.1979	0.2131	0.0988	0	0.4444	0	0	0.3138	0.2071	0.2879	0.4451	0.1165	0.1814	0.5047	0.1029	0	0.0051	0.2424	0.1588	0.2422	0.1294	0.0938	0.4856	0.1127	0.4299	0.162
rs62578989	0.771267	0.4427	0.4098	0.3547	0.2957	0.3737	0.301	0.3286	0.4309	0.4444	0.303	0.3187	0.4806	0.5929	0.3598	0.3382	0.4038	0.3485	0.5152	0.5471	0.4531	0.4294	0.3542	0.4471	0.3382	0.3084	0.4306
rs8067165	0.772091	0.2344	0.2541	0.4012	0.5753	0.5758	0.432	0.3857	0.4255	0.1515	0.6414	0.6538	0.432	0.2611	0.5654	0.3873	0.3798	0.6162	0.1717	0.2176	0.4453	0.3294	0.3646	0.5144	0.3382	0.5981	0.2176
rs12694997	0.772896	0.0885	0.1311	0.0523	0	0.2879	0	0	0.25	0.1414	0.2071	0.2473	0.0485	0.1327	0.3037	0.0441	0	0	0.1061	0.1647	0.1406	0.0706	0.0469	0.2115	0.0539	0.285	0.1157
rs67877276	0.773696	0.2865	0.2541	0.4826	0.6022	0.4394	0.4029	0.4952	0.3936	0.3131	0.3434	0.3791	0.4903	0.323	0.4439	0.4363	0.5	0.5404	0.2828	0.3941	0.375	0.4706	0.5625	0.3798	0.4951	0.3785	0.338
rs2063506	0.774502	0.4844	0.377	0.3721	0.3495	0.6061	0.4806	0.3762	0.5585	0.4798	0.5808	0.5769	0.4563	0.5044	0.5234	0.2941	0.4808	0.4192	0.4192	0.5	0.4141	0.3353	0.4479	0.5337	0.3382	0.5701	0.4398
rs12964	0.775296	0.526	0.6148	0.4012	0.2097	0.5606	0.1893	0.2143	0.516	0.7222	0.5	0.4121	0.4272	0.5265	0.514	0.4706	0.2308	0.2626	0.6869	0.6118	0.6172	0.6471	0.4896	0.5337	0.3725	0.5234	0.6944
rs2120335	0.776087	0.2656	0.2541	0.4535	0.5054	0.6566	0.4126	0.4429	0.4468	0.1566	0.399	0.6538	0.3204	0.2522	0.6215	0.3137	0.5913	0.5	0.1616	0.2706	0.5312	0.6235	0.2969	0.4808	0.3725	0.5794	0.1435
rs1635852	0.776867	0.2448	0.1885	0.2791	0.2796	0.4899	0.2233	0.2095	0.4415	0.2727	0.5253	0.522	0.2427	0.208	0.5187	0.1863	0.1875	0.2475	0.2121	0.2647	0.3594	0.2647	0.2292	0.375	0.2745	0.5374	0.2269
rs17567417	0.777636	0.2135	0.2377	0.3547	0.3172	0.4646	0.3738	0.3476	0.4468	0.3182	0.5152	0.4341	0.301	0.2434	0.486	0.3039	0.4135	0.3131	0.3889	0.2235	0.4375	0.4588	0.276	0.375	0.25	0.4252	0.338
rs1470895	0.778406	0.4531	0.5246	0.436	0.3172	0.5808	0.335	0.3048	0.5532	0.5253	0.4192	0.511	0.5243	0.5752	0.5748	0.4069	0.399	0.2576	0.5303	0.5588	0.5312	0.4529	0.4062	0.5865	0.5098	0.5935	0.5556
rs1948662	0.779156	0.0573	0.1393	0.1802	0.0968	0.2525	0.0825	0.0905	0.3032	0.0606	0.2222	0.2692	0.1505	0.1637	0.257	0.1373	0.0721	0.1364	0.0455	0.0765	0.2734	0.1235	0.1458	0.25	0.1618	0.3271	0.0463
rs7128926	0.779906	0.3333	0.2623	0.2907	0.0806	0.1768	0.0971	0.1286	0.2447	0.2828	0.1566	0.2198	0.2864	0.3053	0.2617	0.2255	0.0673	0.1465	0.3182	0.4647	0.1484	0.1529	0.2812	0.2885	0.2157	0.2196	0.3889
rs35771849	0.780674	0.0781	0.0738	0.1919	0.3172	0.3939	0.3155	0.3714	0.4043	0.0404	0.3788	0.3297	0.1699	0.0619	0.3178	0.1373	0.3317	0.4495	0.0455	0.0412	0.4609	0.4176	0.1198	0.2788	0.1618	0.3364	0.0278
rs12525309	0.781421	0.2865	0.2787	0.3605	0.3226	0.5556	0.267	0.3095	0.3298	0.298	0.4798	0.5879	0.3835	0.3009	0.5093	0.3824	0.3173	0.2828	0.2576	0.3765	0.3516	0.2059	0.474	0.4663	0.3382	0.5514	0.2963
rs1039440	0.782152	0.401	0.3443	0.2791	0.0968	0.5657	0.1019	0.0905	0.4362	0.4596	0.6515	0.5055	0.3398	0.5177	0.5093	0.3235	0.1202	0.0606	0.2778	0.4294	0.2344	0.1529	0.3177	0.4231	0.3775	0.4953	0.3657
rs4468	0.782923	0.1667	0.2295	0.4535	0.6667	0.5354	0.7282	0.7381	0.6383	0.1111	0.5101	0.6648	0.4126	0.146	0.6729	0.2892	0.6587	0.7172	0.096	0.1824	0.6641	0.6941	0.3906	0.6202	0.3431	0.5841	0.1204
rs6494597	0.783659	0.4844	0.5082	0.4419	0.0753	0.4343	0.1408	0.1381	0.4149	0.5606	0.4747	0.478	0.4903	0.6239	0.486	0.4069	0.2115	0.101	0.5202	0.6118	0.2734	0.1529	0.4375	0.3942	0.4804	0.3832	0.4954
rs11198898	0.78439	0.1354	0.0902	0.3023	0.3172	0.197	0.3641	0.3429	0.3245	0.0707	0.1616	0.2198	0.2767	0.0929	0.2336	0.3431	0.3462	0.4899	0.1717	0.1353	0.2578	0.3176	0.2135	0.2837	0.2549	0.3364	0.1019
rs1047014	0.78511	0.1927	0.2295	0.0988	0	0.2778	0.0049	0.0048	0.25	0.2626	0.2071	0.2747	0.1068	0.3186	0.2617	0.1029	0	0.0101	0.1818	0.2059	0.1797	0.1118	0.099	0.226	0.0588	0.2056	0.2407
rs8019890	0.785829	0.2344	0.2377	0.4244	0.4355	0.5202	0.4466	0.419	0.4149	0.2828	0.5606	0.5549	0.4417	0.3628	0.5467	0.4461	0.351	0.3838	0.2677	0.2353	0.2812	0.2529	0.4375	0.4327	0.4216	0.5327	0.2917
rs7750292	0.786525	0.2812	0.2623	0.3953	0.328	0.4697	0.3495	0.3571	0.3564	0.2121	0.5101	0.4396	0.4612	0.3938	0.472	0.3627	0.2837	0.3636	0.2677	0.3	0.2891	0.2588	0.4427	0.4135	0.3824	0.4112	0.2685
rs3184504	0.787217	0.0521	0.1066	0.0698	0	0.4495	0.0097	0.0048	0.2872	0	0.3586	0.5	0.1214	0.0088	0.4813	0.0686	0	0	0	0	0.2266	0.0941	0.0729	0.3702	0.0098	0.528	0
rs4278628	0.787905	0.1719	0.2705	0.2151	0.2473	0.4091	0.3738	0.4	0.3777	0.2323	0.202	0.3956	0.1796	0.2434	0.3598	0.1422	0.3173	0.3081	0.1869	0.2176	0.4141	0.5941	0.1458	0.3413	0.1716	0.3178	0.25
rs12306007	0.788611	0.3073	0.2787	0.2035	0.1398	0.1919	0.1311	0.1714	0.0904	0.3737	0.1111	0.1374	0.2573	0.3407	0.1589	0.1618	0.2019	0.2929	0.3232	0.4353	0.1016	0.0647	0.2604	0.1635	0.2304	0.1869	0.3935
rs4320032	0.789298	0.276	0.2951	0.4244	0.5753	0.6061	0.5534	0.6048	0.6223	0.2778	0.702	0.5769	0.4369	0.2345	0.5467	0.5	0.5913	0.6263	0.3232	0.3176	0.75	0.8235	0.5	0.5913	0.4167	0.4953	0.2778
rs8181166	0.790033	0.5521	0.4918	0.1512	0.0108	0.4899	0.0437	0.0333	0.4309	0.6162	0.4646	0.533	0.267	0.6018	0.5093	0.2206	0.0529	0.0303	0.5202	0.5824	0.3281	0.2059	0.2396	0.5192	0.152	0.486	0.5648
rs6739701	0.790715	0.1562	0.2377	0.5581	0.4946	0.5152	0.5146	0.5619	0.4681	0.1263	0.5859	0.522	0.4854	0.2212	0.5654	0.549	0.5	0.5556	0.101	0.1353	0.2656	0.2059	0.4896	0.4663	0.5637	0.5327	0.2083
rs11779459	0.791397	0.4792	0.5	0.2849	0.1989	0.4141	0.2476	0.2333	0.4681	0.5859	0.3182	0.3352	0.301	0.6195	0.3551	0.5	0.2981	0.1919	0.4747	0.6706	0.3672	0.5118	0.401	0.4471	0.3333	0.4252	0.5741
rs2564921	0.792071	0.151	0.2131	0.5116	0.7473	0.5606	0.6796	0.7143	0.5691	0.1364	0.6162	0.544	0.5	0.1327	0.6402	0.4314	0.8317	0.7576	0.2323	0.1647	0.6328	0.6824	0.5104	0.4952	0.4363	0.6168	0.2037
rs139901282	0.792789	0.375	0.3443	0.0988	0	0.2778	0.0049	0.0048	0.2766	0.4091	0.2071	0.2747	0.1068	0.5	0.2617	0.1029	0	0.0101	0.4242	0.4412	0.2109	0.1176	0.099	0.2644	0.0588	0.2009	0.4398
rs73624696	0.793464	0.0208	0.0246	0.0698	0.0161	0.2626	0.0243	0.0238	0.2128	0	0.1212	0.2527	0.0825	0.0044	0.2757	0.0343	0.0192	0.0253	0	0	0.1172	0.0647	0.125	0.1971	0.0637	0.271	0
rs11638831	0.794126	0.1719	0.1721	0.3023	0.2957	0.4343	0.3107	0.3524	0.3617	0.1364	0.3232	0.4176	0.3107	0.1947	0.4019	0.2598	0.3125	0.3081	0.1818	0.1941	0.3281	0.1235	0.2917	0.4087	0.2353	0.4626	0.1435
rs1268055	0.794784	0.4323	0.541	0.2849	0.2903	0.5404	0.2039	0.2	0.5053	0.5202	0.5	0.544	0.4272	0.4867	0.486	0.3922	0.2644	0.3838	0.5556	0.4176	0.4375	0.5235	0.375	0.5144	0.3922	0.4953	0.4583
rs13275869	0.795428	0.401	0.4098	0.2674	0.3548	0.5657	0.4175	0.419	0.4468	0.5101	0.4545	0.5604	0.4078	0.3894	0.5187	0.2598	0.4663	0.404	0.5202	0.4647	0.4375	0.2647	0.3646	0.4663	0.2745	0.5654	0.4306
rs2336725	0.796091	0.151	0.2131	0.5116	0.7473	0.5606	0.6796	0.7143	0.5691	0.1364	0.6162	0.544	0.5049	0.1327	0.6402	0.4412	0.8269	0.7576	0.2323	0.1647	0.6328	0.6824	0.5104	0.4904	0.4363	0.6121	0.2037
rs6449353	0.79679	0.4323	0.3607	0.2849	0.1667	0.1061	0.1408	0.1476	0.2181	0.4899	0.1414	0.1154	0.267	0.5752	0.1262	0.2451	0.0625	0.2727	0.596	0.5294	0.1484	0.0706	0.2448	0.2692	0.299	0.1449	0.4954
rs11001278	0.797455	0.3594	0.3852	0.3314	0.1505	0.6869	0.2767	0.2333	0.5	0.3737	0.6313	0.6648	0.4612	0.3009	0.7477	0.2892	0.3413	0.1768	0.3636	0.3294	0.5469	0.3412	0.4271	0.5673	0.299	0.6449	0.3657
rs35587648	0.798116	0.3333	0.2377	0.1744	0.4462	0.4192	0.2476	0.3857	0.3883	0.3939	0.3788	0.3791	0.1505	0.3982	0.3411	0.1275	0.1587	0.3636	0.3586	0.3412	0.2656	0.2294	0.1771	0.2981	0.1324	0.3178	0.3935
rs10771251	0.798777	0.2396	0.2623	0.5116	0.3871	0.5859	0.3835	0.3905	0.4362	0.2424	0.5758	0.5989	0.4612	0.1726	0.5047	0.4363	0.3462	0.4545	0.1818	0.2059	0.2812	0.2	0.4792	0.375	0.4902	0.5561	0.2361
rs59760856	0.799423	0.1562	0.2049	0.1221	0	0.2727	0.0049	0.0048	0.2074	0.2273	0.2475	0.3791	0.1942	0.2566	0.3411	0.1618	0.0048	0.0051	0.1667	0.1824	0.1875	0.1529	0.1875	0.2644	0.152	0.3318	0.1898
rs7023690	0.800067	0.2604	0.2787	0.2558	0.2527	0.601	0.3592	0.3476	0.4734	0.1869	0.5253	0.5824	0.199	0.2522	0.5888	0.2451	0.399	0.3283	0.197	0.2	0.3906	0.2529	0.2344	0.4712	0.2304	0.5701	0.2731
rs10797816	0.800703	0.474	0.4754	0.3895	0.2258	0.4444	0.4515	0.3714	0.4096	0.5657	0.3838	0.4835	0.4369	0.5708	0.486	0.4461	0.4183	0.3737	0.4545	0.5471	0.4141	0.1882	0.3333	0.4615	0.3922	0.5234	0.5417
rs9824877	0.801339	0.0052	0.0164	0.0233	0	0.2778	0	0	0.1862	0	0.2323	0.2253	0.0437	0	0.2336	0.0735	0	0.0202	0.0152	0	0.1172	0.0647	0.1354	0.2163	0.0392	0.2757	0
rs815540	0.801974	0.3646	0.3033	0.3488	0.7151	0.5	0.6359	0.6381	0.6436	0.3737	0.5	0.5055	0.4709	0.4027	0.4766	0.3431	0.7163	0.7424	0.3687	0.3	0.6719	0.7412	0.474	0.4567	0.3971	0.5047	0.3796
rs6845078	0.802602	0.4271	0.377	0.343	0.1828	0.1061	0.1408	0.1476	0.2128	0.4747	0.1414	0.1154	0.2718	0.5752	0.1262	0.2843	0.0625	0.2778	0.601	0.5294	0.1484	0.0706	0.276	0.2596	0.3235	0.1449	0.5093
rs1173771	0.803238	0.2188	0.2131	0.4186	0.2796	0.5	0.3592	0.3048	0.383	0.1515	0.399	0.3846	0.3738	0.2389	0.4065	0.3824	0.4231	0.3232	0.1717	0.2471	0.4375	0.4647	0.3854	0.3702	0.3824	0.4065	0.1991
rs1455115	0.803842	0.2865	0.3443	0.2849	0.2849	0.5101	0.2767	0.2762	0.4894	0.3889	0.4697	0.5	0.3301	0.3451	0.5	0.3431	0.2019	0.2222	0.3283	0.3529	0.4531	0.5235	0.3177	0.4712	0.2647	0.4813	0.3194
rs514328	0.804433	0.2396	0.2377	0.1919	0.1183	0.1364	0.0825	0.1095	0.2287	0.2929	0.1414	0.1044	0.1796	0.3363	0.1215	0.1863	0.1587	0.1313	0.3182	0.3235	0.1953	0.2588	0.1302	0.1731	0.1471	0.1168	0.3704
rs2254303	0.805062	0.1094	0.0574	0.5116	0.5806	0.6212	0.6748	0.6381	0.4787	0.1061	0.6061	0.5934	0.4709	0.0354	0.5514	0.5637	0.649	0.601	0.0455	0.0882	0.5	0.6118	0.5156	0.4423	0.5294	0.5187	0.0694
rs6569647	0.805744	0.6302	0.541	0.2209	0.2634	0.2273	0.3398	0.2571	0.2287	0.7323	0.1717	0.1978	0.2184	0.8097	0.215	0.152	0.4231	0.3535	0.8434	0.7882	0.2422	0.2647	0.2083	0.2308	0.1667	0.2243	0.7731
rs3803700	0.806354	0.1719	0.2295	0.3198	0.543	0.5354	0.5437	0.5619	0.4894	0.1515	0.5354	0.5604	0.4126	0.1726	0.5701	0.2843	0.6058	0.5101	0.2374	0.2706	0.5391	0.3176	0.3125	0.5529	0.3284	0.5981	0.1806
rs5268	0.807007	0.4427	0.5	0.3779	0.2473	0.6717	0.2282	0.1714	0.4787	0.4343	0.5808	0.6319	0.3252	0.4912	0.5701	0.4167	0.1538	0.1818	0.404	0.5824	0.3359	0.1765	0.4375	0.5962	0.4118	0.5748	0.4722
rs227724	0.807599	0.224	0.2049	0.314	0.2312	0.3535	0.2718	0.2952	0.2819	0.2424	0.4747	0.3901	0.3107	0.3407	0.3131	0.2647	0.3125	0.2828	0.2525	0.2588	0.2578	0.2706	0.2656	0.2452	0.3627	0.2617	0.2269
rs3743266	0.808194	0.2396	0.2541	0.1221	0.2796	0.3586	0.2136	0.1667	0.3032	0.3081	0.2222	0.3242	0.1942	0.323	0.3738	0.1225	0.0865	0.1667	0.5	0.2941	0.2266	0.1176	0.1562	0.3317	0.0931	0.4346	0.3519
rs12908794	0.808803	0.0469	0.0492	0.1221	0.1075	0.4747	0.1845	0.1524	0.234	0	0.4949	0.5055	0.1068	0	0.4159	0.0882	0.2067	0.1616	0.0152	0.0059	0.2891	0.1706	0.1927	0.3077	0.1373	0.4299	0.0046
rs263179	0.809394	0.5312	0.5328	0.3837	0.3656	0.2879	0.3204	0.3524	0.4309	0.5152	0.2576	0.3077	0.2816	0.6903	0.3738	0.3235	0.3125	0.4747	0.7071	0.5471	0.2578	0.4	0.3542	0.3558	0.299	0.3832	0.5972
rs27648	0.810024	0.0573	0.0902	0.4884	0.4032	0.4394	0.4515	0.4476	0.2872	0	0.4798	0.467	0.4951	0.0044	0.3364	0.4265	0.4856	0.4798	0.0152	0.0059	0.1953	0.3353	0.4323	0.3798	0.4069	0.3832	0.0046
rs13188386	0.810623	0.3125	0.3033	0.1105	0	0.3485	0.0049	0.0048	0.2181	0.3232	0.3485	0.3462	0.1311	0.3274	0.2757	0.098	0	0.0051	0.3788	0.3824	0.0938	0.0471	0.1562	0.3125	0.1373	0.2336	0.3935
rs174547	0.811247	0.0312	0.1148	0.2035	0.7796	0.3586	0.3544	0.5857	0.4255	0.0051	0.4646	0.3846	0.0922	0.0088	0.2944	0.0931	0.3269	0.8182	0.0202	0.0059	0.6875	0.8118	0.1615	0.4904	0.1471	0.2477	0.0093
rs9830029	0.811901	0.4688	0.4672	0.593	0.3011	0.6768	0.3544	0.2619	0.4415	0.5505	0.5404	0.5659	0.6068	0.4735	0.5467	0.6176	0.351	0.2929	0.5707	0.4588	0.3203	0.1941	0.6146	0.5385	0.5686	0.6075	0.5278
rs6867793	0.812505	0.2865	0.2705	0.1628	0.0591	0.202	0.1117	0.0905	0.2606	0.3434	0.1768	0.2253	0.1505	0.3584	0.2243	0.1618	0.0721	0.0808	0.3535	0.4059	0.1484	0.1176	0.1042	0.1923	0.1422	0.2196	0.3519
rs2140316	0.813108	0.2917	0.2377	0.4186	0.5699	0.3838	0.6408	0.6381	0.3883	0.2727	0.3081	0.4615	0.4951	0.3363	0.3645	0.5686	0.5913	0.6667	0.2323	0.2824	0.3203	0.3294	0.4375	0.3173	0.4608	0.3178	0.3519
rs4678938	0.813723	0.3958	0.5164	0.1802	0.043	0.5556	0.0485	0.0429	0.4362	0.4444	0.3687	0.3901	0.2233	0.4425	0.472	0.2353	0.1875	0.0657	0.3889	0.4529	0.3594	0.3118	0.2292	0.4327	0.1765	0.4439	0.4769
rs2425848	0.814315	0.1458	0.1803	0.2093	0.1882	0.4141	0.233	0.2857	0.3085	0.1616	0.3081	0.3681	0.165	0.177	0.4206	0.1716	0.2163	0.2121	0.1515	0.1118	0.2109	0.1294	0.276	0.4567	0.1912	0.4252	0.1204
rs911549	0.814909	0.4167	0.4016	0.2035	0.3387	0.404	0.3398	0.381	0.4255	0.4293	0.3788	0.3407	0.165	0.5088	0.3271	0.1471	0.3173	0.4697	0.3889	0.4353	0.4766	0.4353	0.1094	0.3269	0.1667	0.3458	0.4444
rs13413838	0.815516	0.0469	0.0656	0.1977	0.2366	0.3333	0.2282	0.219	0.3191	0.0505	0.3182	0.3132	0.2621	0.0487	0.3925	0.1814	0.2452	0.2323	0.1869	0.0353	0.2734	0.2	0.2812	0.2981	0.3039	0.3458	0.0648
rs9912468	0.816103	0.3646	0.3033	0.314	0.4785	0.4545	0.4272	0.4286	0.4628	0.3283	0.4192	0.4121	0.2476	0.4159	0.5327	0.3137	0.4135	0.4596	0.3939	0.4294	0.3203	0.3	0.3854	0.4087	0.3529	0.514	0.3565
rs7033487	0.816685	0.0885	0.082	0.0291	0	0.2273	0	0	0.0904	0.1111	0.2323	0.2088	0.034	0.1416	0.1542	0.0049	0	0	0.1212	0.1588	0.0703	0.0353	0.0156	0.1106	0.0098	0.1402	0.1019
rs1738475	0.817273	0.3281	0.4262	0.3488	0.5591	0.6263	0.5291	0.5619	0.5372	0.3182	0.5909	0.6264	0.4417	0.4558	0.5561	0.3627	0.524	0.5758	0.3535	0.3059	0.4609	0.4353	0.4896	0.5048	0.3824	0.5234	0.338
rs11612228	0.817858	0.1094	0.1557	0.1163	0.0054	0.3485	0.0097	0	0.2447	0.101	0.3081	0.3956	0.165	0.1018	0.3318	0.0784	0	0.0051	0.0859	0.0647	0.1875	0.0471	0.2396	0.2788	0.0833	0.3271	0.1528
rs7084137	0.818448	0.3542	0.4426	0.436	0.5753	0.5	0.5243	0.581	0.4415	0.3586	0.4747	0.4945	0.5388	0.4425	0.472	0.402	0.4327	0.6768	0.4747	0.3941	0.5	0.2824	0.4219	0.4327	0.3775	0.5888	0.4028
rs162332	0.819037	0.6302	0.6066	0.1221	0.0806	0.4697	0.1117	0.0667	0.2713	0.7525	0.3081	0.4341	0.1942	0.7257	0.4346	0.1765	0.1538	0.1364	0.7323	0.7765	0.3125	0.1765	0.1562	0.4087	0.1618	0.3972	0.7037
rs1159806	0.819749	0.1302	0.1967	0.5407	0.5323	0.6768	0.8252	0.7143	0.6649	0.0909	0.5909	0.6374	0.5291	0.0575	0.5093	0.4559	0.7933	0.5758	0.1414	0.1	0.5938	0.7118	0.599	0.5721	0.4265	0.5701	0.0694
rs11178492	0.820333	0.375	0.4262	0.5058	0.4462	0.3687	0.4515	0.3905	0.2926	0.3636	0.3939	0.3516	0.4466	0.4646	0.285	0.451	0.375	0.5354	0.4646	0.5118	0.1875	0.2118	0.4427	0.2692	0.4412	0.3318	0.4444
rs6743685	0.820928	0.1979	0.2459	0.3837	0.3333	0.5	0.4078	0.3667	0.4947	0.2222	0.5455	0.489	0.3155	0.177	0.5327	0.3529	0.4952	0.3232	0.3535	0.1941	0.5	0.4706	0.3125	0.3942	0.2647	0.4579	0.2593
rs4633074	0.821528	0.6146	0.6803	0.3488	0.0699	0.5758	0.0631	0.1381	0.4362	0.7374	0.5455	0.5055	0.4126	0.7389	0.5514	0.4069	0.0962	0.1061	0.6414	0.7706	0.2656	0.1588	0.5	0.4808	0.4069	0.486	0.6481
rs7846287	0.822159	0.1667	0.3525	0.3081	0.3871	0.4242	0.4175	0.3857	0.4096	0.2727	0.3788	0.4286	0.2379	0.2434	0.4252	0.2647	0.4231	0.4697	0.3081	0.2353	0.4062	0.4647	0.3385	0.3269	0.299	0.3832	0.2037
rs1547088	0.822759	0.224	0.2705	0.314	0.328	0.3636	0.3883	0.4286	0.4681	0.2626	0.4293	0.3681	0.2621	0.2478	0.4159	0.3088	0.3846	0.4192	0.2121	0.2706	0.4453	0.6118	0.2969	0.3942	0.3235	0.3458	0.2546
rs73240624	0.823341	0.1615	0.1475	0.3256	0.1828	0.3384	0.1359	0.2048	0.2128	0.0758	0.3131	0.2967	0.3252	0.1814	0.3551	0.2402	0.2115	0.2374	0.1263	0.1235	0.1406	0.1353	0.349	0.2885	0.2304	0.3458	0.0833
rs2979531	0.823917	0.4479	0.4754	0.2616	0.4301	0.5909	0.4417	0.4333	0.4468	0.5556	0.4949	0.5659	0.3932	0.4248	0.5327	0.2745	0.4471	0.4697	0.5909	0.4588	0.4453	0.2706	0.3854	0.4856	0.2941	0.5748	0.5139
rs10520597	0.824483	0.224	0.1967	0.1047	0.2258	0.3434	0.1602	0.2381	0.3351	0.2071	0.2121	0.2143	0.1456	0.2257	0.285	0.1127	0.1779	0.298	0.1566	0.2118	0.3047	0.4176	0.1823	0.2644	0.1569	0.3224	0.2222
rs12811171	0.825045	0.1094	0.1639	0.1221	0.0054	0.3485	0.0097	0	0.2553	0.101	0.3081	0.4011	0.165	0.1018	0.3364	0.0931	0	0.0051	0.0909	0.0647	0.1797	0.0471	0.2396	0.2933	0.0931	0.3411	0.1574
rs16865262	0.825611	0.0833	0.041	0.1453	0.1667	0.2222	0.3204	0.2571	0.2021	0.0303	0.1768	0.2912	0.0971	0.0354	0.2523	0.0588	0.2163	0.2828	0.0556	0.0353	0.1797	0.1882	0.0729	0.1923	0.0637	0.3084	0.0694
rs116755292	0.826176	0.224	0.2869	0.2384	0.1828	0.1919	0.199	0.1952	0.1862	0.2727	0.1616	0.2143	0.1796	0.3451	0.2804	0.2157	0.2356	0.2273	0.3182	0.3882	0.2344	0.2471	0.1875	0.1971	0.1422	0.2103	0.2454
rs10974438	0.826734	0.0677	0.1311	0.4942	0.4462	0.4293	0.335	0.3905	0.2819	0.101	0.3384	0.3736	0.5	0.0531	0.3692	0.4314	0.4231	0.4091	0.101	0.1	0.2578	0.1941	0.5156	0.2837	0.4167	0.4065	0.0694
rs4467054	0.827356	0.6146	0.6475	0.4302	0.3011	0.4343	0.2864	0.319	0.4521	0.7172	0.3838	0.467	0.4757	0.6991	0.3832	0.4167	0.2692	0.3586	0.7374	0.7706	0.5	0.4059	0.3906	0.4567	0.402	0.5187	0.7917
rs11615712	0.827911	0.2552	0.2951	0.3721	0.4785	0.4747	0.5291	0.5333	0.4043	0.298	0.4192	0.4505	0.3689	0.3584	0.4579	0.4216	0.4663	0.5354	0.2121	0.2882	0.4609	0.4471	0.3333	0.3269	0.3725	0.3364	0.2685
rs7929392	0.828479	0.5885	0.377	0.3663	0.2957	0.4747	0.2767	0.2238	0.4574	0.5808	0.4596	0.4835	0.2864	0.5442	0.4439	0.4216	0.3221	0.3232	0.5758	0.5941	0.4453	0.5118	0.2969	0.5048	0.3431	0.486	0.5463
rs12470032	0.829029	0.0365	0.123	0.3663	0.3226	0.3838	0.301	0.3143	0.3723	0.0051	0.2879	0.3571	0.3155	0.0088	0.3505	0.3137	0.274	0.3838	0.0152	0	0.2969	0.1941	0.2812	0.3462	0.3186	0.3785	0
rs13297831	0.8296	0.5938	0.5738	0.4709	0.1613	0.4848	0.2233	0.2571	0.4202	0.6212	0.4747	0.4286	0.4369	0.6903	0.4206	0.3824	0.2837	0.2273	0.6616	0.6824	0.2422	0.1824	0.4271	0.3942	0.3971	0.3738	0.5741
rs8114671	0.830196	0.2135	0.1803	0.3198	0.5591	0.4798	0.6796	0.6	0.516	0.2626	0.4495	0.456	0.335	0.2478	0.5561	0.2598	0.7356	0.5101	0.197	0.2176	0.6562	0.6588	0.349	0.4375	0.2598	0.472	0.2454
rs10799445	0.830766	0.3021	0.3852	0.25	0.1559	0.2879	0.1505	0.1476	0.2394	0.3636	0.2828	0.2253	0.2816	0.4646	0.229	0.2353	0.0481	0.2626	0.3788	0.3941	0.2188	0.1706	0.2448	0.2548	0.2304	0.2196	0.3194
rs2690034	0.831319	0.401	0.2787	0.4012	0.6452	0.3131	0.7767	0.6286	0.3085	0.399	0.2727	0.3077	0.2184	0.4779	0.2664	0.2745	0.625	0.6818	0.404	0.5	0.3594	0.3353	0.3646	0.3173	0.2843	0.3505	0.4583
rs232094	0.831893	0.0469	0.0738	0.093	0.086	0.3131	0.0583	0.0905	0.1649	0.0404	0.3384	0.3462	0.1019	0.0575	0.3505	0.0882	0.0337	0.1061	0.0505	0.0353	0.1406	0.0588	0.0938	0.2212	0.098	0.3411	0.037
rs810667	0.832437	0.1823	0.2295	0.2907	0.0806	0.3586	0.1602	0.1619	0.3191	0.1818	0.2374	0.3516	0.3398	0.1593	0.285	0.3578	0.0913	0.202	0.3384	0.1706	0.2422	0.1235	0.2604	0.2981	0.3529	0.2664	0.1991
rs2487628	0.832976	0.1615	0.1475	0.1453	0.2151	0.2222	0.2282	0.3333	0.117	0.1717	0.2576	0.2473	0.1505	0.1903	0.2103	0.1324	0.2596	0.3131	0.1717	0.1765	0.1016	0.0412	0.1458	0.1827	0.1225	0.2009	0.1667
rs10864136	0.833529	0.4844	0.4754	0.2674	0.1828	0.5657	0.199	0.2	0.4628	0.4646	0.5	0.5714	0.301	0.5088	0.514	0.2598	0.2548	0.1263	0.4545	0.5824	0.3438	0.2412	0.3021	0.5385	0.2255	0.514	0.463
rs4479686	0.834099	0.0417	0.1148	0.3081	0.4409	0.4242	0.4223	0.481	0.4255	0.0101	0.4394	0.3736	0.3883	0.0221	0.4299	0.3186	0.5481	0.5253	0.0202	0	0.4766	0.4176	0.375	0.4567	0.3578	0.486	0.0139
rs11045347	0.834674	0.4896	0.5082	0.3198	0.4462	0.3687	0.4757	0.419	0.4043	0.5455	0.3535	0.3242	0.4029	0.5973	0.3692	0.3235	0.4952	0.4495	0.702	0.6824	0.4531	0.6176	0.3385	0.4567	0.3137	0.3318	0.5833
rs7953280	0.835222	0.2552	0.3033	0.2326	0.1344	0.5354	0.1311	0.1333	0.3298	0.2475	0.4646	0.4835	0.3155	0.2832	0.4579	0.2794	0.1779	0.1061	0.2424	0.2118	0.1875	0.1588	0.2969	0.3942	0.2255	0.5701	0.3009
rs113898003	0.835759	0.4062	0.4508	0.2733	0.3333	0.2727	0.3592	0.3238	0.3298	0.4394	0.2475	0.2418	0.2913	0.5752	0.2897	0.2108	0.4519	0.4192	0.5101	0.4882	0.3594	0.3118	0.2552	0.2981	0.2647	0.2804	0.4861
rs743271	0.836345	0.2031	0.2459	0.5872	0.5161	0.702	0.4854	0.5381	0.5585	0.1465	0.6717	0.6484	0.4515	0.1018	0.6121	0.5588	0.5337	0.5354	0.0808	0.1235	0.3906	0.4412	0.5156	0.5337	0.4853	0.6542	0.1343
rs2972210	0.836919	0.375	0.3607	0.0872	0.0484	0.3636	0.034	0.0429	0.2819	0.4545	0.4091	0.4286	0.1068	0.4469	0.3832	0.0441	0.0481	0.0455	0.2929	0.3706	0.1719	0.0941	0.1667	0.3317	0.098	0.3692	0.4028
rs17134767	0.837467	0.026	0.1557	0.2907	0.5108	0.3838	0.5146	0.5333	0.3351	0.0101	0.3434	0.4011	0.3107	0.0398	0.3645	0.2451	0.5048	0.5505	0.0152	0.0824	0.3438	0.4529	0.25	0.3413	0.2941	0.3598	0.0463
rs16896068	0.838061	0.4271	0.3852	0.343	0.1828	0.1061	0.1408	0.1476	0.2128	0.4747	0.1414	0.1154	0.2767	0.5752	0.1308	0.2843	0.0625	0.2778	0.601	0.5294	0.1562	0.0706	0.276	0.2596	0.3284	0.1449	0.5093
rs7181724	0.838604	0.3125	0.2459	0.2849	0.3763	0.5051	0.3204	0.3143	0.3511	0.3182	0.4545	0.4286	0.3544	0.3097	0.4346	0.3235	0.351	0.3687	0.399	0.2824	0.3359	0.2059	0.375	0.3942	0.3578	0.4626	0.3102
rs9292468	0.839144	0.3594	0.2951	0.4244	0.2796	0.5	0.3592	0.3048	0.3936	0.2879	0.399	0.3846	0.3738	0.3363	0.4065	0.3873	0.4231	0.3232	0.2929	0.4235	0.4375	0.4647	0.3854	0.3798	0.3824	0.4065	0.3657
rs35148461	0.839681	0.2708	0.1885	0.2093	0.2258	0.2525	0.2184	0.1714	0.1915	0.2576	0.3586	0.2473	0.1456	0.2832	0.2477	0.0392	0.3029	0.1919	0.2071	0.3059	0.1719	0.1059	0.1406	0.2596	0.0833	0.1822	0.2824
rs7585767	0.840233	0.0781	0.1311	0.1744	0.2366	0.5707	0.3932	0.3286	0.3351	0.0051	0.4293	0.4945	0.2573	0.0221	0.5374	0.1765	0.3558	0.2828	0.0303	0.0059	0.2344	0.1	0.224	0.4423	0.2206	0.5421	0.0046
rs10821746	0.840795	0.4688	0.5	0.1977	0.3602	0.3737	0.3107	0.3238	0.3511	0.5606	0.4293	0.3516	0.2573	0.5708	0.3879	0.2745	0.2692	0.3788	0.5303	0.6647	0.4219	0.5353	0.2031	0.4423	0.2108	0.3131	0.537
rs4749615	0.841342	0.1302	0.1885	0.3198	0.3548	0.5202	0.301	0.3095	0.4362	0.096	0.4646	0.478	0.2864	0.1858	0.4907	0.3382	0.2308	0.3384	0.1616	0.0941	0.3203	0.2588	0.4323	0.4615	0.4167	0.5	0.1065
rs165199	0.841888	0.2396	0.1967	0.1802	0.0914	0.1717	0.0631	0.0857	0.1862	0.2121	0.2424	0.2033	0.1553	0.4071	0.215	0.098	0.0625	0.0808	0.2879	0.2824	0.1562	0.0765	0.1875	0.2308	0.1275	0.1822	0.25
rs60473185	0.842428	0.2396	0.2623	0.2151	0.1935	0.3283	0.2427	0.219	0.3032	0.3131	0.2727	0.2967	0.1456	0.292	0.2243	0.1814	0.3558	0.2576	0.2929	0.2471	0.3828	0.3765	0.1875	0.2788	0.1765	0.257	0.2824
rs703593	0.842968	0.4583	0.4016	0.5116	0.6398	0.5051	0.5243	0.5762	0.4468	0.5	0.4646	0.467	0.466	0.4336	0.5514	0.4559	0.5433	0.5859	0.5	0.5647	0.4375	0.3	0.4896	0.4952	0.4755	0.5888	0.5139
rs72997390	0.843511	0.0885	0.2049	0.1977	0.0376	0.5556	0.1214	0.0905	0.4149	0.0152	0.5253	0.5934	0.2039	0.031	0.4346	0.1569	0.0769	0.1111	0.0657	0.0235	0.375	0.4176	0.2031	0.3125	0.1471	0.3598	0.037
rs9351120	0.844067	0.1979	0.1475	0.1337	0.1505	0.0758	0.1165	0.1238	0.0798	0.2172	0.1263	0.1209	0.1117	0.3142	0.0841	0.0931	0.1058	0.1869	0.2121	0.3118	0.0625	0.0235	0.1042	0.1154	0.1324	0.0701	0.1944
rs395962	0.844601	0.1979	0.1885	0.2558	0.3226	0.3586	0.2816	0.3714	0.3404	0.1768	0.3737	0.3626	0.3252	0.2522	0.3178	0.25	0.2644	0.2879	0.298	0.2412	0.2188	0.2	0.276	0.2452	0.2794	0.3084	0.2037
rs3848873	0.84513	0.3034	0.3333	0.2692	0.2183	0.443	0.325	0.3987	0.3241	0.3517	0.3438	0.4338	0.26	0.2807	0.4062	0.2138	0.3421	0.3224	0.2468	0.2109	0.3021	0.2946	0.2917	0.474	0.1812	0.3975	0.311
rs10911212	0.845659	0.6198	0.6148	0.3895	0.2258	0.4444	0.4515	0.3714	0.4255	0.697	0.3838	0.4835	0.4369	0.7566	0.486	0.4461	0.4183	0.3737	0.5758	0.6824	0.4219	0.2059	0.3333	0.4856	0.3922	0.5234	0.7037
rs4792953	0.846264	0.0729	0.1393	0.3895	0.4624	0.3889	0.5825	0.5048	0.484	0.0455	0.3788	0.4341	0.2864	0.0531	0.4486	0.299	0.5529	0.5202	0.0859	0.0529	0.4609	0.3765	0.3854	0.4471	0.2941	0.5841	0.0694
rs10199672	0.846807	0.5104	0.4754	0.2616	0.4032	0.4949	0.3641	0.4	0.5745	0.5707	0.5859	0.4505	0.3204	0.4558	0.5047	0.2304	0.3029	0.404	0.5556	0.4765	0.3359	0.2471	0.2396	0.4952	0.2157	0.4486	0.5324
rs946053	0.84735	0.1875	0.2541	0.186	0.0591	0.5303	0.0388	0.0429	0.3138	0.2273	0.6111	0.5275	0.2913	0.0929	0.4533	0.1422	0.1538	0.0455	0.2576	0.1529	0.2188	0.1	0.2917	0.351	0.1863	0.4206	0.1713
rs34542080	0.847909	0.1458	0.1475	0.25	0.3602	0.3687	0.3447	0.3524	0.3085	0.1111	0.4242	0.4011	0.2524	0.1106	0.4252	0.2108	0.3702	0.3535	0.1111	0.0765	0.2188	0.2471	0.2448	0.3077	0.1569	0.3785	0.1528
rs3845817	0.84846	0.5729	0.5328	0.2907	0.3495	0.4495	0.3786	0.3381	0.4202	0.6162	0.3636	0.4011	0.2767	0.5708	0.4907	0.1912	0.5096	0.3333	0.7525	0.6471	0.4062	0.4294	0.2604	0.5481	0.2696	0.4112	0.6435
rs34631041	0.849058	0.2292	0.3361	0.6163	0.6452	0.5101	0.6699	0.6429	0.4149	0.298	0.5758	0.478	0.4563	0.2788	0.4907	0.5784	0.5913	0.6616	0.2475	0.2471	0.3203	0.2	0.5677	0.524	0.5343	0.3832	0.2917
rs813017	0.849622	0.3958	0.4426	0.3663	0.2796	0.6465	0.3204	0.3619	0.617	0.4141	0.5202	0.6264	0.3981	0.354	0.6075	0.3873	0.3462	0.298	0.5	0.3706	0.5469	0.6706	0.3958	0.5625	0.3922	0.6262	0.4444
rs314263	0.850174	0.2917	0.2869	0.2558	0.3226	0.3586	0.2816	0.3714	0.3564	0.2929	0.3737	0.3626	0.3252	0.3717	0.3178	0.2598	0.2644	0.2879	0.404	0.3529	0.2266	0.2059	0.276	0.25	0.2794	0.3084	0.3426
rs3778076	0.850702	0.1406	0.1066	0.0349	0.0645	0.0657	0.0728	0.0429	0.0798	0.096	0.0354	0.044	0.034	0.2389	0.0467	0.0392	0.0817	0.1313	0.1566	0.2	0.0625	0.0353	0.0312	0.0481	0.0196	0.0467	0.1574
rs1138345	0.851235	0.0938	0.1393	0.3081	0.3978	0.3081	0.335	0.3476	0.3032	0.1414	0.4091	0.3187	0.2573	0.0929	0.2617	0.2843	0.3846	0.4192	0.101	0.0706	0.1641	0.1941	0.3177	0.2788	0.3235	0.3037	0.1065
rs994533	0.851797	0.5938	0.5656	0.314	0.2151	0.6869	0.2816	0.2714	0.5851	0.5505	0.5808	0.7198	0.3689	0.5708	0.6682	0.2794	0.351	0.1919	0.5101	0.6294	0.4531	0.3647	0.3646	0.6154	0.3235	0.6542	0.5648
rs2115014	0.852353	0.1354	0.1393	0.2849	0.5323	0.3838	0.534	0.6476	0.3777	0.1061	0.298	0.3297	0.2136	0.1018	0.3178	0.2108	0.649	0.6263	0.0606	0.1118	0.4297	0.6059	0.2292	0.2548	0.2304	0.2991	0.088
rs35006616	0.85295	0.6875	0.6721	0.2442	0.1452	0.5556	0.1262	0.1619	0.484	0.7071	0.4444	0.511	0.3155	0.7655	0.4907	0.3039	0.2019	0.1919	0.7626	0.7647	0.4141	0.2235	0.3229	0.5625	0.2794	0.6121	0.7407
rs1560489	0.853587	0.151	0.1967	0.5698	0.629	0.7424	0.6019	0.6333	0.5638	0.0707	0.7121	0.7527	0.568	0.0575	0.743	0.5588	0.6779	0.6212	0.0404	0.0706	0.6016	0.4118	0.5052	0.5865	0.4706	0.7196	0.0741
rs2289300	0.854189	0.5885	0.582	0.4244	0.414	0.5051	0.4417	0.4429	0.3085	0.6717	0.6263	0.4396	0.3835	0.6858	0.486	0.4265	0.4519	0.4899	0.601	0.5882	0.1562	0.1765	0.3854	0.4375	0.3284	0.486	0.588
rs7709626	0.85473	0.2917	0.2787	0.1628	0.0968	0.4091	0.1311	0.0905	0.3617	0.2576	0.4091	0.3297	0.1165	0.3097	0.3925	0.2304	0.0913	0.1263	0.303	0.3176	0.2969	0.1471	0.1927	0.3798	0.1471	0.3224	0.3056
rs9900387	0.855308	0.1198	0.123	0.2326	0.5269	0.4596	0.5	0.5667	0.3138	0.0758	0.4343	0.5385	0.301	0.0531	0.4953	0.2549	0.5865	0.5606	0.0354	0.0529	0.2109	0.3824	0.2344	0.2404	0.3431	0.3364	0.0417
rs994532	0.855885	0.5938	0.5656	0.3198	0.2151	0.6869	0.2816	0.2714	0.5851	0.5505	0.5808	0.7198	0.3981	0.5708	0.6682	0.2892	0.351	0.1919	0.5101	0.6294	0.4531	0.3647	0.3802	0.6154	0.348	0.6542	0.5648
rs6831256	0.85644	0.2969	0.3279	0.5698	0.5914	0.6414	0.6748	0.6333	0.4149	0.3131	0.6162	0.5824	0.4951	0.2788	0.5981	0.5196	0.6154	0.5758	0.4545	0.2941	0.4609	0.3765	0.4792	0.5817	0.5098	0.5748	0.3565
rs7763064	0.857025	0.5885	0.5656	0.3488	0.3333	0.2879	0.3155	0.3286	0.4574	0.5707	0.2475	0.3132	0.267	0.6903	0.3738	0.3088	0.3077	0.4596	0.7121	0.5647	0.2578	0.4059	0.3177	0.3606	0.2745	0.3879	0.625
rs3817428	0.857591	0.0625	0.0738	0.093	0.129	0.2424	0.1165	0.0619	0.133	0.0101	0.3434	0.2692	0.0728	0.0664	0.1963	0.0049	0.1779	0.1313	0.0354	0.0529	0.1172	0.0412	0.0729	0.1971	0.0245	0.1822	0.0417
rs2353398	0.858152	0.1042	0.1557	0.1395	0.1559	0.5152	0.2767	0.3095	0.4096	0.0455	0.4293	0.5495	0.2136	0.031	0.4159	0.1716	0.1779	0.1818	0.0455	0.0353	0.2734	0.2647	0.2031	0.399	0.1324	0.4907	0.0787
rs6821957	0.858699	0.25	0.1393	0.064	0.0108	0.2424	0.0243	0.0143	0.1383	0.2273	0.2222	0.2582	0.0437	0.2699	0.1869	0.0882	0.0481	0.0253	0.1818	0.2647	0.0859	0.0706	0.1198	0.1875	0.098	0.229	0.2546
rs7195386	0.859269	0.1198	0.1721	0.2907	0.5968	0.4697	0.5777	0.4857	0.3883	0.0859	0.5051	0.4011	0.2767	0.0708	0.5234	0.2059	0.5962	0.6162	0.1061	0.0882	0.4297	0.3176	0.2344	0.3029	0.1863	0.4299	0.0787
rs2066808	0.859906	0.5052	0.4098	0.0233	0.0269	0.0808	0.0291	0.0238	0.117	0.5808	0.0707	0.0549	0.0243	0.5398	0.0514	0.0098	0.0577	0.0404	0.5556	0.7824	0.0938	0.0765	0.0156	0.1587	0.0245	0.0888	0.6759
rs2311837	0.860516	0.2188	0.2705	0.4128	0.2796	0.5152	0.2282	0.2333	0.4202	0.1667	0.5505	0.6209	0.3107	0.2345	0.6308	0.3137	0.1827	0.3131	0.1515	0.1412	0.3281	0.1294	0.3906	0.476	0.3627	0.6402	0.1481
rs13221259	0.861098	0.151	0.1721	0.2558	0.3656	0.3283	0.3835	0.3952	0.2287	0.1566	0.3535	0.3516	0.4029	0.2257	0.285	0.2402	0.3702	0.3384	0.2071	0.2176	0.2109	0.0706	0.3177	0.2019	0.2598	0.3178	0.1759
rs2523578	0.861647	0.151	0.2049	0.0698	0.0215	0.2879	0.0874	0.0476	0.1383	0.1212	0.202	0.2198	0.1117	0.1991	0.1449	0.1127	0.0865	0.1364	0.1919	0.1824	0.1484	0.1235	0.1406	0.1346	0.1471	0.1636	0.1898
rs62389289	0.862201	0.0365	0.0492	0.1047	0.1505	0.2071	0.1068	0.119	0.1223	0.0556	0.2071	0.2527	0.1359	0.0177	0.1636	0.1176	0.1058	0.1717	0.0152	0	0.0859	0.0706	0.1042	0.1442	0.0735	0.1776	0.0602
rs4579928	0.862758	0.4948	0.459	0.343	0.2581	0.5354	0.4806	0.4381	0.4096	0.5051	0.5707	0.3956	0.3738	0.4381	0.4393	0.2892	0.5	0.4141	0.4949	0.5235	0.4766	0.6941	0.3229	0.4663	0.3284	0.3224	0.5185
rs743760	0.863311	0.0469	0.0492	0.1163	0.1129	0.3434	0.1068	0.1476	0.2766	0.0051	0.404	0.3681	0.1602	0.0133	0.3925	0.1029	0.1538	0.1162	0.0051	0.0118	0.2266	0.2118	0.151	0.2981	0.1078	0.4533	0
rs7597768	0.863864	0.125	0.1557	0.2326	0.3602	0.2475	0.4806	0.4762	0.1968	0.1566	0.1667	0.2802	0.1748	0.0531	0.2617	0.1912	0.4712	0.4293	0.2071	0.1059	0.1094	0.0706	0.1354	0.1587	0.1373	0.2944	0.1667
rs7705189	0.864457	0.2917	0.3033	0.1105	0	0.4495	0	0.0095	0.3351	0.3232	0.298	0.4505	0.1214	0.2788	0.5187	0.1078	0	0.0051	0.2879	0.2118	0.2422	0.1353	0.1354	0.524	0.1373	0.4393	0.2731
rs6111174	0.865014	0.3698	0.3279	0.2558	0.2204	0.3737	0.3398	0.3238	0.3138	0.3838	0.399	0.3407	0.2379	0.4204	0.2991	0.2206	0.3077	0.3939	0.399	0.2765	0.3047	0.3294	0.3021	0.3077	0.2108	0.3178	0.3056
rs2806561	0.865577	0.3073	0.3934	0.3488	0.5591	0.5909	0.5388	0.5667	0.5213	0.3081	0.5657	0.6044	0.432	0.3805	0.5047	0.3529	0.524	0.5707	0.2576	0.2647	0.4531	0.4176	0.474	0.4615	0.3578	0.5093	0.2778
rs6214	0.86613	0.5052	0.4344	0.2965	0.4892	0.4141	0.5049	0.4619	0.3298	0.4646	0.4495	0.3901	0.2136	0.6062	0.4112	0.2745	0.5096	0.5	0.5253	0.6176	0.4062	0.2706	0.3177	0.3654	0.3186	0.4019	0.5741
rs12658202	0.866726	0.3073	0.4016	0.4419	0.0806	0.5505	0.2039	0.1714	0.3617	0.4091	0.5909	0.5769	0.5049	0.2965	0.5701	0.4559	0.3173	0.1818	0.3434	0.2176	0.2656	0.2	0.4635	0.5192	0.4461	0.5935	0.3194
rs9327336	0.867286	0.1302	0.1557	0.3256	0.4946	0.3131	0.4175	0.4952	0.266	0.1111	0.4444	0.3626	0.2621	0.1726	0.3785	0.2157	0.4183	0.4545	0.1515	0.1412	0.1953	0.1412	0.2656	0.2885	0.2451	0.2664	0.1111
rs13389563	0.867857	0.2135	0.1803	0.0116	0	0.0303	0.0146	0.0286	0.1117	0.2576	0.0707	0.0604	0.0194	0.3319	0.0467	0.0343	0.0048	0.0101	0.2273	0.4118	0.0703	0.1529	0.0625	0.1202	0.0245	0.0234	0.2546
rs3843751	0.868418	0.1302	0.1639	0.3372	0.172	0.3838	0.3641	0.3762	0.2872	0.1111	0.3232	0.3571	0.3495	0.0929	0.3551	0.2255	0.3269	0.2172	0.1616	0.0882	0.2109	0.0824	0.2448	0.2692	0.152	0.4393	0.1435
rs42039	0.868967	0.0677	0.1311	0.0872	0.0108	0.2929	0.0243	0.019	0.2181	0.0808	0.2273	0.2527	0.1019	0.0841	0.3178	0.1225	0.0096	0.0202	0.1061	0.0941	0.1328	0.0706	0.1354	0.2404	0.1078	0.2617	0.0741
rs11191786	0.869545	0.3646	0.2869	0.0756	0.2527	0.2172	0.3252	0.3238	0.2606	0.4192	0.3434	0.2033	0.0534	0.4027	0.1916	0.0392	0.3029	0.3182	0.4141	0.4294	0.2266	0.1765	0.0781	0.2019	0.0784	0.1495	0.375
rs1074765	0.870134	0.2865	0.3033	0.4535	0.5806	0.6162	0.4709	0.4619	0.484	0.2424	0.4949	0.5934	0.5	0.2478	0.5794	0.4461	0.3894	0.5556	0.202	0.1941	0.3984	0.4294	0.5156	0.5192	0.3578	0.5561	0.2269
rs913499	0.87069	0.3854	0.4426	0.2035	0.1183	0.4242	0.0971	0.1286	0.3245	0.4899	0.3081	0.5055	0.2864	0.4159	0.4953	0.1961	0.1202	0.1465	0.3889	0.3588	0.25	0.1706	0.2292	0.3221	0.2304	0.4766	0.4444
rs780094	0.871274	0.1562	0.1148	0.1977	0.3495	0.4091	0.5922	0.4905	0.4362	0.1566	0.3131	0.3791	0.1942	0.1239	0.4393	0.1618	0.5817	0.3485	0.101	0.1412	0.3359	0.3294	0.25	0.3317	0.1912	0.5	0.125
rs9533031	0.871816	0.3438	0.4098	0.3953	0.3226	0.5707	0.4175	0.3571	0.4628	0.3535	0.5152	0.5714	0.3204	0.323	0.5794	0.3088	0.3317	0.3131	0.3384	0.3647	0.3359	0.1882	0.3698	0.5144	0.402	0.5654	0.412
rs4353253	0.872373	0.4427	0.3934	0.3779	0.4516	0.2576	0.4612	0.3714	0.4309	0.4242	0.303	0.2857	0.3932	0.5708	0.2664	0.3578	0.4471	0.4596	0.5152	0.5588	0.3594	0.5353	0.3438	0.375	0.3529	0.2664	0.4907
rs12222197	0.872919	0.4062	0.418	0.4826	0.3763	0.6414	0.4854	0.481	0.4628	0.4949	0.5505	0.6209	0.5485	0.4912	0.5654	0.5392	0.4663	0.4141	0.4495	0.4059	0.5938	0.3765	0.4844	0.4856	0.5196	0.5	0.4491
rs4974539	0.87347	0.25	0.2541	0.2558	0.4355	0.404	0.3252	0.3286	0.25	0.2374	0.3081	0.3297	0.2136	0.177	0.3645	0.201	0.3365	0.4848	0.3232	0.1824	0.2266	0.1647	0.1615	0.2933	0.1863	0.3458	0.1991
rs848602	0.874014	0.4844	0.4098	0.4477	0.1882	0.6465	0.1796	0.1286	0.6011	0.3737	0.7172	0.7253	0.4854	0.3982	0.7336	0.4069	0.2212	0.1869	0.4747	0.4588	0.4062	0.3353	0.4531	0.476	0.451	0.6822	0.3935
rs9473132	0.874612	0.4792	0.4918	0.3721	0.6452	0.3283	0.7427	0.719	0.5532	0.5152	0.3535	0.3626	0.2767	0.5265	0.243	0.3137	0.7308	0.7525	0.4444	0.4824	0.4844	0.7118	0.3125	0.4567	0.2892	0.2944	0.5741
rs9835332	0.875173	0.1146	0.1967	0.2151	0.0161	0.5758	0.068	0.0286	0.3085	0.096	0.4899	0.544	0.1699	0.0354	0.514	0.1765	0.1058	0.0202	0.0354	0.0176	0.2344	0.0941	0.2708	0.4519	0.152	0.5794	0.0694
rs726046	0.875739	0.1094	0.1639	0.2209	0.3333	0.101	0.3398	0.3905	0.1011	0.202	0.0606	0.0934	0.1602	0.1372	0.1262	0.1912	0.4712	0.3838	0.1515	0.1882	0.0625	0.0647	0.1562	0.1346	0.2108	0.1075	0.1991
rs5750823	0.876345	0.4479	0.3689	0.0407	0.0108	0.2828	0.034	0.0381	0.2606	0.4697	0.2424	0.2637	0.0777	0.469	0.3364	0.0931	0.0481	0.0303	0.4899	0.5059	0.1016	0.0647	0.1198	0.2548	0.0784	0.3411	0.4815
rs13062095	0.876953	0.0208	0.0574	0.1512	0.3011	0.3182	0.2961	0.3476	0.1968	0	0.3939	0.3791	0.2476	0	0.2804	0.2304	0.2067	0.3384	0.0101	0.0059	0.1328	0.0941	0.1927	0.2404	0.1814	0.3692	0
rs12776510	0.877502	0.2656	0.3115	0.0698	0.2903	0.2374	0.2282	0.2571	0.1755	0.3737	0.2727	0.1868	0.0631	0.2876	0.285	0.1078	0.1971	0.3232	0.3434	0.3235	0.2656	0.3647	0.0781	0.2837	0.0686	0.2056	0.3935
rs2239748	0.878088	0.0573	0.0738	0.1163	0.1183	0.3586	0.1165	0.1619	0.2713	0.0101	0.4192	0.3736	0.165	0.0177	0.3879	0.1029	0.1587	0.1212	0.0101	0.0529	0.2266	0.2118	0.151	0.2933	0.1078	0.4579	0.0093
rs72650616	0.878637	0.1302	0.1066	0.2326	0.2473	0.1313	0.1845	0.2619	0.1117	0.1111	0.1162	0.1374	0.2524	0.1903	0.1308	0.2059	0.2933	0.3081	0.1919	0.2059	0.0938	0.0588	0.2552	0.0817	0.25	0.1542	0.1019
rs2510398	0.879186	0.151	0.2049	0.0465	0.1075	0.1364	0.1165	0.1667	0.1649	0.2677	0.096	0.1978	0.0583	0.2035	0.1916	0.0441	0.1058	0.1717	0.1566	0.1529	0.1875	0.1118	0.0938	0.1587	0.0539	0.1121	0.2546
rs511987	0.879757	0.0365	0.0902	0.1337	0.0108	0.4293	0.0049	0	0.2766	0.0253	0.3535	0.3407	0.1845	0.0044	0.3318	0.1569	0.0385	0.0101	0.0101	0.0294	0.1562	0.0588	0.1302	0.1683	0.2108	0.3598	0.0278
rs1055153	0.880298	0.0573	0.0328	0.0349	0.2097	0.0859	0.1068	0.1048	0.0426	0.0556	0.0505	0.0934	0.0583	0.0442	0.028	0.0294	0.0962	0.2323	0.0404	0.0765	0.0078	0.0059	0.0625	0.0913	0.0588	0.0794	0.0926
rs33436	0.880838	0.5417	0.6066	0.3663	0.4086	0.702	0.3107	0.2714	0.5798	0.5808	0.6717	0.7033	0.3155	0.4867	0.5654	0.3529	0.3413	0.3636	0.601	0.5059	0.4844	0.5765	0.3385	0.5288	0.2843	0.6121	0.5602
rs7956514	0.881418	0.0104	0.082	0.3663	0.4785	0.2879	0.3835	0.4714	0.1809	0.0101	0.2374	0.2802	0.2913	0.0265	0.2991	0.2647	0.4663	0.4242	0.0404	0.0529	0.1953	0.1059	0.2865	0.2115	0.1863	0.3224	0.0231
rs495360	0.882048	0.6771	0.7623	0.4302	0.1613	0.4646	0.2282	0.219	0.4096	0.8535	0.5404	0.4725	0.4272	0.8097	0.528	0.4657	0.1923	0.2475	0.8333	0.7824	0.2344	0.2353	0.5104	0.4808	0.4412	0.5374	0.8056
rs1730040	0.882712	0.2135	0.2049	0.3081	0.6129	0.4293	0.6796	0.6619	0.3936	0.2273	0.5152	0.3736	0.233	0.2522	0.4533	0.2843	0.5721	0.5909	0.1667	0.1941	0.3906	0.4765	0.3281	0.4567	0.2549	0.4393	0.2685
rs35741360	0.88327	0.0417	0.0738	0.093	0.1505	0.3384	0.165	0.2143	0.2766	0.0051	0.2273	0.2692	0.1165	0.031	0.3458	0.0637	0.226	0.1515	0.0101	0.0059	0.2109	0.1235	0.1302	0.2788	0.1078	0.3224	0.0139
rs1815314	0.883838	0.4323	0.4672	0.2035	0.1344	0.4545	0.1505	0.0905	0.3511	0.4596	0.4545	0.3681	0.3155	0.5088	0.4159	0.2549	0.226	0.2121	0.404	0.4353	0.3359	0.3765	0.349	0.3558	0.2304	0.4206	0.4491
rs1330	0.884409	0.1146	0.1967	0.4244	0.2796	0.404	0.3981	0.4333	0.3245	0.1616	0.3333	0.2912	0.3447	0.1327	0.3084	0.3627	0.3654	0.3687	0.202	0.1118	0.2734	0.4824	0.401	0.3077	0.3333	0.3037	0.1065
rs7135789	0.885009	0.3229	0.3279	0.1686	0.2312	0.2121	0.2087	0.2143	0.2128	0.4343	0.197	0.1868	0.1262	0.3319	0.229	0.1127	0.2981	0.1818	0.4646	0.3294	0.1641	0.0471	0.125	0.1731	0.1127	0.1682	0.5231
rs1060435	0.88559	0.0625	0.1066	0.0814	0.2312	0.4141	0.1796	0.2286	0.3085	0.0354	0.4141	0.3626	0.0971	0.0354	0.3879	0.0441	0.2308	0.1717	0.0303	0.0059	0.1875	0.0706	0.1354	0.2837	0.098	0.3505	0.0185
rs7869550	0.886145	0.0885	0.0656	0.0291	0	0.2273	0	0	0.0851	0.0758	0.2374	0.2143	0.034	0.1018	0.1542	0.0049	0	0	0.096	0.0941	0.0703	0.0353	0.0156	0.1058	0.0098	0.1402	0.0556
rs56094667	0.886699	0.099	0.1639	0.1512	0.1559	0.197	0.1408	0.1429	0.1596	0.1364	0.2374	0.2747	0.1456	0.177	0.1822	0.1422	0.1635	0.1263	0.1313	0.1529	0.0703	0.0471	0.1406	0.0769	0.1078	0.1495	0.1296
rs2830581	0.88724	0.0625	0.0738	0.0698	0.0699	0.1869	0.068	0.1143	0.1383	0.0354	0.1162	0.2308	0.1019	0.0531	0.2009	0.0196	0.1394	0.0859	0.0303	0.0353	0.0781	0.0294	0.099	0.1779	0.0686	0.1776	0.0648
rs10221933	0.887785	0.2604	0.1393	0.1512	0.414	0.1717	0.2816	0.3286	0.25	0.2121	0.2172	0.1044	0.1262	0.2832	0.1822	0.1275	0.3317	0.3737	0.2677	0.3059	0.1562	0.1647	0.1562	0.2404	0.152	0.2009	0.2685
rs151067434	0.888358	0.0677	0.0738	0.064	0	0.2626	0.0291	0.0095	0.1383	0.0505	0.404	0.3022	0.068	0.0664	0.1682	0.1127	0.0048	0	0.0455	0.0529	0.0391	0.0412	0.1198	0.1635	0.0735	0.215	0.0833
rs6563199	0.888918	0.0625	0.1557	0.1802	0.2688	0.3636	0.3932	0.4286	0.3936	0.0303	0.202	0.3791	0.1359	0.0796	0.3271	0.1078	0.3317	0.3131	0.1919	0.0882	0.5	0.5765	0.1198	0.3221	0.1471	0.2664	0.0926
rs374017	0.889563	0.7344	0.582	0.1512	0.0914	0.5	0.1262	0.0714	0.4043	0.7424	0.4697	0.5385	0.267	0.7345	0.4907	0.2108	0.1106	0.1162	0.7071	0.6882	0.2969	0.1176	0.2448	0.5192	0.1471	0.486	0.7454
rs301901	0.890318	0.0938	0.2131	0.3779	0.4086	0.6061	0.4903	0.519	0.3511	0.0505	0.5657	0.5604	0.3981	0.0885	0.5047	0.4706	0.5529	0.4697	0.1818	0.0941	0.3828	0.2176	0.4844	0.3846	0.4951	0.5607	0.0926
rs6073782	0.89089	0.2917	0.2295	0.314	0.4731	0.2525	0.5825	0.5524	0.1809	0.3333	0.3485	0.2582	0.2816	0.3363	0.1636	0.2745	0.4327	0.5556	0.2071	0.3235	0.1875	0.2118	0.276	0.1442	0.2794	0.1682	0.375
rs6762851	0.891493	0.3229	0.3279	0.314	0.1398	0.6616	0.1796	0.1476	0.3723	0.3081	0.5455	0.6374	0.3155	0.2434	0.6402	0.299	0.2067	0.1313	0.2929	0.2294	0.2891	0.1118	0.3594	0.5481	0.2794	0.7103	0.25
rs981057	0.892072	0.3542	0.377	0.1802	0.2796	0.3485	0.3592	0.3429	0.4043	0.404	0.3687	0.4176	0.1602	0.4115	0.4065	0.2059	0.3846	0.2929	0.4596	0.3706	0.3672	0.4353	0.1771	0.4519	0.1961	0.4626	0.4028
rs10232036	0.892664	0.0625	0.0738	0.186	0.4355	0.2323	0.3883	0.4238	0.1702	0.0303	0.2525	0.2088	0.1505	0.0708	0.2009	0.0931	0.4712	0.4394	0.0505	0.0765	0.2109	0.1647	0.1406	0.1106	0.1324	0.0701	0.0417
rs10189857	0.893309	0.6302	0.7459	0.3081	0.2849	0.5758	0.3058	0.2619	0.5426	0.7172	0.5253	0.533	0.2961	0.6991	0.6355	0.2647	0.2019	0.2879	0.8283	0.7765	0.4375	0.4765	0.3177	0.5673	0.2794	0.6168	0.6806
rs8109314	0.893973	0.2656	0.2623	0.4186	0.7419	0.7475	0.5777	0.6524	0.5904	0.2172	0.7323	0.6868	0.5097	0.2124	0.7056	0.402	0.6587	0.5707	0.1616	0.1412	0.4922	0.4765	0.5	0.6442	0.3529	0.6121	0.1944
rs7858562	0.894573	0.5469	0.5656	0.4186	0.1935	0.5	0.233	0.3238	0.4468	0.6667	0.5253	0.533	0.466	0.6239	0.528	0.3922	0.2692	0.2071	0.6465	0.6647	0.3594	0.2471	0.4635	0.4135	0.3775	0.5047	0.5231
rs7777647	0.895197	0.2708	0.1967	0.3895	0.7312	0.3939	0.6942	0.7429	0.4309	0.2576	0.4394	0.4396	0.3107	0.1858	0.4159	0.3529	0.7981	0.7525	0.2879	0.2176	0.3672	0.5353	0.3021	0.2788	0.3431	0.3879	0.2315
rs12790943	0.895862	0.2812	0.3607	0.1453	0.0215	0.4091	0.0146	0.0095	0.3564	0.303	0.3939	0.511	0.2573	0.2478	0.486	0.2206	0	0.0556	0.3384	0.2941	0.2656	0.2	0.276	0.4327	0.2402	0.4346	0.3287
rs1133441	0.896455	0.1615	0.2459	0.2965	0.1882	0.3283	0.3835	0.2952	0.1809	0.2222	0.2727	0.3681	0.3641	0.2478	0.2617	0.3775	0.3606	0.298	0.2071	0.1882	0.1719	0.0882	0.3698	0.2115	0.3431	0.3411	0.1991
rs4684158	0.897045	0.1771	0.1885	0.1047	0.043	0.3283	0.0583	0.0714	0.2447	0.1566	0.3434	0.3352	0.0631	0.1637	0.3271	0.0882	0.1058	0.0354	0.2323	0.1118	0.125	0.1235	0.1146	0.3654	0.1029	0.3224	0.1667
rs56952027	0.897653	0.4323	0.3934	0.2093	0.5215	0.5051	0.4709	0.5048	0.25	0.399	0.5152	0.4725	0.1845	0.5265	0.4439	0.1569	0.3798	0.4495	0.3535	0.4588	0.25	0.2	0.2969	0.2981	0.201	0.4019	0.4074
rs3789280	0.898236	0.1094	0.1557	0.2791	0.1183	0.3535	0.1019	0.1476	0.234	0.0707	0.4596	0.3132	0.2476	0.1239	0.3178	0.2941	0.0962	0.1919	0.1313	0.1412	0.1562	0.1765	0.3542	0.2115	0.2941	0.3411	0.0833
rs4837793	0.898806	0.5833	0.5246	0.2151	0.3118	0.3384	0.4466	0.4286	0.234	0.6111	0.3081	0.2857	0.2718	0.5973	0.2757	0.2206	0.4423	0.4646	0.7172	0.6765	0.2656	0.1294	0.3125	0.3558	0.2843	0.2991	0.5833
rs6961730	0.899513	0.1719	0.2869	0.2965	0.2097	0.5404	0.233	0.2286	0.4681	0.1414	0.6364	0.533	0.2524	0.1549	0.4813	0.2402	0.375	0.2778	0.1566	0.2176	0.5312	0.6529	0.276	0.4856	0.3235	0.486	0.1065
rs1260326	0.900143	0.1146	0.0984	0.2209	0.3602	0.4293	0.5922	0.5	0.4362	0.101	0.303	0.3681	0.2087	0.0531	0.4299	0.1618	0.5817	0.3535	0.1111	0.0824	0.3516	0.3235	0.2396	0.3317	0.1765	0.5093	0.1019
rs991670	0.900772	0.4115	0.377	0.1453	0.1237	0.2778	0.1165	0.119	0.2766	0.4596	0.3889	0.2747	0.233	0.4779	0.2991	0.1176	0.1875	0.1061	0.5253	0.4471	0.2266	0.1118	0.1615	0.3462	0.1324	0.3505	0.4722
rs11937249	0.901418	0.25	0.3525	0.3663	0.4839	0.6515	0.5097	0.4762	0.4255	0.2222	0.6364	0.6044	0.4515	0.1681	0.6542	0.3775	0.4808	0.4798	0.2071	0.1941	0.3125	0.1647	0.5312	0.5337	0.4118	0.6542	0.2593
rs2256183	0.902018	0.2969	0.2869	0.1105	0.1129	0.5455	0.2524	0.3429	0.1862	0.2677	0.4091	0.4451	0.2184	0.2832	0.285	0.1863	0.1442	0.2273	0.2525	0.2529	0.1562	0.0882	0.2604	0.2308	0.201	0.2944	0.1806
rs6564524	0.902598	0.1875	0.1803	0.1337	0.1344	0.3081	0.1019	0.1095	0.1968	0.1869	0.3485	0.3462	0.1748	0.1637	0.243	0.1225	0.1154	0.1667	0.197	0.1353	0.1328	0.1118	0.1771	0.25	0.1667	0.2103	0.1528
rs445	0.903188	0.1719	0.1148	0.157	0.4301	0.1212	0.3107	0.3667	0.133	0.202	0.0606	0.0769	0.0971	0.1593	0.1916	0.0588	0.3077	0.404	0.202	0.2235	0.1094	0.1824	0.0938	0.1635	0.0931	0.1121	0.1944
rs823094	0.903792	0.1927	0.2459	0.0756	0	0.4697	0	0.0095	0.3298	0.2879	0.3687	0.4396	0.1408	0.1106	0.3879	0.1225	0	0.0101	0.197	0.1529	0.2969	0.0647	0.1771	0.3317	0.098	0.3879	0.2083
rs6853156	0.904395	0.2396	0.2295	0.314	0.3548	0.1717	0.3301	0.3667	0.2021	0.2374	0.2374	0.2143	0.2427	0.2655	0.1729	0.1765	0.4279	0.4141	0.2071	0.2529	0.1953	0.2765	0.2292	0.2019	0.1863	0.1355	0.2407
rs10019221	0.904985	0.2552	0.2541	0.2965	0.414	0.5101	0.3204	0.3333	0.3564	0.1818	0.6717	0.6484	0.2767	0.2035	0.486	0.3284	0.3173	0.3586	0.2677	0.2059	0.2344	0.1353	0.2865	0.3942	0.2451	0.5935	0.1528
rs381732	0.90562	0.4583	0.5492	0.2965	0.2849	0.4242	0.3447	0.319	0.4894	0.5152	0.404	0.3352	0.2476	0.5708	0.285	0.1863	0.3558	0.3283	0.5808	0.5176	0.5078	0.6647	0.2031	0.3702	0.2059	0.3224	0.5463
rs11694842	0.906246	0.0312	0.0738	0.1977	0.0591	0.3384	0.0874	0.0952	0.1649	0.0051	0.2525	0.3681	0.301	0	0.2897	0.2353	0.1202	0.0808	0.0101	0	0.1016	0.0765	0.276	0.2019	0.1765	0.2944	0
rs12419342	0.906839	0.5417	0.5656	0.1453	0.3118	0.2778	0.3738	0.3429	0.3564	0.7222	0.4394	0.2912	0.1456	0.7389	0.271	0.152	0.3942	0.2778	0.596	0.6765	0.2891	0.2294	0.2135	0.3558	0.152	0.2383	0.6806
rs875908	0.907641	0.1667	0.1885	0.4709	0.4731	0.7071	0.4563	0.5524	0.5851	0.0455	0.5758	0.6758	0.4709	0.0354	0.6589	0.3971	0.5673	0.399	0.1414	0.0412	0.4141	0.5294	0.4583	0.5577	0.3922	0.6682	0.0509
rs7425274	0.908249	0.3854	0.4262	0.5407	0.5914	0.4394	0.5583	0.5476	0.3511	0.298	0.5202	0.456	0.4126	0.385	0.4766	0.4706	0.5337	0.6212	0.5354	0.4294	0.3047	0.2353	0.3594	0.375	0.4461	0.3738	0.3889
rs10883674	0.908885	0.276	0.3443	0.0988	0.0591	0.303	0.0243	0.019	0.2394	0.303	0.2424	0.3297	0.1359	0.2434	0.2804	0.1324	0.0337	0.0404	0.3636	0.3471	0.1172	0.0882	0.151	0.274	0.1373	0.285	0.3704
rs35954730	0.909531	0.0885	0.123	0.093	0.2258	0.3434	0.1942	0.2238	0.2819	0.0253	0.2323	0.2857	0.1165	0.0664	0.3645	0.0833	0.2596	0.2222	0.0455	0.0588	0.2109	0.1235	0.1302	0.2933	0.1127	0.3318	0.0602
rs35092545	0.910121	0.0885	0.123	0.093	0.2258	0.3434	0.1942	0.2238	0.2819	0.0253	0.2323	0.2857	0.1165	0.0664	0.3645	0.0833	0.2596	0.2222	0.0455	0.0588	0.2109	0.1235	0.1302	0.2933	0.1127	0.3318	0.0602
rs2878902	0.910763	0.4844	0.4754	0.2035	0.3226	0.2727	0.4757	0.3857	0.2553	0.5657	0.3283	0.1978	0.2233	0.5177	0.2336	0.2157	0.351	0.404	0.6919	0.5588	0.3281	0.2647	0.2031	0.3654	0.1127	0.271	0.6065
rs2977479	0.911423	0.1302	0.2131	0.3314	0.3441	0.5657	0.301	0.3524	0.3883	0.1162	0.4798	0.4341	0.3495	0.0973	0.5	0.3922	0.4663	0.3535	0.202	0.1059	0.3438	0.3941	0.4219	0.4279	0.3676	0.5374	0.0509
rs34305100	0.912029	0.0938	0.082	0.0465	0.0161	0.202	0.034	0.0286	0.1915	0.0354	0.3081	0.1758	0.0631	0.0929	0.1776	0.0392	0.0385	0.0606	0.0505	0.0529	0.0547	0.0235	0.0469	0.1058	0.0196	0.0654	0.0417
rs9391253	0.912622	0.2604	0.2541	0.2558	0.3226	0.3586	0.2816	0.3714	0.3511	0.2172	0.3737	0.3626	0.3252	0.3097	0.3178	0.2549	0.2644	0.2879	0.3384	0.2941	0.2109	0.2	0.276	0.2548	0.2794	0.3084	0.2593
rs2007022	0.913221	0.3438	0.2869	0.186	0.1344	0.2525	0.1748	0.1857	0.1436	0.3788	0.1465	0.2802	0.2136	0.3805	0.215	0.1716	0.2115	0.1162	0.3737	0.4294	0.2031	0.1765	0.1823	0.226	0.1422	0.2056	0.412
rs7191820	0.913835	0.1823	0.3607	0.4535	0.5538	0.6313	0.6262	0.581	0.516	0.1515	0.7323	0.6703	0.5	0.2035	0.7056	0.4461	0.5433	0.5707	0.2879	0.1824	0.5938	0.3941	0.4635	0.5577	0.4363	0.5561	0.2083
rs7081744	0.914562	0.7292	0.7295	0.2965	0.3387	0.4596	0.3981	0.4238	0.2872	0.7273	0.4141	0.4011	0.2233	0.8628	0.3551	0.1863	0.3317	0.3384	0.8384	0.8412	0.2266	0.1294	0.2448	0.3317	0.1961	0.3178	0.787
rs3160	0.915302	0.0573	0.1557	0.5291	0.3495	0.4848	0.4806	0.4571	0.3883	0	0.5	0.511	0.4854	0.0088	0.3832	0.4706	0.625	0.4848	0.0152	0	0.4688	0.5706	0.5	0.4135	0.4314	0.3832	0.0046
rs989657	0.916001	0.6146	0.5492	0.1279	0.086	0.4848	0.0437	0.0762	0.3298	0.6263	0.4747	0.4121	0.0922	0.5531	0.4252	0.1029	0.0337	0.0909	0.6465	0.5824	0.2266	0.2118	0.1875	0.3798	0.1176	0.3318	0.6667
rs1672658	0.916748	0.2292	0.2869	0.5291	0.672	0.6364	0.6602	0.6524	0.5957	0.1414	0.5859	0.6703	0.4951	0.2611	0.6589	0.5294	0.6731	0.6263	0.2475	0.1882	0.5312	0.5647	0.4479	0.5048	0.5245	0.6542	0.2037
rs6739187	0.917347	0.3646	0.4098	0.3372	0.2473	0.4192	0.2233	0.1476	0.3723	0.4394	0.3889	0.4835	0.3738	0.323	0.5467	0.3578	0.1779	0.1919	0.404	0.4176	0.2578	0.2471	0.3281	0.4135	0.2745	0.4112	0.4583
rs12875139	0.917993	0.0156	0.041	0.0814	0.5323	0.1919	0.3447	0.4714	0.1543	0	0.3232	0.1868	0.0777	0.0044	0.2009	0.0686	0.3365	0.4949	0.0051	0	0.0781	0.0529	0.1146	0.149	0.049	0.2009	0
rs7306710	0.918701	0.4583	0.3443	0.2442	0.0645	0.5101	0.1068	0.0762	0.3191	0.4848	0.4848	0.4451	0.2476	0.4115	0.3879	0.2059	0.1106	0.0657	0.3636	0.3647	0.25	0.3294	0.2448	0.3558	0.2108	0.4112	0.463
rs1359328	0.919297	0.3281	0.3443	0.2093	0.2957	0.3131	0.3883	0.3619	0.1383	0.3586	0.2475	0.2198	0.267	0.3894	0.1776	0.2059	0.3462	0.4242	0.404	0.3059	0.1719	0.1118	0.2969	0.1971	0.2696	0.229	0.3611
rs12980348	0.919958	0.0573	0.0902	0.2035	0.129	0.4192	0.2184	0.1905	0.2553	0.0101	0.3535	0.4341	0.1602	0.0398	0.3972	0.1814	0.2692	0.1566	0.0152	0.0176	0.2812	0.1235	0.2188	0.399	0.2157	0.472	0
rs6759952	0.92057	0.4323	0.3852	0.1686	0.1828	0.5505	0.2524	0.2333	0.516	0.3586	0.4949	0.5934	0.1796	0.385	0.5841	0.1078	0.3125	0.1515	0.2778	0.3059	0.3125	0.2	0.1771	0.5096	0.1078	0.5841	0.3102
rs247345	0.921225	0.3438	0.4262	0.4302	0.6828	0.4697	0.5971	0.6476	0.3883	0.4192	0.4899	0.4066	0.4369	0.3805	0.3178	0.3971	0.6202	0.6616	0.4899	0.4	0.3359	0.3412	0.3594	0.3365	0.4461	0.3879	0.3981
rs62020748	0.921824	0	0	0.0174	0	0.1667	0	0	0.1064	0.0051	0.096	0.1429	0.0194	0.0133	0.2103	0.0049	0	0	0.0051	0	0.0781	0.0706	0.026	0.1298	0.0196	0.1355	0
rs10406327	0.922418	0.5833	0.5656	0.2849	0.3548	0.4646	0.466	0.4	0.4202	0.5253	0.4949	0.5055	0.2718	0.5708	0.4439	0.2598	0.476	0.3889	0.7374	0.6235	0.3359	0.1588	0.2969	0.375	0.3333	0.4533	0.5926
rs11049727	0.92309	0.026	0.1066	0.1279	0.0054	0.303	0.0437	0.019	0.1755	0	0.3232	0.2747	0.2233	0	0.2477	0.098	0.0817	0.0455	0.0051	0	0.1016	0.1059	0.1458	0.1106	0.1078	0.2944	0.0046
rs12949115	0.923749	0.1354	0.1639	0.2267	0.3333	0.2929	0.3107	0.3333	0.2606	0.0909	0.2374	0.2912	0.2039	0.1593	0.2243	0.2206	0.3558	0.2929	0.1616	0.1765	0.2109	0.3824	0.2969	0.2885	0.2206	0.257	0.1759
rs10236314	0.924327	0.0052	0.0164	0.0291	0	0.1768	0	0	0.0957	0	0.1869	0.1209	0.0437	0	0.1495	0.0245	0	0	0.0303	0	0.0234	0.0176	0.0469	0.0673	0.0098	0.1215	0
rs9812461	0.924965	0.5677	0.582	0.2616	0.5376	0.399	0.4417	0.4476	0.4255	0.6212	0.3889	0.511	0.2087	0.6593	0.3785	0.152	0.5337	0.4747	0.6818	0.5471	0.4375	0.4412	0.2448	0.4279	0.1863	0.3505	0.5926
rs12982744	0.925651	0.0573	0.0902	0.2209	0.129	0.404	0.2184	0.1905	0.25	0.0101	0.3384	0.4396	0.1748	0.0398	0.3925	0.1912	0.2692	0.1566	0.0152	0.0176	0.2812	0.1176	0.2292	0.399	0.2157	0.4579	0.0046
rs7250071	0.926265	0.3021	0.3279	0.4244	0.2473	0.4091	0.4175	0.4381	0.2926	0.2929	0.3232	0.3956	0.4223	0.2611	0.3972	0.3284	0.3317	0.3283	0.3535	0.3235	0.2344	0.0941	0.3906	0.2933	0.2745	0.472	0.3056
rs3751006	0.926861	0.3385	0.2705	0.1802	0.2634	0.399	0.2816	0.3476	0.4043	0.3434	0.5303	0.4176	0.1942	0.2035	0.3692	0.2157	0.1779	0.3232	0.2424	0.2118	0.2422	0.3471	0.2031	0.351	0.1912	0.3598	0.3611
rs995629	0.927453	0.3542	0.4672	0.3372	0.4516	0.4293	0.4806	0.4048	0.3404	0.3788	0.4293	0.3077	0.2816	0.4027	0.3551	0.299	0.6058	0.4495	0.4596	0.3471	0.3516	0.2471	0.3854	0.2837	0.2794	0.285	0.4398
rs223604	0.928124	0.0729	0.0902	0.0756	0	0.3889	0.0146	0	0.3138	0	0.404	0.4945	0.1602	0.0044	0.4439	0.1324	0	0	0	0.0059	0.2031	0.1235	0.1302	0.3317	0.0784	0.4626	0
rs6854783	0.92879	0.5052	0.5738	0.25	0.5538	0.4242	0.4369	0.481	0.3511	0.5505	0.3737	0.4615	0.233	0.5973	0.4439	0.2353	0.4663	0.5556	0.4141	0.5059	0.2812	0.2	0.1875	0.399	0.25	0.4626	0.5556
rs11721691	0.929391	0.349	0.3279	0.4012	0.2258	0.4545	0.3301	0.2714	0.3936	0.3586	0.5505	0.489	0.3689	0.3363	0.4673	0.3578	0.4615	0.2475	0.3535	0.3412	0.3984	0.4529	0.4323	0.4135	0.4363	0.4112	0.375
rs3802569	0.929993	0.2292	0.2705	0.2384	0.3925	0.2475	0.4417	0.4048	0.266	0.2677	0.2525	0.2143	0.2379	0.2788	0.2664	0.2059	0.5096	0.404	0.4545	0.2765	0.2812	0.3294	0.1354	0.2308	0.1716	0.2336	0.2222
rs6951759	0.930621	0.0781	0.1148	0.1686	0.0645	0.4242	0.0437	0.0619	0.2979	0.0202	0.4848	0.3187	0.2087	0.0354	0.4766	0.1618	0.1106	0.0606	0.0152	0.0235	0.1719	0.1235	0.2917	0.3077	0.2059	0.3692	0.0231
rs292285	0.931247	0.5104	0.5902	0.3023	0.5645	0.4444	0.568	0.5905	0.3351	0.5253	0.4141	0.4725	0.3835	0.5221	0.4486	0.3137	0.3798	0.6566	0.6313	0.5059	0.3203	0.2353	0.3177	0.4712	0.3137	0.5	0.5556
rs11592899	0.931849	0.0469	0.041	0.1977	0.0699	0.2879	0.0777	0.1048	0.1755	0	0.2475	0.3791	0.1505	0.0133	0.3178	0.1127	0.0625	0.096	0	0	0.1562	0.1412	0.1198	0.1923	0.1618	0.2757	0
rs10945540	0.932465	0.3177	0.3525	0.1163	0.0806	0.3333	0.1408	0.1143	0.2819	0.3333	0.399	0.3736	0.1553	0.2965	0.3318	0.1422	0.1154	0.0808	0.3485	0.4176	0.1641	0.1176	0.224	0.2692	0.152	0.3224	0.3287
rs10456943	0.933116	0.026	0.0246	0.0581	0.2043	0.1414	0.2136	0.1857	0.1011	0.0051	0.1717	0.1319	0.034	0.0044	0.1168	0.0196	0.3269	0.1869	0.0152	0.0588	0.0859	0.1059	0.0469	0.0962	0.0245	0.1215	0.0046
rs4965800	0.933722	0.3906	0.3361	0.3895	0.2688	0.4293	0.4757	0.419	0.3085	0.3384	0.4697	0.3571	0.3301	0.323	0.3832	0.2598	0.4519	0.4141	0.3333	0.2824	0.3984	0.3235	0.349	0.2885	0.2892	0.3879	0.4491
rs1264347	0.934327	0.0208	0.0328	0.0058	0	0.1263	0.0097	0.0048	0.0213	0.0152	0.0657	0.0989	0.0583	0.0177	0.0654	0.0147	0.0962	0.0051	0.1414	0	0.0234	0.0059	0.1146	0.0385	0.0147	0.0514	0.0139
rs6665572	0.93492	0.0104	0.0492	0.0116	0	0.1616	0	0.0048	0.1223	0.0152	0.1263	0.1813	0.0583	0.0133	0.2196	0.0098	0	0	0.0354	0.0118	0.0469	0.0353	0.0365	0.1635	0.0098	0.2056	0.0046
rs12199222	0.935517	0.25	0.2131	0.2151	0.2903	0.2778	0.3835	0.3429	0.2234	0.2778	0.404	0.2967	0.1068	0.2788	0.1589	0.1912	0.3317	0.298	0.2475	0.2118	0.2188	0.4176	0.125	0.226	0.1324	0.1355	0.2685
rs793202	0.936134	0.4583	0.4344	0.3895	0.4247	0.5556	0.4515	0.4286	0.4309	0.4444	0.5556	0.5495	0.4757	0.3407	0.5047	0.5098	0.4952	0.4545	0.4444	0.4647	0.2656	0.2941	0.5417	0.5192	0.4951	0.5888	0.4444
rs12192672	0.936743	0.3281	0.3443	0.064	0.0645	0.399	0.0777	0.0333	0.2287	0.2525	0.3586	0.3187	0.1359	0.3673	0.2383	0.1078	0.0144	0.0202	0.3384	0.3647	0.1172	0.0529	0.1198	0.25	0.1029	0.2383	0.3519
rs12449568	0.937499	0.1302	0.3115	0.3372	0.543	0.5758	0.5243	0.5667	0.4734	0.1414	0.5253	0.544	0.3835	0.0929	0.5467	0.3873	0.5913	0.5455	0.1414	0.1176	0.5234	0.5	0.4375	0.4375	0.3284	0.6449	0.1713
rs9496369	0.938172	0.6979	0.6721	0.3721	0.4032	0.2727	0.3495	0.4048	0.4468	0.7525	0.2576	0.3022	0.2621	0.8363	0.3645	0.3137	0.399	0.4747	0.8333	0.7176	0.2266	0.4059	0.3281	0.3606	0.2843	0.3832	0.7315
rs10853031	0.938978	0.1198	0.1885	0.3953	0.3065	0.6212	0.4078	0.4238	0.3564	0.0657	0.601	0.6538	0.4806	0.0442	0.5794	0.4216	0.3462	0.3081	0.1263	0.0118	0.2812	0.2765	0.4896	0.4712	0.4314	0.5654	0.0556
rs27947	0.939621	0.5104	0.5656	0.343	0.5645	0.4192	0.4854	0.5905	0.3191	0.5202	0.404	0.478	0.3204	0.531	0.4252	0.25	0.4519	0.5707	0.5556	0.5588	0.3906	0.4176	0.1823	0.4038	0.201	0.4252	0.537
rs6773931	0.940279	0.1875	0.2377	0.2326	0.0914	0.6111	0.165	0.119	0.3298	0.1515	0.5253	0.5769	0.2184	0.0708	0.5701	0.2157	0.1875	0.1061	0.0505	0.0529	0.2812	0.1	0.3073	0.5096	0.201	0.6308	0.0972
rs3133577	0.940916	0.4375	0.4344	0.3372	0.4086	0.3788	0.4515	0.4333	0.4202	0.4798	0.3939	0.3516	0.4029	0.3805	0.3411	0.3676	0.5865	0.4747	0.5657	0.4882	0.3672	0.4235	0.4375	0.3558	0.3873	0.3224	0.4537
rs6080859	0.941517	0.2188	0.1803	0.1512	0.2473	0.2677	0.2816	0.2238	0.2287	0.1364	0.3283	0.2473	0.1942	0.2876	0.2617	0.1176	0.274	0.2677	0.1364	0.2882	0.2266	0.3471	0.1667	0.2404	0.1422	0.2757	0.1713
rs13051496	0.942112	0.0625	0.123	0.0814	0.0538	0.2929	0.068	0.0619	0.1862	0.0202	0.2576	0.2637	0.0971	0.0265	0.243	0.0539	0.0577	0.0657	0.0657	0.0118	0.0781	0.0353	0.125	0.1538	0.0637	0.2477	0.0185
rs323620	0.942739	0.2448	0.2295	0.1453	0.3441	0.2475	0.2816	0.3619	0.1968	0.2879	0.2576	0.2363	0.1408	0.1858	0.2804	0.1029	0.2308	0.3889	0.3535	0.2647	0.2578	0.1647	0.1198	0.226	0.1667	0.2009	0.2963
rs7968682	0.943358	0.4688	0.3607	0.2442	0.0645	0.5101	0.1068	0.0762	0.3245	0.4848	0.4899	0.4451	0.2476	0.4204	0.3879	0.2059	0.1106	0.0657	0.3687	0.3706	0.2656	0.3294	0.2448	0.3702	0.2108	0.4112	0.4907
rs796945	0.944157	0.1146	0.1721	0.2907	0.5054	0.3687	0.4903	0.519	0.2074	0.0859	0.4192	0.3956	0.2427	0.0531	0.3411	0.3725	0.4904	0.5455	0.0505	0.1	0.1406	0.1706	0.3021	0.3462	0.2892	0.3692	0.0926
rs7706886	0.944791	0.1927	0.2295	0.064	0	0.2727	0	0	0.2447	0.1818	0.2374	0.2967	0.1019	0.2301	0.2617	0.0686	0	0	0.1818	0.1706	0.1328	0.0647	0.1667	0.226	0.0588	0.2664	0.1991
rs7141420	0.945506	0.3385	0.3852	0.3895	0.4839	0.4697	0.665	0.5857	0.4202	0.3636	0.4343	0.489	0.4223	0.3894	0.4626	0.3824	0.649	0.4444	0.4495	0.3529	0.3281	0.2353	0.474	0.3558	0.3971	0.4953	0.3935
rs4463061	0.94613	0.3229	0.2623	0.2267	0.1559	0.2929	0.1262	0.1524	0.234	0.3737	0.2677	0.2912	0.1408	0.3894	0.2617	0.2255	0.2788	0.1667	0.3384	0.2412	0.2891	0.2941	0.224	0.2788	0.2451	0.215	0.4028
rs6572975	0.946743	0.3073	0.5082	0.3779	0.6935	0.5758	0.6311	0.6619	0.484	0.3737	0.4899	0.5	0.3738	0.3363	0.528	0.2794	0.5481	0.7121	0.3788	0.3647	0.5078	0.4706	0.3698	0.5288	0.4265	0.5093	0.3611
rs1864896	0.947444	0.2917	0.2869	0.1802	0	0.5101	0	0.0095	0.3883	0.1616	0.5657	0.5055	0.2718	0.2345	0.6495	0.25	0.0144	0.0152	0.2879	0.2235	0.2734	0.1176	0.224	0.4615	0.2353	0.5701	0.2546
rs1294554	0.948174	0.3021	0.2623	0.2558	0.6129	0.3283	0.4903	0.5571	0.25	0.3081	0.2879	0.3462	0.2282	0.3496	0.3738	0.2598	0.5433	0.5152	0.2576	0.2118	0.2344	0.3	0.2552	0.2788	0.1716	0.285	0.3565
rs1351394	0.948797	0.4635	0.3525	0.25	0.0645	0.5152	0.1117	0.0857	0.3245	0.4495	0.5	0.4396	0.2476	0.3761	0.3879	0.201	0.125	0.0657	0.3586	0.3706	0.25	0.3235	0.2344	0.3558	0.201	0.4159	0.4583
rs300053	0.949472	0.125	0.2787	0.3837	0.3333	0.6061	0.3932	0.3905	0.3564	0.0707	0.5657	0.5604	0.3883	0.0973	0.5	0.4853	0.5144	0.3889	0.1869	0.0941	0.375	0.2176	0.5	0.3894	0.4902	0.5607	0.0972
rs413474	0.950278	0.5052	0.4754	0.2384	0.4839	0.4697	0.3738	0.3952	0.3883	0.4899	0.5051	0.478	0.2087	0.4513	0.4346	0.2549	0.4567	0.3485	0.5505	0.5059	0.2734	0.2706	0.3333	0.2692	0.2255	0.3505	0.5139
rs224045	0.950942	0.4531	0.5082	0.3547	0.4247	0.4545	0.6165	0.5476	0.4255	0.4293	0.3586	0.4066	0.3204	0.4513	0.4112	0.2794	0.476	0.5303	0.5152	0.5412	0.5703	0.7118	0.3229	0.4856	0.2549	0.4813	0.5231
rs2017811	0.951576	0.1823	0.1639	0.2965	0.2849	0.399	0.3204	0.3619	0.3883	0.1566	0.3636	0.4176	0.3252	0.1681	0.3879	0.25	0.3125	0.2576	0.1869	0.1176	0.25	0.1706	0.2917	0.4038	0.2745	0.3692	0.1759
rs314276	0.952222	0.4115	0.4344	0.2674	0.3333	0.3586	0.2816	0.3714	0.4149	0.4141	0.3788	0.3846	0.3301	0.4646	0.3271	0.2598	0.2644	0.2929	0.5404	0.4941	0.2734	0.2471	0.2708	0.3029	0.2745	0.3178	0.4537
rs3008892	0.95287	0.0938	0.0902	0.1047	0.1075	0.1869	0.1068	0.1143	0.1117	0.0606	0.3535	0.2418	0.0583	0.0664	0.1402	0.1176	0.1058	0.1515	0.0606	0.0765	0.0547	0.1882	0.125	0.1298	0.1029	0.1449	0.0648
rs6711710	0.953504	0.2344	0.2787	0.1105	0.2097	0.197	0.301	0.2429	0.1809	0.2424	0.2121	0.1703	0.0922	0.3009	0.243	0.1127	0.3606	0.2424	0.2879	0.2176	0.1094	0.1294	0.099	0.2885	0.1078	0.2991	0.2731
rs11049611	0.9542	0.026	0.0902	0.1395	0.0054	0.2879	0.0388	0.019	0.1543	0	0.3434	0.2692	0.2476	0	0.2804	0.1716	0.0865	0.0455	0.0051	0	0.1094	0.1176	0.1719	0.1106	0.1176	0.3084	0.0046
rs4981287	0.954789	0.2083	0.2541	0.2907	0.1935	0.2576	0.3058	0.3238	0.1702	0.1414	0.3081	0.2747	0.267	0.177	0.2103	0.2304	0.4231	0.3232	0.1667	0.2118	0.1562	0.0588	0.3021	0.2596	0.2549	0.2196	0.1759
rs7662633	0.955425	0.5	0.5656	0.3605	0.3011	0.4848	0.301	0.3952	0.4149	0.5202	0.4949	0.478	0.3398	0.5354	0.3411	0.3186	0.25	0.3838	0.5606	0.5059	0.4219	0.4176	0.2865	0.4183	0.2647	0.3972	0.5046
rs7428883	0.956065	0.0729	0.1393	0.1512	0.328	0.2374	0.2233	0.2905	0.1968	0.1263	0.1263	0.1813	0.1505	0.1062	0.1822	0.1961	0.2788	0.3737	0.1212	0.0353	0.1875	0.3353	0.2031	0.1779	0.1569	0.2009	0.0741
rs11509137	0.956693	0.3125	0.3689	0.3837	0.3925	0.5404	0.335	0.3	0.5053	0.1818	0.601	0.544	0.3786	0.3982	0.6542	0.348	0.4038	0.3182	0.399	0.3294	0.4766	0.2824	0.3594	0.4567	0.348	0.6215	0.2685
rs7319045	0.95732	0.526	0.541	0.3488	0.5591	0.3838	0.534	0.5476	0.4255	0.5808	0.4293	0.4066	0.3981	0.5796	0.3505	0.3186	0.5529	0.5	0.6111	0.6647	0.3359	0.2941	0.3646	0.4279	0.402	0.3318	0.6528
rs1511550	0.957974	0.0312	0.1066	0.1453	0.0054	0.3182	0.0437	0.019	0.1755	0	0.3586	0.2857	0.2621	0	0.2897	0.1716	0.0865	0.0455	0.0051	0	0.125	0.1176	0.1719	0.1106	0.1225	0.3178	0.0046
rs1994147	0.95857	0.3229	0.3607	0.1802	0.3495	0.3586	0.2961	0.2857	0.3085	0.4141	0.2273	0.2747	0.2718	0.2743	0.2944	0.2157	0.2788	0.3232	0.4091	0.3412	0.2734	0.3294	0.2552	0.3029	0.2353	0.243	0.4583
rs61769611	0.959171	0.0677	0.1557	0.064	0.1559	0.3434	0.2427	0.2286	0.266	0.0606	0.3586	0.3736	0.1311	0.0265	0.2991	0.1078	0.3029	0.1414	0.0909	0.0353	0.2266	0.1118	0.151	0.3077	0.1176	0.3785	0.0417
rs3206824	0.959749	0.2083	0.1721	0.2093	0.1935	0.2727	0.199	0.2	0.1596	0.1616	0.3081	0.2747	0.1214	0.1549	0.2009	0.1471	0.2692	0.1818	0.197	0.2235	0.1094	0.0353	0.151	0.1731	0.1765	0.1682	0.1806
rs9873478	0.960329	0.4896	0.541	0.2907	0.3871	0.5253	0.4078	0.4095	0.5	0.5253	0.5556	0.5769	0.2961	0.4425	0.5093	0.299	0.4087	0.3737	0.5859	0.4588	0.5312	0.4118	0.3906	0.4952	0.3186	0.5888	0.5787
rs6457374	0.960933	0.0677	0.1148	0.1047	0.0968	0.298	0.1699	0.2476	0.1596	0.0606	0.202	0.2363	0.1165	0.0487	0.1402	0.0833	0.1538	0.1515	0.0505	0.0529	0.1094	0.1	0.151	0.1154	0.1618	0.1542	0.0417
rs9956387	0.961505	0.3594	0.418	0.5407	0.3441	0.5859	0.2767	0.3429	0.3883	0.3788	0.601	0.4835	0.432	0.4159	0.472	0.4461	0.2981	0.2374	0.3889	0.3529	0.3438	0.4294	0.4792	0.4471	0.4069	0.4907	0.4398
rs750691	0.962174	0.5	0.5082	0.2093	0.5484	0.3131	0.5437	0.5048	0.2926	0.5758	0.3737	0.2802	0.2379	0.5354	0.3551	0.201	0.4423	0.5606	0.601	0.4824	0.2266	0.2059	0.2917	0.2596	0.1863	0.3458	0.5787
rs6774762	0.962937	0.099	0.0984	0.1744	0.2097	0.4242	0.1845	0.1857	0.2819	0.0808	0.3333	0.4505	0.1699	0.0575	0.4486	0.1667	0.2404	0.1263	0.0657	0.0471	0.25	0.1118	0.2031	0.4087	0.1324	0.4252	0.0278
rs2687950	0.963489	0.0625	0.0574	0.1512	0.1828	0.2323	0.335	0.2762	0.1702	0.0354	0.2525	0.2198	0.1117	0.0265	0.2196	0.1078	0.4471	0.2121	0.0505	0.0235	0.2109	0.1471	0.0833	0.2308	0.0882	0.2103	0.0463
rs942641	0.964185	0.5469	0.6148	0.1919	0.1344	0.5101	0.1214	0.1286	0.3298	0.4747	0.3939	0.5549	0.2427	0.708	0.486	0.2255	0.2212	0.0909	0.6667	0.5059	0.3281	0.3118	0.2344	0.5192	0.2108	0.4813	0.4676
rs8102380	0.964927	0.0625	0.1311	0.3256	0.1667	0.3788	0.3689	0.3762	0.2713	0.0202	0.3232	0.3516	0.3447	0.0354	0.3458	0.2255	0.3269	0.2222	0.0455	0.0294	0.2109	0.0765	0.2188	0.25	0.1471	0.4393	0.0231
rs6762578	0.965499	0.0729	0.1393	0.1686	0.3333	0.2374	0.2282	0.2905	0.1968	0.1263	0.1162	0.1813	0.1553	0.1062	0.1822	0.2059	0.2837	0.3838	0.1263	0.0353	0.1953	0.3353	0.2031	0.1779	0.1667	0.2009	0.0741
rs3020619	0.966151	0.2396	0.3033	0.1105	0.0269	0.2323	0.1117	0.1	0.1862	0.2121	0.2475	0.2967	0.1893	0.2965	0.2944	0.152	0.0673	0.0808	0.2778	0.3176	0.1875	0.2412	0.1354	0.1875	0.1324	0.2336	0.2731
rs11578046	0.966718	0.25	0.2787	0.2326	0.2419	0.3081	0.2524	0.281	0.1862	0.2424	0.3636	0.2912	0.2573	0.2257	0.3411	0.2451	0.2356	0.2576	0.2576	0.3176	0.1641	0.1765	0.2604	0.3029	0.2206	0.3645	0.2731
rs2276559	0.967297	0.099	0.1557	0.1337	0.3333	0.2879	0.2864	0.3762	0.2128	0.0707	0.3737	0.2967	0.1165	0.0619	0.2103	0.1618	0.3029	0.3283	0.0455	0.0471	0.1016	0.0588	0.1823	0.101	0.1225	0.215	0.0556
rs8756	0.967962	0.4583	0.3443	0.25	0.0645	0.5101	0.1117	0.0762	0.3191	0.4899	0.4899	0.4451	0.2476	0.4071	0.3879	0.2059	0.1106	0.0657	0.3636	0.3647	0.2656	0.3294	0.2448	0.3702	0.2108	0.4112	0.463
rs57265257	0.968591	0.2188	0.2049	0.3081	0.3602	0.1768	0.3155	0.3857	0.1809	0.1919	0.2374	0.2198	0.233	0.2257	0.1729	0.1373	0.4423	0.399	0.1818	0.2235	0.2188	0.2765	0.1875	0.2067	0.1667	0.1355	0.213
rs1801222	0.969153	0.2135	0.1721	0.1512	0.1452	0.3384	0.1553	0.2143	0.1809	0.1313	0.2677	0.4451	0.1165	0.2212	0.2617	0.201	0.1346	0.1111	0.3081	0.1353	0.2188	0.1765	0.1615	0.226	0.2059	0.1589	0.162
rs10218741	0.969693	0.4479	0.459	0.3023	0.4355	0.601	0.4223	0.4286	0.4681	0.4646	0.5556	0.522	0.2961	0.4071	0.6028	0.3431	0.3077	0.3636	0.5202	0.4647	0.4297	0.1706	0.3542	0.4952	0.3431	0.6168	0.5324
rs9596219	0.970289	0.0573	0.0574	0.1512	0.1774	0.2323	0.3301	0.2667	0.1702	0.0253	0.2576	0.2198	0.1117	0.0265	0.229	0.1127	0.4519	0.1818	0.0606	0.0176	0.2031	0.1353	0.0833	0.2308	0.0882	0.2056	0.0509
rs34585033	0.970856	0.3646	0.3443	0.1628	0.3011	0.3636	0.2233	0.2667	0.1862	0.3283	0.3232	0.3791	0.1359	0.2611	0.2336	0.1422	0.25	0.2323	0.399	0.2824	0.1562	0.1529	0.1406	0.2356	0.1176	0.3458	0.3565
rs2934679	0.971446	0.0417	0.0738	0.2616	0.2849	0.3636	0.1893	0.1429	0.2021	0.0101	0.2626	0.2802	0.233	0.0177	0.3364	0.2255	0.2212	0.2222	0.0606	0.0176	0.1562	0.1529	0.3229	0.2404	0.1863	0.3084	0.0093
rs2665838	0.972032	0.224	0.2951	0.1395	0.0645	0.2424	0.0631	0.0667	0.1702	0.2121	0.2475	0.2857	0.1796	0.292	0.2944	0.1618	0.0481	0.0657	0.2929	0.3	0.1719	0.2235	0.1562	0.1683	0.1373	0.2056	0.25
rs879882	0.972604	0.4323	0.4836	0.4709	0.4355	0.3333	0.5388	0.5714	0.3511	0.4646	0.3182	0.3516	0.4029	0.5088	0.4346	0.4314	0.6683	0.5404	0.4747	0.4706	0.3203	0.3	0.4844	0.3365	0.4951	0.3645	0.5
rs6439168	0.973177	0.1094	0.1721	0.1512	0.0806	0.2424	0.0728	0.0571	0.2181	0.1515	0.1515	0.1758	0.1505	0.1549	0.1822	0.1863	0.0913	0.1414	0.1515	0.0706	0.1719	0.2882	0.1875	0.2067	0.1373	0.2103	0.1481
rs596501	0.973696	0.1562	0.1639	0.0988	0.2204	0.2121	0.2282	0.2048	0.2181	0.1111	0.3485	0.2582	0.1117	0.1283	0.2243	0.1275	0.3077	0.197	0.1515	0.1412	0.2344	0.3235	0.1042	0.226	0.0686	0.1682	0.1574
rs853175	0.974243	0.4115	0.3607	0.314	0.3011	0.5859	0.301	0.3381	0.4521	0.2475	0.5202	0.5824	0.3786	0.2522	0.486	0.3529	0.2019	0.4141	0.3687	0.2882	0.3438	0.3	0.4062	0.4231	0.4069	0.6168	0.3102
rs12325489	0.974879	0.4271	0.3443	0.1395	0.3495	0.2071	0.3155	0.4333	0.2287	0.4545	0.1667	0.1648	0.0922	0.4469	0.2103	0.0735	0.3365	0.3232	0.4747	0.4706	0.1328	0.0824	0.099	0.2212	0.0588	0.1729	0.4491
rs10993370	0.97554	0.1458	0.1475	0.1279	0.1989	0.4192	0.2864	0.2905	0.3723	0.1313	0.404	0.4505	0.2573	0.1106	0.4346	0.2451	0.2548	0.1717	0.1768	0.1	0.2891	0.2882	0.3021	0.4471	0.201	0.4813	0.1157
rs7320598	0.976079	0.1823	0.2869	0.2733	0.2849	0.3939	0.2621	0.2476	0.2766	0.2121	0.3838	0.3736	0.3204	0.2301	0.3224	0.3088	0.2596	0.2273	0.1869	0.2529	0.1953	0.2235	0.3281	0.2452	0.2598	0.2477	0.2083
rs1415701	0.976579	0.375	0.3934	0.2849	0.3441	0.2778	0.3738	0.3238	0.3404	0.3586	0.2626	0.2582	0.2961	0.4867	0.2897	0.2157	0.476	0.399	0.4141	0.3647	0.3516	0.3118	0.2552	0.2933	0.2745	0.2944	0.4352
rs11806789	0.977109	0.0312	0.082	0.1744	0.0699	0.2121	0.0777	0.1524	0.0745	0.0202	0.2424	0.2363	0.2767	0.0664	0.1729	0.2402	0.1827	0.1111	0.0505	0.0235	0.0625	0.0353	0.2865	0.1298	0.201	0.1262	0.0139
rs11750568	0.977602	0.2708	0.2787	0.1686	0.1129	0.3939	0.0922	0.1286	0.2926	0.2778	0.303	0.3462	0.1942	0.2035	0.3037	0.098	0.1202	0.1162	0.1919	0.2941	0.25	0.2706	0.1562	0.2308	0.1225	0.3271	0.2639
rs8099594	0.97816	0.5052	0.5	0.4535	0.5269	0.3939	0.6019	0.5667	0.3085	0.5101	0.4343	0.3187	0.4029	0.5088	0.3411	0.4657	0.6394	0.6515	0.601	0.5	0.375	0.3176	0.4844	0.4279	0.3627	0.3411	0.4769
rs6737291	0.97868	0.4167	0.4344	0.3895	0.2527	0.5354	0.2961	0.2905	0.4681	0.3737	0.5152	0.6044	0.3689	0.3584	0.4439	0.3529	0.2308	0.2677	0.4444	0.4588	0.3906	0.5	0.3958	0.4808	0.3578	0.4626	0.375
rs12236727	0.979256	0.2604	0.2869	0.2151	0.4892	0.3283	0.6214	0.5333	0.3564	0.1818	0.2778	0.3462	0.2184	0.2212	0.3925	0.2108	0.5529	0.5303	0.2576	0.1824	0.2891	0.3529	0.2135	0.3894	0.201	0.3318	0.2593
rs332194	0.979821	0.125	0.1311	0.064	0.0914	0.197	0.034	0.1095	0.1117	0.1212	0.1869	0.1703	0.1165	0.1814	0.215	0.0882	0.024	0.0707	0.2222	0.1176	0.0625	0.0353	0.0885	0.1538	0.1078	0.2103	0.1343
rs3853291	0.980337	0.3438	0.3197	0.3547	0.2527	0.5253	0.3592	0.319	0.4096	0.3384	0.5101	0.5714	0.3544	0.2788	0.5374	0.4069	0.2644	0.2677	0.2626	0.3118	0.3438	0.3765	0.4844	0.3846	0.3186	0.4626	0.338
rs11727963	0.980788	0.0938	0.1639	0.1279	0.1075	0.1818	0.0874	0.1143	0.117	0.1667	0.1869	0.1868	0.165	0.2035	0.0981	0.152	0.1106	0.0909	0.1869	0.1471	0.125	0.0706	0.1823	0.1394	0.1422	0.1729	0.1806
rs897080	0.981282	0.2135	0.1803	0.1919	0.3871	0.2677	0.3252	0.3143	0.1596	0.2374	0.2929	0.2253	0.1262	0.2212	0.2477	0.152	0.2837	0.3636	0.1919	0.1294	0.1484	0.1941	0.125	0.1442	0.098	0.1729	0.2037
rs72768580	0.981749	0.0781	0.082	0.0291	0.0591	0.1414	0.0243	0.0333	0.0638	0.0505	0.1465	0.1264	0.0534	0.0531	0.1869	0.049	0.0577	0.0707	0.0606	0.0353	0.0625	0.0353	0.1042	0.0913	0.0343	0.1822	0.1065
rs2247056	0.982196	0.1094	0.1311	0.1047	0.0968	0.298	0.1699	0.2476	0.1596	0.101	0.202	0.2363	0.1165	0.0487	0.1402	0.0833	0.1538	0.1515	0.1313	0.0706	0.1094	0.1	0.151	0.1202	0.1618	0.1589	0.0602
rs17148514	0.982655	0.2865	0.2951	0.1744	0.0591	0.2727	0.0485	0.0952	0.25	0.2374	0.1818	0.2473	0.1845	0.2168	0.3037	0.1471	0.149	0.101	0.3434	0.3	0.2031	0.2176	0.224	0.2596	0.1912	0.2897	0.2824
rs4277680	0.983168	0.3125	0.3279	0.3023	0.5645	0.3333	0.5146	0.5619	0.4096	0.3283	0.3889	0.3901	0.3495	0.3451	0.3972	0.2941	0.5865	0.4798	0.4091	0.2941	0.3984	0.3647	0.3594	0.3221	0.2598	0.4579	0.3796
rs2970592	0.983606	0.4635	0.4672	0.5058	0.3548	0.5909	0.4078	0.3762	0.4096	0.4545	0.6667	0.5934	0.4223	0.4956	0.6075	0.652	0.4856	0.3788	0.3939	0.5235	0.4297	0.5647	0.5365	0.524	0.5833	0.5701	0.4815
rs6883388	0.984062	0.4844	0.5	0.4826	0.6613	0.3131	0.4806	0.5667	0.484	0.4747	0.3788	0.3956	0.4223	0.5088	0.4299	0.3627	0.4808	0.6364	0.6364	0.5059	0.3125	0.2882	0.3854	0.4135	0.3725	0.3972	0.5417
rs10228350	0.984561	0.1562	0.123	0.2093	0.0914	0.4798	0.0388	0.0667	0.2606	0.096	0.4495	0.3956	0.1311	0.0487	0.3037	0.1667	0.0192	0.1111	0.1566	0.0471	0.2891	0.2471	0.1823	0.2452	0.1863	0.3131	0.0741
rs78068712	0.985004	0.2604	0.2541	0.1163	0.1075	0.2323	0.1602	0.1762	0.1543	0.2576	0.202	0.1484	0.1262	0.2876	0.1963	0.1078	0.1923	0.1616	0.2121	0.3	0.0859	0.0824	0.1354	0.1635	0.1176	0.1869	0.2454
rs4804413	0.985491	0.1823	0.2951	0.2849	0.3925	0.404	0.4272	0.3952	0.3723	0.2273	0.4848	0.3681	0.2476	0.2212	0.4299	0.2598	0.3798	0.4293	0.202	0.2294	0.4219	0.3882	0.3385	0.4471	0.2598	0.4112	0.2176
rs17152408	0.985879	0.2031	0.2131	0.0988	0.1075	0.1667	0.1942	0.1619	0.1915	0.1768	0.1111	0.1978	0.1845	0.3363	0.1121	0.1716	0.2404	0.1566	0.2576	0.2	0.2344	0.2706	0.1667	0.1538	0.1324	0.1495	0.2176
rs6540002	0.986244	0.1406	0.1066	0.0988	0.1559	0.1263	0.1893	0.181	0.1809	0.1111	0.0909	0.1099	0.0583	0.1504	0.1822	0.1127	0.2308	0.1919	0.197	0.1353	0.1016	0.0529	0.1354	0.1731	0.1373	0.215	0.1667
rs10843164	0.986641	0.0729	0.1721	0.1395	0.0054	0.298	0.0388	0.019	0.1649	0.0455	0.3434	0.2747	0.2573	0.0354	0.2804	0.1716	0.0865	0.0505	0.0152	0.0471	0.1172	0.1176	0.1719	0.1106	0.1225	0.3084	0.0694
rs4800464	0.987089	0.3958	0.3689	0.186	0.2796	0.2929	0.3592	0.3476	0.2181	0.3434	0.1919	0.3242	0.1845	0.4956	0.2243	0.0931	0.351	0.2778	0.3737	0.4588	0.2812	0.2235	0.1406	0.3077	0.1373	0.1589	0.3935
rs2277912	0.987551	0	0.041	0.1395	0.1559	0.202	0.1117	0.1429	0.0851	0	0.1919	0.1813	0.2136	0.0044	0.1402	0.1618	0.1731	0.1818	0.0101	0	0.0547	0.0412	0.2031	0.1538	0.1667	0.1729	0
rs4731907	0.987915	0.5052	0.5082	0.5	0.4946	0.4848	0.5534	0.6048	0.5213	0.4747	0.4747	0.4231	0.3835	0.4602	0.4533	0.4118	0.5577	0.5556	0.5152	0.5706	0.4297	0.5882	0.4583	0.4952	0.451	0.4393	0.4769
rs13022088	0.988302	0.2188	0.2131	0.093	0.1398	0.2879	0.1408	0.1524	0.1649	0.197	0.3586	0.3022	0.1408	0.1504	0.2664	0.1716	0.1154	0.1818	0.1919	0.1412	0.1562	0.1176	0.2031	0.1587	0.2059	0.243	0.2176
rs2454846	0.988641	0.1667	0.2459	0.2442	0.2043	0.2778	0.1748	0.1952	0.2074	0.2071	0.298	0.3022	0.2039	0.1903	0.2477	0.3431	0.2404	0.1869	0.2576	0.1529	0.1406	0.0824	0.2604	0.2692	0.2304	0.3178	0.213
rs494459	0.989006	0.375	0.3361	0.1686	0.1774	0.3636	0.3835	0.3286	0.4734	0.3485	0.4192	0.3901	0.2136	0.385	0.3972	0.2059	0.476	0.3081	0.3687	0.3588	0.6094	0.7647	0.1771	0.4519	0.1716	0.4065	0.3981
rs4282339	0.989451	0.1458	0.1803	0.3488	0.1452	0.2071	0.1748	0.181	0.1436	0.1061	0.1667	0.2088	0.2961	0.2212	0.229	0.3284	0.1923	0.2424	0.197	0.1529	0.1172	0.0588	0.3385	0.2404	0.2745	0.2523	0.1759
rs6920244	0.989843	0.1979	0.1639	0.1337	0.1559	0.0556	0.1068	0.1238	0.0691	0.1768	0.0859	0.0769	0.0971	0.1814	0.0841	0.0637	0.1394	0.2222	0.2071	0.2588	0.0938	0.1647	0.1146	0.0529	0.1176	0.0841	0.2361
rs62289742	0.990226	0.1406	0.2623	0.186	0.3226	0.303	0.1942	0.219	0.1968	0.1667	0.2121	0.3516	0.1699	0.1239	0.3505	0.1078	0.1538	0.2626	0.1111	0.1176	0.1719	0.1176	0.1615	0.2788	0.098	0.2804	0.1898
rs116529621	0.990592	0.1302	0.1311	0.1977	0.1559	0.1364	0.2087	0.2429	0.2128	0.1768	0.1061	0.1044	0.2184	0.1327	0.0701	0.1373	0.2356	0.1667	0.3434	0.1412	0.1484	0.1176	0.2344	0.1731	0.2108	0.0701	0.2083
rs10405035	0.99094	0.4271	0.3279	0.4942	0.3495	0.4949	0.3932	0.4048	0.4255	0.404	0.5455	0.478	0.4175	0.323	0.4346	0.4608	0.3846	0.3889	0.3687	0.4529	0.3359	0.3353	0.4323	0.3221	0.4069	0.5187	0.4306
rs28463783	0.991229	0.1771	0.1148	0.0291	0.1452	0.202	0.1602	0.1429	0.0957	0.1364	0.1162	0.1209	0.0243	0.1416	0.1636	0.0049	0.1779	0.1465	0.1566	0.1471	0.0781	0.0412	0.0312	0.1154	0.0245	0.1636	0.1296
rs11614062	0.991538	0.0833	0.1311	0.0523	0.0269	0.1869	0.0971	0.0762	0.0904	0.0707	0.2071	0.2088	0.0583	0.0796	0.1682	0.0588	0.0913	0.0556	0.0556	0.0471	0.0625	0.0353	0.0885	0.1683	0.0931	0.1776	0.0926
rs12347137	0.991834	0.0573	0.1066	0.0523	0.086	0.2374	0.0922	0.0905	0.1436	0.0909	0.2222	0.2198	0.0777	0.0575	0.1682	0.0588	0.0433	0.0657	0.1212	0.0706	0.1875	0.2118	0.0208	0.1346	0.0245	0.1495	0.0694
rs2913995	0.992124	0.2865	0.2787	0.3721	0.4032	0.2273	0.3107	0.5143	0.25	0.2929	0.3889	0.3022	0.3883	0.2832	0.2056	0.4118	0.3702	0.4444	0.3333	0.3706	0.1953	0.1941	0.2656	0.274	0.3775	0.2243	0.3657
rs6439167	0.99245	0.1094	0.1721	0.1453	0.0645	0.2424	0.068	0.0476	0.2181	0.1515	0.1515	0.1758	0.1505	0.1549	0.1822	0.1912	0.0769	0.1212	0.1414	0.0706	0.1719	0.2882	0.1875	0.2067	0.1324	0.2103	0.1481
rs12028979	0.992717	0.3229	0.4262	0.3837	0.5699	0.2778	0.4903	0.4762	0.3085	0.4242	0.3333	0.2802	0.3252	0.4602	0.229	0.3873	0.5385	0.5303	0.4293	0.4059	0.3594	0.5529	0.375	0.3413	0.3186	0.2757	0.4352
rs1832871	0.993084	0.3073	0.3607	0.1279	0.0806	0.3283	0.1408	0.1143	0.2766	0.3081	0.399	0.3736	0.2039	0.292	0.3318	0.152	0.1154	0.0808	0.3485	0.3824	0.1641	0.1118	0.25	0.2596	0.1569	0.3224	0.2824
rs2280141	0.993475	0.3385	0.3443	0.4419	0.4194	0.5758	0.3252	0.4095	0.383	0.2525	0.3838	0.511	0.5	0.3496	0.5888	0.4265	0.4087	0.399	0.404	0.2529	0.3594	0.2176	0.474	0.4375	0.4755	0.5935	0.2917
rs4814656	0.993769	0.2865	0.3934	0.3314	0.2903	0.4848	0.4029	0.3143	0.3883	0.202	0.5707	0.4286	0.2864	0.2035	0.3879	0.2157	0.4135	0.3232	0.2677	0.2235	0.4375	0.4412	0.3646	0.3077	0.3382	0.3972	0.2593
rs2066496	0.994114	0.3073	0.2869	0.0523	0.1989	0.0758	0.199	0.2667	0.0957	0.3788	0.1212	0.0659	0.0243	0.2876	0.0607	0.0686	0.2308	0.2475	0.3333	0.3235	0.0781	0.1176	0.0469	0.1298	0.0392	0.0654	0.3935
rs35081743	0.994467	0.0469	0.082	0.1919	0.1828	0.2879	0.2039	0.2095	0.1915	0.0051	0.2525	0.2692	0.1699	0.0177	0.3224	0.1618	0.2067	0.2323	0.0101	0.0353	0.1953	0.1706	0.2188	0.1683	0.1422	0.2944	0.0046
rs778800	0.994724	0.0885	0.0738	0.0058	0	0.1061	0	0.0048	0.0745	0.1263	0.0909	0.0824	0.0049	0.0841	0.1402	0.0049	0.0048	0	0.1465	0.0706	0.0391	0.0235	0.026	0.0865	0	0.0841	0.125
rs67795913	0.99496	0.026	0.041	0.0523	0.1935	0.1111	0.1505	0.1762	0.0691	0.0152	0.1111	0.1758	0.0971	0.0088	0.1262	0.0735	0.2067	0.1768	0.0253	0.0059	0.0781	0.0647	0.0938	0.0865	0.0441	0.1168	0.0463
rs7224265	0.995236	0.1406	0.1967	0.0814	0.0054	0.0859	0	0	0.0904	0.1515	0.0657	0.0934	0.1068	0.2301	0.1262	0.0882	0	0	0.2525	0.2471	0.0234	0.0176	0.0521	0.1442	0.049	0.1402	0.213
rs36018387	0.995472	0.0156	0.0164	0.0291	0	0.1364	0.0097	0	0.0691	0	0.0859	0.1264	0.0049	0.0088	0.0514	0.0196	0.0769	0.0152	0	0	0.0469	0.0176	0.026	0.0385	0.0098	0.0841	0
rs10492321	0.99569	0.1042	0.2541	0.1221	0.2258	0.2172	0.3447	0.3714	0.2074	0.1263	0.2121	0.2253	0.1117	0.1106	0.2009	0.1176	0.3365	0.2374	0.1263	0.0941	0.2344	0.2941	0.1146	0.2067	0.1569	0.2103	0.1667
rs7273787	0.995928	0.2604	0.2377	0.1977	0.2688	0.3232	0.2136	0.2286	0.2181	0.1768	0.3131	0.3297	0.2184	0.2168	0.2897	0.1814	0.1731	0.2172	0.2424	0.2765	0.2266	0.1588	0.2865	0.274	0.1961	0.2991	0.2685
rs62372052	0.996113	0.0052	0.0246	0.0174	0	0.1111	0	0.0048	0.0426	0	0.1364	0.1319	0.034	0	0.0561	0.0147	0	0	0	0	0.0078	0.0118	0.026	0.0385	0	0.0748	0
rs12837147	0.996269	0.4138	0.2292	0.3308	0.3451	0.3087	0.3062	0.4367	0.3103	0.4207	0.2562	0.2279	0.38	0.2164	0.2312	0.3724	0.4671	0.3947	0.461	0.2891	0.1667	0.2558	0.3819	0.3117	0.2953	0.2919	0.3963
rs56311349	0.996516	0.1094	0.1148	0.0814	0.0376	0.1869	0.0243	0.0238	0.117	0.0556	0.1566	0.2088	0.0825	0.1726	0.1542	0.0735	0.0337	0.0354	0.1111	0.1412	0.1016	0.0412	0.0573	0.1346	0.1029	0.1869	0.125
rs1239704	0.996674	0.1406	0.2541	0.1628	0.2527	0.2172	0.2621	0.3238	0.3245	0.1162	0.2626	0.2308	0.2087	0.2035	0.1869	0.1324	0.274	0.2828	0.2424	0.1471	0.3906	0.6294	0.1719	0.226	0.1029	0.1495	0.1574
rs6567160	0.996996	0.2292	0.1967	0.2616	0.129	0.2576	0.1893	0.1524	0.1277	0.1616	0.1616	0.2363	0.2816	0.2478	0.257	0.3627	0.25	0.1869	0.2475	0.2118	0.1406	0.0765	0.3646	0.1731	0.3137	0.2804	0.2315
rs7115672	0.997181	0.1875	0.2131	0.1105	0.0968	0.1111	0.1019	0.0905	0.0479	0.2222	0.101	0.0934	0.1068	0.2699	0.0561	0.1176	0.1587	0.1111	0.2121	0.2471	0.0469	0.0353	0.0833	0.0625	0.1422	0.0748	0.2639
rs11478	0.997351	0.0156	0.0328	0.0349	0	0.1667	0.0049	0	0.1011	0	0.0909	0.0824	0.0583	0.0398	0.1542	0.0196	0	0	0.0051	0.0118	0.0234	0.0353	0.0573	0.0481	0.0539	0.0888	0.0139
rs78088233	0.997536	0	0	0	0.0645	0	0.068	0.0857	0	0	0	0	0	0	0	0	0.0913	0.1667	0	0.0059	0	0.0059	0	0	0	0	0
rs7203032	0.997695	0.0417	0.082	0.0407	0.086	0.1616	0.0534	0.0333	0.0851	0.0404	0.0909	0.1484	0.0097	0.0487	0.2056	0.0147	0.0337	0.0253	0.1061	0.0824	0.0859	0.0471	0.0469	0.1683	0.0343	0.1869	0.088
rs10060053	0.99784	0.3438	0.377	0.3605	0.4086	0.399	0.3883	0.3905	0.4149	0.3384	0.5354	0.467	0.4078	0.3053	0.4019	0.3971	0.4183	0.4242	0.3737	0.3471	0.4375	0.4588	0.4167	0.4231	0.3824	0.4533	0.3889
rs61732778	0.997958	0.0521	0.0902	0.0465	0.1398	0.0859	0.0728	0.0571	0.0798	0.0505	0.0859	0.0769	0.0243	0.0885	0.0467	0.0539	0.0625	0.1263	0.1061	0.0706	0.0078	0.0118	0.0677	0.0577	0.0686	0.0748	0.0556
rs55744743	0.998061	0.0104	0.0492	0.0116	0	0.1061	0	0	0.0266	0.0101	0.0556	0.0879	0	0	0.0654	0.0049	0	0	0.0051	0.0059	0.0078	0.0118	0.0156	0.024	0.0049	0.0514	0.0139
rs75779304	0.998157	0.0208	0.041	0.0116	0.0806	0	0.0631	0.1238	0	0.0404	0	0	0.0049	0.0796	0	0	0.0385	0.1061	0.0404	0.0176	0	0	0.0052	0.0048	0.0049	0	0.0509
rs6930571	0.998252	0.0573	0.0492	0.0058	0	0.1263	0.0825	0.0238	0.0957	0.0253	0.1414	0.1538	0.0437	0.0442	0.1262	0.0637	0.0673	0.0152	0.0455	0.0294	0.1406	0.1294	0.0417	0.0913	0.0441	0.1168	0.1019
rs11989122	0.998353	0.3802	0.3525	0.4942	0.3602	0.3687	0.3786	0.3762	0.2128	0.298	0.3283	0.3132	0.3786	0.4381	0.257	0.3578	0.524	0.3384	0.303	0.3882	0.2812	0.2	0.3802	0.2356	0.348	0.271	0.3796
rs295301	0.99849	0.4219	0.5328	0.2907	0.3011	0.3081	0.3689	0.3667	0.4096	0.4242	0.399	0.3626	0.3495	0.5044	0.3692	0.25	0.3462	0.3081	0.4949	0.3765	0.3281	0.5706	0.3177	0.3798	0.2549	0.2757	0.4167
rs10771005	0.998678	0.3542	0.3852	0.4826	0.3226	0.4848	0.2524	0.319	0.5532	0.3232	0.6061	0.4505	0.466	0.323	0.5	0.549	0.274	0.3889	0.3687	0.2824	0.3125	0.3529	0.5885	0.3942	0.5245	0.5794	0.412
rs671	0.99884	0.0052	0	0	0.043	0	0.1602	0.2714	0	0	0	0	0	0.0044	0	0	0.2404	0.1364	0	0	0.0078	0.0059	0	0	0	0	0
rs12152370	0.998973	0.0521	0.082	0.0407	0.0161	0.1768	0	0	0.0691	0.0505	0.0859	0.2033	0.0583	0.0531	0.1355	0.0833	0	0	0.1263	0.0941	0.1328	0.0588	0.1198	0.1635	0.1127	0.1542	0.1019
rs6544743	0.999073	0.1667	0.1557	0.1395	0.3441	0.2273	0.2816	0.2333	0.1915	0.1515	0.2525	0.1703	0.0825	0.2124	0.229	0.0637	0.1827	0.3232	0.1869	0.2059	0.2266	0.1706	0.0885	0.1779	0.1127	0.1869	0.1898
rs72681628	0.999152	0.0781	0.0984	0.0233	0	0.0606	0	0	0.0319	0.0707	0.0758	0.0495	0.0777	0.0841	0.0421	0.049	0	0.0051	0.1111	0.1118	0.0312	0	0.0417	0.0865	0.0147	0.0888	0.1343
rs525988	0.999221	0.0521	0.1148	0.0581	0.1129	0.1414	0.0971	0.1333	0.0798	0.0606	0.1717	0.1758	0.0825	0.0265	0.1168	0.0441	0.0962	0.0758	0.0707	0.0588	0.1094	0.1235	0.0781	0.0625	0.0637	0.0935	0.0741
rs79875959	0.999279	0.0052	0	0.0233	0.0161	0.0505	0.0049	0.0095	0.0106	0	0.0202	0.0495	0.0243	0	0.0234	0.0245	0.0817	0.0303	0	0	0.0078	0.0059	0.0365	0.0192	0.0098	0.028	0
rs75475571	0.99933	0.0469	0.0902	0.0233	0.0645	0.1313	0.0388	0.0857	0.0851	0.0253	0.0556	0.1044	0.0049	0.0442	0.1168	0.0343	0.0385	0.0404	0.0303	0.0294	0.0469	0.0294	0.026	0.1058	0.0098	0.0841	0.0417
rs117181309	0.999381	0.0469	0.082	0.0116	0	0.0404	0	0	0.016	0.0859	0.0455	0.0275	0.0243	0.0664	0.0467	0.0147	0	0	0.1414	0.0412	0.0078	0	0.0312	0.024	0.0196	0.0374	0.0648
rs12209223	0.999437	0.0156	0.0328	0.0465	0.0323	0.1414	0.1214	0.1238	0.0426	0	0.1515	0.0934	0.0437	0	0.0888	0.0833	0.1971	0.0202	0	0	0.0234	0.0176	0.0677	0.0865	0.049	0.0794	0
rs78367065	0.999491	0.0938	0.0574	0.0465	0.0591	0.1111	0.0437	0.0429	0.0638	0.0202	0.1263	0.1044	0.0146	0.0177	0.0981	0.0049	0.0481	0.0556	0.0606	0.0412	0.0391	0.0235	0.0365	0.0529	0.0147	0.1262	0.0648
rs6755221	0.999523	0.1094	0.0902	0.0407	0.0215	0.0909	0.0049	0	0.0798	0.101	0.0606	0.0769	0.0243	0.0885	0.1449	0.0196	0	0.0101	0.1212	0.0471	0.0625	0.0588	0.026	0.0529	0.0343	0.1028	0.1435
rs4713858	0.999581	0.0938	0.1393	0.1163	0.2581	0.1616	0.199	0.2857	0.133	0.0909	0.101	0.1484	0.1845	0.0796	0.2056	0.1176	0.1731	0.2273	0.1162	0.1059	0.0625	0.0941	0.1146	0.1394	0.0931	0.1682	0.1204
rs642950	0.999622	0.3802	0.4754	0.2965	0.1559	0.3636	0.233	0.1952	0.2819	0.3232	0.3838	0.4066	0.3204	0.3717	0.4439	0.2843	0.274	0.2172	0.4141	0.3471	0.3828	0.3882	0.3906	0.4087	0.3137	0.4252	0.3657
rs58744877	0.999718	0	0	0.0174	0.086	0	0.1019	0.1	0	0	0	0	0.0049	0	0	0	0.0817	0.1414	0	0	0	0	0	0	0	0	0
rs147355776	0.999747	0	0	0.0116	0.0054	0	0.0485	0.0286	0.0106	0	0	0	0	0	0	0.0049	0.0913	0.0101	0	0	0	0.0588	0.0052	0.024	0.0049	0	0
rs116967872	0.999778	0.0052	0.0164	0	0	0.0707	0	0	0.0053	0	0.0909	0.0385	0	0	0.0093	0	0	0	0	0	0	0.0059	0.0052	0.0048	0	0.0234	0
rs670318	0.99979	0.0052	0.0164	0.0058	0.0054	0.0606	0	0.0095	0.0266	0	0.0606	0.0495	0	0	0.0514	0.0098	0	0.0202	0	0	0.0078	0.0118	0.0208	0.0144	0.0049	0.0187	0
rs112146819	0.999803	0.0052	0	0	0.0161	0	0	0.0048	0	0.0152	0	0	0	0.0088	0	0	0	0.0051	0.0556	0.0294	0	0	0	0	0	0.0047	0.0278
rs80216136	0.999818	0.0052	0.0082	0.0349	0.0323	0.0202	0.0097	0.019	0.0213	0	0	0.0165	0.0631	0	0	0.0392	0.0481	0.0354	0.0051	0	0	0.0588	0.0365	0.0096	0.0392	0.0047	0
rs187968503	0.99983	0.0208	0.0328	0	0	0	0	0	0	0.0152	0	0	0	0	0	0	0	0	0.0152	0.0059	0	0	0	0.0048	0	0	0.0278
rs71395049	0.999839	0	0.0082	0.0116	0.0054	0.0152	0.0243	0.019	0.0053	0	0	0.033	0.0146	0	0.0093	0.0049	0.0385	0.0152	0.0101	0.0059	0	0.0059	0.0156	0.0192	0.0098	0.0093	0
rs11950938	0.999849	0.0365	0.0164	0.0116	0	0.0404	0	0	0.016	0.0404	0.0354	0.0165	0.0194	0.0487	0.0187	0.0343	0	0	0.0707	0.0353	0	0.0059	0.0365	0.0096	0.0392	0.014	0.0509
rs143765411	0.99986	0	0	0.0058	0.0161	0	0.0437	0.0143	0.0053	0	0	0	0	0	0	0	0.0529	0.0303	0	0	0.0078	0.0353	0	0.0096	0	0	0
rs149209947	0.999866	0	0.0164	0.0058	0	0.0354	0	0	0.0053	0	0.0253	0.0495	0	0	0.0187	0.0049	0	0	0	0	0	0	0.0052	0.0096	0	0.0093	0
rs147920230	0.99987	0	0	0.0058	0	0	0	0	0	0	0	0	0.0049	0	0	0.0098	0	0	0	0	0	0.0059	0	0	0.0049	0	0.0093
rs370462350	0.999873	0	0	0.0058	0.0054	0	0	0	0	0	0	0	0	0	0	0	0	0.0202	0	0	0	0	0	0	0	0	0
rs73181210	0.999876	0	0.0082	0.0058	0	0.0152	0	0	0	0	0.0152	0.0055	0	0	0.0047	0	0	0	0	0	0	0	0.0052	0.0048	0.0049	0	0
rs76810707	0.999878	0.0312	0.041	0	0	0	0	0	0.0053	0.0202	0	0	0	0.0354	0	0	0	0	0	0.0176	0.0078	0	0	0.0096	0	0	0.0324
rs12902421	0.999884	0	0.0082	0.0116	0.0054	0.0152	0.0243	0.019	0.0053	0	0	0.022	0.0146	0	0.0093	0.0049	0.0385	0.0152	0.0051	0	0	0.0059	0.0104	0.0192	0.0098	0.0093	0
rs2305144	0.999888	0.0052	0	0.0174	0.0108	0.0101	0.0146	0.0095	0.0319	0	0.0051	0.011	0.0097	0.0044	0.0093	0.0098	0.0096	0	0.0051	0	0	0.0412	0.0052	0.0048	0.0098	0.0187	0.0046
rs77436581	0.999891	0	0	0	0.0161	0	0.0243	0.0333	0	0	0.0152	0	0	0	0	0	0	0.0202	0	0	0	0	0	0	0	0	0
rs150199504	0.999894	0	0.0164	0.0233	0	0.0051	0	0	0.0053	0	0	0.011	0	0	0.0187	0.0098	0	0.0051	0	0	0	0	0.0104	0	0.0196	0.014	0
rs34517663	0.999897	0.0104	0.0082	0.0058	0	0.0101	0	0	0.0106	0.0051	0.0303	0.0055	0.0049	0	0.014	0.0049	0	0	0.0303	0	0	0	0	0.0144	0	0.0093	0
rs372304623	0.999899	0.0052	0.0082	0	0	0	0	0	0	0	0	0	0	0	0	0	0	0	0.0101	0	0	0	0	0.0048	0	0	0
rs62395170	0.999901	0.0052	0	0	0	0.0051	0	0	0.0053	0	0	0.011	0	0.0221	0.0234	0	0	0	0	0	0.0156	0.0059	0	0.0144	0	0.0047	0.0093
rs62361682	0.999903	0	0.0082	0	0	0.0354	0	0	0.0053	0	0.0303	0.0275	0	0	0	0	0	0	0	0	0	0.0118	0.0052	0	0	0.0093	0
rs542201711	0.999904	0	0	0	0	0	0	0	0	0	0	0	0	0	0.0047	0	0	0	0.0152	0	0	0	0	0	0	0	0
rs145952310	0.999905	0.0052	0	0	0.0054	0	0.0291	0.0143	0	0	0	0	0	0	0	0	0.024	0.0253	0	0	0	0	0	0	0	0	0
rs191051273	0.999907	0	0.0164	0	0	0.0051	0	0	0	0	0	0	0	0	0.0047	0	0	0	0	0	0	0	0	0	0	0.0047	0
rs140003438	0.999908	0.0052	0	0	0	0.0152	0	0	0	0	0	0.0055	0	0	0.0047	0	0	0	0	0	0	0	0	0	0	0.0047	0.0046
rs139744105	0.999909	0	0.0082	0	0	0.0051	0	0	0	0	0.0303	0.0055	0	0	0.0093	0.0147	0	0	0	0	0	0.0059	0.0104	0.0048	0	0.014	0
rs375359693	0.99991	0	0	0	0	0	0	0.0048	0	0	0	0	0	0	0	0	0	0.0051	0	0	0	0	0	0	0	0	0
rs534698374	0.999911	0	0.0164	0	0	0.0101	0	0	0	0	0	0.011	0	0	0	0	0	0	0	0	0	0	0	0	0	0.0047	0
rs148043289	0.999911	0	0	0.0116	0	0	0	0	0	0	0	0	0	0	0.014	0	0	0	0	0	0	0	0.0052	0.0192	0	0.014	0
rs117232140	0.999912	0	0	0	0.0215	0	0.0146	0.0238	0	0	0	0	0	0	0	0	0	0	0	0	0	0	0	0	0	0	0
rs192437322	0.999913	0	0.0082	0	0	0	0	0	0	0	0	0	0	0	0	0	0	0	0	0	0	0	0	0	0	0	0
rs145844761	0.999913	0	0	0	0	0	0	0	0.0053	0	0	0	0	0	0	0	0	0	0.0051	0	0	0	0	0	0	0	0
rs11540832	0.999914	0.0052	0	0	0	0.0152	0	0	0	0	0.0152	0.0055	0	0	0	0	0	0	0	0	0	0.0059	0.0052	0.0048	0	0	0
rs139814511	0.999914	0	0	0	0	0	0	0	0	0	0	0	0	0	0.0187	0	0	0	0.0253	0	0.0078	0	0	0	0.0049	0.0093	0
rs80311040	0.999915	0	0	0.0058	0.0054	0	0	0	0	0	0	0	0	0	0	0	0.0144	0.0101	0	0	0	0	0	0	0	0	0
rs188427350	0.999915	0	0.0082	0	0	0	0	0	0.0053	0	0.0101	0.0165	0	0	0.0047	0	0	0	0	0	0	0	0	0.0096	0	0	0
rs563105472	0.999915	0	0	0	0	0.0051	0	0	0	0	0	0	0	0	0	0	0	0	0	0	0	0.0059	0	0.0048	0	0	0
rs530960	0.999916	0.0312	0.0082	0	0	0.0152	0	0	0.0106	0.0152	0.0101	0.011	0	0.0221	0.0234	0	0	0	0	0.0235	0.0078	0.0059	0	0	0	0	0.0278
rs142653378	0.999916	0.0052	0	0.0058	0	0	0	0	0	0	0	0.011	0	0	0.0047	0.0196	0	0	0	0	0	0	0.0365	0	0.0245	0.0234	0
rs139866833	0.999917	0	0	0	0.0161	0	0.0243	0.019	0	0	0	0	0	0	0	0	0.024	0.0051	0	0	0	0	0	0	0	0	0
rs189989711	0.999918	0	0.0164	0	0.0054	0.0051	0	0	0.0053	0	0.0303	0.011	0	0	0.0047	0	0	0.0101	0	0	0.0078	0	0	0.0096	0	0	0
rs139770682	0.999919	0	0	0	0	0	0	0	0.0053	0	0	0.0055	0.0049	0	0	0	0	0	0.0051	0	0	0	0	0.0048	0	0.0093	0
rs183880447	0.999919	0	0	0	0	0.0051	0	0	0	0	0	0	0	0	0	0	0	0	0	0	0	0.0059	0	0	0.0049	0	0
rs201196042	0.99992	0	0	0	0.0054	0	0	0.0048	0	0	0	0	0	0	0	0	0	0	0	0	0	0	0	0	0	0	0
rs537260356	0.99992	0	0	0	0	0	0	0	0	0	0	0	0	0	0	0	0	0	0	0	0	0	0	0.0048	0	0	0
rs181723550	0.99992	0	0.0082	0	0	0.0101	0	0	0.0053	0	0.0051	0	0	0	0	0	0	0	0	0	0	0	0	0	0	0	0
rs199673881	0.99992	0	0	0	0	0	0	0.0048	0	0	0	0	0	0	0	0	0.0096	0	0	0	0	0	0	0	0	0	0
rs139894716	0.999921	0.0521	0.0574	0	0	0	0	0	0.0213	0.0404	0	0	0	0.0664	0.0093	0	0	0	0.0707	0.0176	0	0	0	0.024	0	0.028	0.037
rs74289478	0.999924	0.0104	0	0.0058	0.0054	0.0303	0.0291	0.0238	0.0106	0	0.0354	0.044	0	0	0.014	0.0049	0.0192	0.0051	0	0	0.0156	0.0235	0.0156	0.0337	0	0.014	0
rs573582724	0.999925	0	0	0	0.0161	0	0	0.0048	0	0	0	0	0	0	0	0	0	0	0	0	0	0	0	0	0	0	0
rs148828648	0.999926	0	0	0.0291	0	0.0051	0.0049	0.0048	0	0	0.0152	0.011	0.0194	0	0	0.0098	0.0048	0	0	0	0.0078	0	0.026	0	0.0343	0.0093	0
rs141721595	0.999927	0	0	0	0	0	0.0146	0.0048	0	0	0	0	0	0	0	0	0.0048	0.0101	0	0	0	0	0	0	0	0	0
rs184469050	0.999927	0	0	0	0	0.0101	0	0	0	0	0	0.0055	0	0	0	0	0	0	0	0	0.0078	0.0118	0	0.0048	0	0.014	0
rs182665950	0.999928	0	0	0	0.0108	0	0.0049	0	0	0	0	0	0	0	0	0	0.0048	0.0051	0	0	0	0	0	0	0	0	0
rs17847676	0.999928	0	0	0	0.0054	0	0	0	0	0	0	0	0	0	0	0	0	0	0	0	0	0	0	0	0	0	0
rs143820593	0.999928	0	0	0	0	0	0	0	0	0	0.0051	0	0	0	0	0	0	0	0	0	0	0	0	0	0	0.0047	0
rs149446621	0.999928	0.0052	0.0082	0	0	0.0101	0	0	0.0106	0	0.0051	0	0	0	0.0047	0	0	0	0	0	0	0.0059	0	0	0	0	0
rs372030255	0.999928	0	0	0	0.0054	0	0.0097	0.0048	0	0	0	0	0	0	0	0	0	0.0051	0	0	0	0	0	0	0	0	0
rs11204266	0.999928	0	0	0	0	0	0	0	0	0	0	0	0	0	0	0	0	0	0	0	0	0	0	0	0	0	0
rs78807762	0.999928	NA	NA	NA	NA	NA	NA	NA	NA	NA	NA	NA	NA	NA	NA	NA	NA	NA	NA	NA	NA	NA	NA	NA	NA	NA	NA
rs10846577	0.999928	NA	NA	NA	NA	NA	NA	NA	NA	NA	NA	NA	NA	NA	NA	NA	NA	NA	NA	NA	NA	NA	NA	NA	NA	NA	NA
rs4132934	0.999928	NA	NA	NA	NA	NA	NA	NA	NA	NA	NA	NA	NA	NA	NA	NA	NA	NA	NA	NA	NA	NA	NA	NA	NA	NA	NA
rs7168348	0.999928	0	0	0	0	0	0	0	0	NA	0	0	0	NA	0	0	0	0	NA	NA	0	0	0	0	0	0	NA
rs35374532	0.999928	NA	NA	NA	NA	NA	NA	NA	NA	NA	NA	NA	NA	NA	NA	NA	NA	NA	NA	NA	NA	NA	NA	NA	NA	NA	NA
rs112427713	0.999928	0	0	0	0	0	0	0	0	0	0	0	0	0	0	0	0	0	0	0	0	0	0	0	0	0	0
chr8:116052374	0.999928	NA	NA	NA	NA	NA	NA	NA	NA	NA	NA	NA	NA	NA	NA	NA	NA	NA	NA	NA	NA	NA	NA	NA	NA	NA	NA
rs7249094	0.999928	NA	NA	NA	NA	NA	NA	NA	NA	NA	NA	NA	NA	NA	NA	NA	NA	NA	NA	NA	NA	NA	NA	NA	NA	NA	NA
chr1:172107982	0.999928	NA	NA	NA	NA	NA	NA	NA	NA	NA	NA	NA	NA	NA	NA	NA	NA	NA	NA	NA	NA	NA	NA	NA	NA	NA	NA
chr2:1638793	0.999928	NA	NA	NA	NA	NA	NA	NA	NA	NA	NA	NA	NA	NA	NA	NA	NA	NA	NA	NA	NA	NA	NA	NA	NA	NA	NA
chr2:200141875	0.999928	NA	NA	NA	NA	NA	NA	NA	NA	NA	NA	NA	NA	NA	NA	NA	NA	NA	NA	NA	NA	NA	NA	NA	NA	NA	NA
chr3:52781335	0.999928	NA	NA	NA	NA	NA	NA	NA	NA	NA	NA	NA	NA	NA	NA	NA	NA	NA	NA	NA	NA	NA	NA	NA	NA	NA	NA
chr3:185513482	0.999928	NA	NA	NA	NA	NA	NA	NA	NA	NA	NA	NA	NA	NA	NA	NA	NA	NA	NA	NA	NA	NA	NA	NA	NA	NA	NA
chr5:42628418	0.999928	NA	NA	NA	NA	NA	NA	NA	NA	NA	NA	NA	NA	NA	NA	NA	NA	NA	NA	NA	NA	NA	NA	NA	NA	NA	NA
chr9:95123569	0.999928	NA	NA	NA	NA	NA	NA	NA	NA	NA	NA	NA	NA	NA	NA	NA	NA	NA	NA	NA	NA	NA	NA	NA	NA	NA	NA
chr15:89459676	0.999928	NA	NA	NA	NA	NA	NA	NA	NA	NA	NA	NA	NA	NA	NA	NA	NA	NA	NA	NA	NA	NA	NA	NA	NA	NA	NA
chr16:84872195	0.999928	NA	NA	NA	NA	NA	NA	NA	NA	NA	NA	NA	NA	NA	NA	NA	NA	NA	NA	NA	NA	NA	NA	NA	NA	NA	NA
chr17:6925490	0.999928	NA	NA	NA	NA	NA	NA	NA	NA	NA	NA	NA	NA	NA	NA	NA	NA	NA	NA	NA	NA	NA	NA	NA	NA	NA	NA
chr20:8521304	0.999928	NA	NA	NA	NA	NA	NA	NA	NA	NA	NA	NA	NA	NA	NA	NA	NA	NA	NA	NA	NA	NA	NA	NA	NA	NA	NA
rs111470917	0.999928	NA	NA	NA	NA	NA	NA	NA	NA	NA	NA	NA	NA	NA	NA	NA	NA	NA	NA	NA	NA	NA	NA	NA	NA	NA	NA
rs112489358	0.999928	NA	NA	NA	NA	NA	NA	NA	NA	NA	NA	NA	NA	NA	NA	NA	NA	NA	NA	NA	NA	NA	NA	NA	NA	NA	NA
rs11323064	0.999928	NA	NA	NA	NA	NA	NA	NA	NA	NA	NA	NA	NA	NA	NA	NA	NA	NA	NA	NA	NA	NA	NA	NA	NA	NA	NA
rs113841147	0.999928	NA	NA	NA	NA	NA	NA	NA	NA	NA	NA	NA	NA	NA	NA	NA	NA	NA	NA	NA	NA	NA	NA	NA	NA	NA	NA
rs11424823	0.999928	NA	NA	NA	NA	NA	NA	NA	NA	NA	NA	NA	NA	NA	NA	NA	NA	NA	NA	NA	NA	NA	NA	NA	NA	NA	NA
rs11450220	0.999928	NA	NA	NA	NA	NA	NA	NA	NA	NA	NA	NA	NA	NA	NA	NA	NA	NA	NA	NA	NA	NA	NA	NA	NA	NA	NA
rs140708629	0.999928	NA	NA	NA	NA	NA	NA	NA	NA	NA	NA	NA	NA	NA	NA	NA	NA	NA	NA	NA	NA	NA	NA	NA	NA	NA	NA
rs141760764	0.999928	NA	NA	NA	NA	NA	NA	NA	NA	NA	NA	NA	NA	NA	NA	NA	NA	NA	NA	NA	NA	NA	NA	NA	NA	NA	NA
rs142530265	0.999928	NA	NA	NA	NA	NA	NA	NA	NA	NA	NA	NA	NA	NA	NA	NA	NA	NA	NA	NA	NA	NA	NA	NA	NA	NA	NA
rs149523885	0.999928	NA	NA	NA	NA	NA	NA	NA	NA	NA	NA	NA	NA	NA	NA	NA	NA	NA	NA	NA	NA	NA	NA	NA	NA	NA	NA
rs3213250	0.999928	NA	NA	NA	NA	NA	NA	NA	NA	NA	NA	NA	NA	NA	NA	NA	NA	NA	NA	NA	NA	NA	NA	NA	NA	NA	NA
rs3216306	0.999928	NA	NA	NA	NA	NA	NA	NA	NA	NA	NA	NA	NA	NA	NA	NA	NA	NA	NA	NA	NA	NA	NA	NA	NA	NA	NA
rs34356831	0.999928	NA	NA	NA	NA	NA	NA	NA	NA	NA	NA	NA	NA	NA	NA	NA	NA	NA	NA	NA	NA	NA	NA	NA	NA	NA	NA
rs34427173	0.999928	NA	NA	NA	NA	NA	NA	NA	NA	NA	NA	NA	NA	NA	NA	NA	NA	NA	NA	NA	NA	NA	NA	NA	NA	NA	NA
rs34823076	0.999928	NA	NA	NA	NA	NA	NA	NA	NA	NA	NA	NA	NA	NA	NA	NA	NA	NA	NA	NA	NA	NA	NA	NA	NA	NA	NA
rs35362712	0.999928	NA	NA	NA	NA	NA	NA	NA	NA	NA	NA	NA	NA	NA	NA	NA	NA	NA	NA	NA	NA	NA	NA	NA	NA	NA	NA
rs35381162	0.999928	NA	NA	NA	NA	NA	NA	NA	NA	NA	NA	NA	NA	NA	NA	NA	NA	NA	NA	NA	NA	NA	NA	NA	NA	NA	NA
rs35424856	0.999928	NA	NA	NA	NA	NA	NA	NA	NA	NA	NA	NA	NA	NA	NA	NA	NA	NA	NA	NA	NA	NA	NA	NA	NA	NA	NA
rs35614134	0.999928	NA	NA	NA	NA	NA	NA	NA	NA	NA	NA	NA	NA	NA	NA	NA	NA	NA	NA	NA	NA	NA	NA	NA	NA	NA	NA
rs3055240	0.999928	NA	NA	NA	NA	NA	NA	NA	NA	NA	NA	NA	NA	NA	NA	NA	NA	NA	NA	NA	NA	NA	NA	NA	NA	NA	NA
rs61869763	0.999928	NA	NA	NA	NA	NA	NA	NA	NA	NA	NA	NA	NA	NA	NA	NA	NA	NA	NA	NA	NA	NA	NA	NA	NA	NA	NA
rs199957421	0.999928	NA	NA	NA	NA	NA	NA	NA	NA	NA	NA	NA	NA	NA	NA	NA	NA	NA	NA	NA	NA	NA	NA	NA	NA	NA	NA
rs200267038	0.999928	NA	NA	NA	NA	NA	NA	NA	NA	NA	NA	NA	NA	NA	NA	NA	NA	NA	NA	NA	NA	NA	NA	NA	NA	NA	NA
rs200992198	0.999928	NA	NA	NA	NA	NA	NA	NA	NA	NA	NA	NA	NA	NA	NA	NA	NA	NA	NA	NA	NA	NA	NA	NA	NA	NA	NA
rs201981153	0.999928	NA	NA	NA	NA	NA	NA	NA	NA	NA	NA	NA	NA	NA	NA	NA	NA	NA	NA	NA	NA	NA	NA	NA	NA	NA	NA
rs35787829	0.999928	NA	NA	NA	NA	NA	NA	NA	NA	NA	NA	NA	NA	NA	NA	NA	NA	NA	NA	NA	NA	NA	NA	NA	NA	NA	NA
rs35912034	0.999928	NA	NA	NA	NA	NA	NA	NA	NA	NA	NA	NA	NA	NA	NA	NA	NA	NA	NA	NA	NA	NA	NA	NA	NA	NA	NA
rs36013629	0.999928	NA	NA	NA	NA	NA	NA	NA	NA	NA	NA	NA	NA	NA	NA	NA	NA	NA	NA	NA	NA	NA	NA	NA	NA	NA	NA
rs36034473	0.999928	NA	NA	NA	NA	NA	NA	NA	NA	NA	NA	NA	NA	NA	NA	NA	NA	NA	NA	NA	NA	NA	NA	NA	NA	NA	NA
rs371273023	0.999928	NA	NA	NA	NA	NA	NA	NA	NA	NA	NA	NA	NA	NA	NA	NA	NA	NA	NA	NA	NA	NA	NA	NA	NA	NA	NA
rs371908554	0.999928	NA	NA	NA	NA	NA	NA	NA	NA	NA	NA	NA	NA	NA	NA	NA	NA	NA	NA	NA	NA	NA	NA	NA	NA	NA	NA
rs376362701	0.999928	NA	NA	NA	NA	NA	NA	NA	NA	NA	NA	NA	NA	NA	NA	NA	NA	NA	NA	NA	NA	NA	NA	NA	NA	NA	NA
rs397807524	0.999928	NA	NA	NA	NA	NA	NA	NA	NA	NA	NA	NA	NA	NA	NA	NA	NA	NA	NA	NA	NA	NA	NA	NA	NA	NA	NA
rs397812377	0.999928	NA	NA	NA	NA	NA	NA	NA	NA	NA	NA	NA	NA	NA	NA	NA	NA	NA	NA	NA	NA	NA	NA	NA	NA	NA	NA
rs397831028	0.999928	NA	NA	NA	NA	NA	NA	NA	NA	NA	NA	NA	NA	NA	NA	NA	NA	NA	NA	NA	NA	NA	NA	NA	NA	NA	NA
rs398090202	0.999928	NA	NA	NA	NA	NA	NA	NA	NA	NA	NA	NA	NA	NA	NA	NA	NA	NA	NA	NA	NA	NA	NA	NA	NA	NA	NA
rs398121251	0.999928	NA	NA	NA	NA	NA	NA	NA	NA	NA	NA	NA	NA	NA	NA	NA	NA	NA	NA	NA	NA	NA	NA	NA	NA	NA	NA
rs550617350	0.999928	NA	NA	NA	NA	NA	NA	NA	NA	NA	NA	NA	NA	NA	NA	NA	NA	NA	NA	NA	NA	NA	NA	NA	NA	NA	NA
rs56027700	0.999928	NA	NA	NA	NA	NA	NA	NA	NA	NA	NA	NA	NA	NA	NA	NA	NA	NA	NA	NA	NA	NA	NA	NA	NA	NA	NA
rs565478760	0.999928	NA	NA	NA	NA	NA	NA	NA	NA	NA	NA	NA	NA	NA	NA	NA	NA	NA	NA	NA	NA	NA	NA	NA	NA	NA	NA
rs531971847	0.999928	NA	NA	NA	NA	NA	NA	NA	NA	NA	NA	NA	NA	NA	NA	NA	NA	NA	NA	NA	NA	NA	NA	NA	NA	NA	NA
rs755546258	0.999928	NA	NA	NA	NA	NA	NA	NA	NA	NA	NA	NA	NA	NA	NA	NA	NA	NA	NA	NA	NA	NA	NA	NA	NA	NA	NA
rs554379257	0.999928	NA	NA	NA	NA	NA	NA	NA	NA	NA	NA	NA	NA	NA	NA	NA	NA	NA	NA	NA	NA	NA	NA	NA	NA	NA	NA
rs566773279	0.999928	0	0	0	0	0	0	0	0	0	0	0	0	0	0	0	0	0	0	0	0	0	0	0	0	0	0
rs770307181	0.999928	NA	NA	NA	NA	NA	NA	NA	NA	NA	NA	NA	NA	NA	NA	NA	NA	NA	NA	NA	NA	NA	NA	NA	NA	NA	NA
rs5749482	0.999928	NA	NA	NA	NA	NA	NA	NA	NA	NA	NA	NA	NA	NA	NA	NA	NA	NA	NA	NA	NA	NA	NA	NA	NA	NA	NA
rs12680655	0.999928	NA	NA	NA	NA	NA	NA	NA	NA	NA	NA	NA	NA	NA	NA	NA	NA	NA	NA	NA	NA	NA	NA	NA	NA	NA	NA
rs234886	0.999928	NA	NA	NA	NA	NA	NA	NA	NA	NA	NA	NA	NA	NA	NA	NA	NA	NA	NA	NA	NA	NA	NA	NA	NA	NA	NA
rs59314616	0.999928	NA	NA	NA	NA	NA	NA	NA	NA	NA	NA	NA	NA	NA	NA	NA	NA	NA	NA	NA	NA	NA	NA	NA	NA	NA	NA
rs757744062	0.999928	NA	NA	NA	NA	NA	NA	NA	NA	NA	NA	NA	NA	NA	NA	NA	NA	NA	NA	NA	NA	NA	NA	NA	NA	NA	NA
rs72301097	0.999928	NA	NA	NA	NA	NA	NA	NA	NA	NA	NA	NA	NA	NA	NA	NA	NA	NA	NA	NA	NA	NA	NA	NA	NA	NA	NA
rs60657979	0.999928	NA	NA	NA	NA	NA	NA	NA	NA	NA	NA	NA	NA	NA	NA	NA	NA	NA	NA	NA	NA	NA	NA	NA	NA	NA	NA
rs550975007	0.999928	NA	NA	NA	NA	NA	NA	NA	NA	NA	NA	NA	NA	NA	NA	NA	NA	NA	NA	NA	NA	NA	NA	NA	NA	NA	NA
rs145335218	0.999928	NA	NA	NA	NA	NA	NA	NA	NA	NA	NA	NA	NA	NA	NA	NA	NA	NA	NA	NA	NA	NA	NA	NA	NA	NA	NA
rs386363597	0.999928	NA	NA	NA	NA	NA	NA	NA	NA	NA	NA	NA	NA	NA	NA	NA	NA	NA	NA	NA	NA	NA	NA	NA	NA	NA	NA
rs7348804	0.999928	NA	NA	NA	NA	NA	NA	NA	NA	NA	NA	NA	NA	NA	NA	NA	NA	NA	NA	NA	NA	NA	NA	NA	NA	NA	NA
rs34957094	0.999928	NA	NA	NA	NA	NA	NA	NA	NA	NA	NA	NA	NA	NA	NA	NA	NA	NA	NA	NA	NA	NA	NA	NA	NA	NA	NA
rs34952786	0.999928	NA	NA	NA	NA	NA	NA	NA	NA	NA	NA	NA	NA	NA	NA	NA	NA	NA	NA	NA	NA	NA	NA	NA	NA	NA	NA
rs71909504	0.999928	NA	NA	NA	NA	NA	NA	NA	NA	NA	NA	NA	NA	NA	NA	NA	NA	NA	NA	NA	NA	NA	NA	NA	NA	NA	NA
rs777195927	0.999928	NA	NA	NA	NA	NA	NA	NA	NA	NA	NA	NA	NA	NA	NA	NA	NA	NA	NA	NA	NA	NA	NA	NA	NA	NA	NA
rs76101236	0.999928	NA	NA	NA	NA	NA	NA	NA	NA	NA	NA	NA	NA	NA	NA	NA	NA	NA	NA	NA	NA	NA	NA	NA	NA	NA	NA
rs781838721	0.999928	NA	NA	NA	NA	NA	NA	NA	NA	NA	NA	NA	NA	NA	NA	NA	NA	NA	NA	NA	NA	NA	NA	NA	NA	NA	NA
rs770655224	0.999928	NA	NA	NA	NA	NA	NA	NA	NA	NA	NA	NA	NA	NA	NA	NA	NA	NA	NA	NA	NA	NA	NA	NA	NA	NA	NA
rs748689507	0.999928	NA	NA	NA	NA	NA	NA	NA	NA	NA	NA	NA	NA	NA	NA	NA	NA	NA	NA	NA	NA	NA	NA	NA	NA	NA	NA
rs72556249	0.999928	NA	NA	NA	NA	NA	NA	NA	NA	NA	NA	NA	NA	NA	NA	NA	NA	NA	NA	NA	NA	NA	NA	NA	NA	NA	NA
rs397771537	0.999928	NA	NA	NA	NA	NA	NA	NA	NA	NA	NA	NA	NA	NA	NA	NA	NA	NA	NA	NA	NA	NA	NA	NA	NA	NA	NA
rs34770086	0.999928	NA	NA	NA	NA	NA	NA	NA	NA	NA	NA	NA	NA	NA	NA	NA	NA	NA	NA	NA	NA	NA	NA	NA	NA	NA	NA
rs71355378	0.999928	NA	NA	NA	NA	NA	NA	NA	NA	NA	NA	NA	NA	NA	NA	NA	NA	NA	NA	NA	NA	NA	NA	NA	NA	NA	NA
rs111508058	0.999928	NA	NA	NA	NA	NA	NA	NA	NA	NA	NA	NA	NA	NA	NA	NA	NA	NA	NA	NA	NA	NA	NA	NA	NA	NA	NA
rs112700046	0.999928	NA	NA	NA	NA	NA	NA	NA	NA	NA	NA	NA	NA	NA	NA	NA	NA	NA	NA	NA	NA	NA	NA	NA	NA	NA	NA
rs769859741	0.999928	NA	NA	NA	NA	NA	NA	NA	NA	NA	NA	NA	NA	NA	NA	NA	NA	NA	NA	NA	NA	NA	NA	NA	NA	NA	NA
rs139253972	0.999928	NA	NA	NA	NA	NA	NA	NA	NA	NA	NA	NA	NA	NA	NA	NA	NA	NA	NA	NA	NA	NA	NA	NA	NA	NA	NA
rs772928051	0.999928	NA	NA	NA	NA	NA	NA	NA	NA	NA	NA	NA	NA	NA	NA	NA	NA	NA	NA	NA	NA	NA	NA	NA	NA	NA	NA
rs55768579	0.999928	NA	NA	NA	NA	NA	NA	NA	NA	NA	NA	NA	NA	NA	NA	NA	NA	NA	NA	NA	NA	NA	NA	NA	NA	NA	NA
rs34322845	0.999928	NA	NA	NA	NA	NA	NA	NA	NA	NA	NA	NA	NA	NA	NA	NA	NA	NA	NA	NA	NA	NA	NA	NA	NA	NA	NA
rs56937648	0.999928	NA	NA	NA	NA	NA	NA	NA	NA	NA	NA	NA	NA	NA	NA	NA	NA	NA	NA	NA	NA	NA	NA	NA	NA	NA	NA
rs146216907	0.999928	NA	NA	NA	NA	NA	NA	NA	NA	NA	NA	NA	NA	NA	NA	NA	NA	NA	NA	NA	NA	NA	NA	NA	NA	NA	NA
rs200235318	0.999928	NA	NA	NA	NA	NA	NA	NA	NA	NA	NA	NA	NA	NA	NA	NA	NA	NA	NA	NA	NA	NA	NA	NA	NA	NA	NA
rs66488607	0.999928	NA	NA	NA	NA	NA	NA	NA	NA	NA	NA	NA	NA	NA	NA	NA	NA	NA	NA	NA	NA	NA	NA	NA	NA	NA	NA
rs71555635	0.999928	NA	NA	NA	NA	NA	NA	NA	NA	NA	NA	NA	NA	NA	NA	NA	NA	NA	NA	NA	NA	NA	NA	NA	NA	NA	NA
rs28721484	0.999928	NA	NA	NA	NA	NA	NA	NA	NA	NA	NA	NA	NA	NA	NA	NA	NA	NA	NA	NA	NA	NA	NA	NA	NA	NA	NA
rs531184891	0.999928	NA	NA	NA	NA	NA	NA	NA	NA	NA	NA	NA	NA	NA	NA	NA	NA	NA	NA	NA	NA	NA	NA	NA	NA	NA	NA
rs557114227	0.999928	NA	NA	NA	NA	NA	NA	NA	NA	NA	NA	NA	NA	NA	NA	NA	NA	NA	NA	NA	NA	NA	NA	NA	NA	NA	NA
rs569533775	0.999928	NA	NA	NA	NA	NA	NA	NA	NA	NA	NA	NA	NA	NA	NA	NA	NA	NA	NA	NA	NA	NA	NA	NA	NA	NA	NA
rs548613915	0.999928	NA	NA	NA	NA	NA	NA	NA	NA	NA	NA	NA	NA	NA	NA	NA	NA	NA	NA	NA	NA	NA	NA	NA	NA	NA	NA
rs386354820	0.999928	NA	NA	NA	NA	NA	NA	NA	NA	NA	NA	NA	NA	NA	NA	NA	NA	NA	NA	NA	NA	NA	NA	NA	NA	NA	NA
rs11301026	0.999928	NA	NA	NA	NA	NA	NA	NA	NA	NA	NA	NA	NA	NA	NA	NA	NA	NA	NA	NA	NA	NA	NA	NA	NA	NA	NA
rs201258916	0.999928	NA	NA	NA	NA	NA	NA	NA	NA	NA	NA	NA	NA	NA	NA	NA	NA	NA	NA	NA	NA	NA	NA	NA	NA	NA	NA
rs541022691	0.999928	NA	NA	NA	NA	NA	NA	NA	NA	NA	NA	NA	NA	NA	NA	NA	NA	NA	NA	NA	NA	NA	NA	NA	NA	NA	NA
rs9281492	0.999928	NA	NA	NA	NA	NA	NA	NA	NA	NA	NA	NA	NA	NA	NA	NA	NA	NA	NA	NA	NA	NA	NA	NA	NA	NA	NA
rs113168705	0.999928	NA	NA	NA	NA	NA	NA	NA	NA	NA	NA	NA	NA	NA	NA	NA	NA	NA	NA	NA	NA	NA	NA	NA	NA	NA	NA
rs35208145	0.999928	NA	NA	NA	NA	NA	NA	NA	NA	NA	NA	NA	NA	NA	NA	NA	NA	NA	NA	NA	NA	NA	NA	NA	NA	NA	NA
rs11270967	0.999928	NA	NA	NA	NA	NA	NA	NA	NA	NA	NA	NA	NA	NA	NA	NA	NA	NA	NA	NA	NA	NA	NA	NA	NA	NA	NA
rs201794926	0.999928	NA	NA	NA	NA	NA	NA	NA	NA	NA	NA	NA	NA	NA	NA	NA	NA	NA	NA	NA	NA	NA	NA	NA	NA	NA	NA
rs756057033	0.999928	NA	NA	NA	NA	NA	NA	NA	NA	NA	NA	NA	NA	NA	NA	NA	NA	NA	NA	NA	NA	NA	NA	NA	NA	NA	NA
rs552711851	0.999928	NA	NA	NA	NA	NA	NA	NA	NA	NA	NA	NA	NA	NA	NA	NA	NA	NA	NA	NA	NA	NA	NA	NA	NA	NA	NA
rs34710064	0.999928	NA	NA	NA	NA	NA	NA	NA	NA	NA	NA	NA	NA	NA	NA	NA	NA	NA	NA	NA	NA	NA	NA	NA	NA	NA	NA
rs3831679	0.999928	NA	NA	NA	NA	NA	NA	NA	NA	NA	NA	NA	NA	NA	NA	NA	NA	NA	NA	NA	NA	NA	NA	NA	NA	NA	NA
rs201517448	0.999928	NA	NA	NA	NA	NA	NA	NA	NA	NA	NA	NA	NA	NA	NA	NA	NA	NA	NA	NA	NA	NA	NA	NA	NA	NA	NA
rs397774249	0.999928	NA	NA	NA	NA	NA	NA	NA	NA	NA	NA	NA	NA	NA	NA	NA	NA	NA	NA	NA	NA	NA	NA	NA	NA	NA	NA
rs35152111	0.999928	NA	NA	NA	NA	NA	NA	NA	NA	NA	NA	NA	NA	NA	NA	NA	NA	NA	NA	NA	NA	NA	NA	NA	NA	NA	NA
rs34047589	0.999928	NA	NA	NA	NA	NA	NA	NA	NA	NA	NA	NA	NA	NA	NA	NA	NA	NA	NA	NA	NA	NA	NA	NA	NA	NA	NA
rs754559199	0.999928	NA	NA	NA	NA	NA	NA	NA	NA	NA	NA	NA	NA	NA	NA	NA	NA	NA	NA	NA	NA	NA	NA	NA	NA	NA	NA
rs11463901	0.999928	NA	NA	NA	NA	NA	NA	NA	NA	NA	NA	NA	NA	NA	NA	NA	NA	NA	NA	NA	NA	NA	NA	NA	NA	NA	NA
rs761476165	0.999928	NA	NA	NA	NA	NA	NA	NA	NA	NA	NA	NA	NA	NA	NA	NA	NA	NA	NA	NA	NA	NA	NA	NA	NA	NA	NA
rs200491701	0.999928	NA	NA	NA	NA	NA	NA	NA	NA	NA	NA	NA	NA	NA	NA	NA	NA	NA	NA	NA	NA	NA	NA	NA	NA	NA	NA
rs34701002	0.999928	NA	NA	NA	NA	NA	NA	NA	NA	NA	NA	NA	NA	NA	NA	NA	NA	NA	NA	NA	NA	NA	NA	NA	NA	NA	NA
rs35011652	0.999928	NA	NA	NA	NA	NA	NA	NA	NA	NA	NA	NA	NA	NA	NA	NA	NA	NA	NA	NA	NA	NA	NA	NA	NA	NA	NA
rs35863206	0.999928	NA	NA	NA	NA	NA	NA	NA	NA	NA	NA	NA	NA	NA	NA	NA	NA	NA	NA	NA	NA	NA	NA	NA	NA	NA	NA
rs202238847	0.999928	NA	NA	NA	NA	NA	NA	NA	NA	NA	NA	NA	NA	NA	NA	NA	NA	NA	NA	NA	NA	NA	NA	NA	NA	NA	NA
rs771362288	0.999928	NA	NA	NA	NA	NA	NA	NA	NA	NA	NA	NA	NA	NA	NA	NA	NA	NA	NA	NA	NA	NA	NA	NA	NA	NA	NA
rs747202389	0.999928	NA	NA	NA	NA	NA	NA	NA	NA	NA	NA	NA	NA	NA	NA	NA	NA	NA	NA	NA	NA	NA	NA	NA	NA	NA	NA
rs11422390	0.999928	NA	NA	NA	NA	NA	NA	NA	NA	NA	NA	NA	NA	NA	NA	NA	NA	NA	NA	NA	NA	NA	NA	NA	NA	NA	NA
rs763354545	0.999928	NA	NA	NA	NA	NA	NA	NA	NA	NA	NA	NA	NA	NA	NA	NA	NA	NA	NA	NA	NA	NA	NA	NA	NA	NA	NA
rs181138007	0.999928	NA	NA	NA	NA	NA	NA	NA	NA	NA	NA	NA	NA	NA	NA	NA	NA	NA	NA	NA	NA	NA	NA	NA	NA	NA	NA
rs112099669	0.999928	NA	NA	NA	NA	NA	NA	NA	NA	NA	NA	NA	NA	NA	NA	NA	NA	NA	NA	NA	NA	NA	NA	NA	NA	NA	NA
rs200892889	0.999928	NA	NA	NA	NA	NA	NA	NA	NA	NA	NA	NA	NA	NA	NA	NA	NA	NA	NA	NA	NA	NA	NA	NA	NA	NA	NA
rs79746442	0.999928	NA	NA	NA	NA	NA	NA	NA	NA	NA	NA	NA	NA	NA	NA	NA	NA	NA	NA	NA	NA	NA	NA	NA	NA	NA	NA
rs11331361	0.999928	NA	NA	NA	NA	NA	NA	NA	NA	NA	NA	NA	NA	NA	NA	NA	NA	NA	NA	NA	NA	NA	NA	NA	NA	NA	NA
rs397730682	0.999928	NA	NA	NA	NA	NA	NA	NA	NA	NA	NA	NA	NA	NA	NA	NA	NA	NA	NA	NA	NA	NA	NA	NA	NA	NA	NA
rs759045171	0.999928	NA	NA	NA	NA	NA	NA	NA	NA	NA	NA	NA	NA	NA	NA	NA	NA	NA	NA	NA	NA	NA	NA	NA	NA	NA	NA
rs34994646	0.999928	NA	NA	NA	NA	NA	NA	NA	NA	NA	NA	NA	NA	NA	NA	NA	NA	NA	NA	NA	NA	NA	NA	NA	NA	NA	NA
rs765452361	0.999928	NA	NA	NA	NA	NA	NA	NA	NA	NA	NA	NA	NA	NA	NA	NA	NA	NA	NA	NA	NA	NA	NA	NA	NA	NA	NA
rs775531481	0.999928	NA	NA	NA	NA	NA	NA	NA	NA	NA	NA	NA	NA	NA	NA	NA	NA	NA	NA	NA	NA	NA	NA	NA	NA	NA	NA
rs368250579	0.999928	NA	NA	NA	NA	NA	NA	NA	NA	NA	NA	NA	NA	NA	NA	NA	NA	NA	NA	NA	NA	NA	NA	NA	NA	NA	NA
rs200356054	0.999928	NA	NA	NA	NA	NA	NA	NA	NA	NA	NA	NA	NA	NA	NA	NA	NA	NA	NA	NA	NA	NA	NA	NA	NA	NA	NA
rs2307857	0.999928	NA	NA	NA	NA	NA	NA	NA	NA	NA	NA	NA	NA	NA	NA	NA	NA	NA	NA	NA	NA	NA	NA	NA	NA	NA	NA
rs750884927	0.999928	NA	NA	NA	NA	NA	NA	NA	NA	NA	NA	NA	NA	NA	NA	NA	NA	NA	NA	NA	NA	NA	NA	NA	NA	NA	NA
rs771273709	0.999928	NA	NA	NA	NA	NA	NA	NA	NA	NA	NA	NA	NA	NA	NA	NA	NA	NA	NA	NA	NA	NA	NA	NA	NA	NA	NA
rs35383270	0.999928	NA	NA	NA	NA	NA	NA	NA	NA	NA	NA	NA	NA	NA	NA	NA	NA	NA	NA	NA	NA	NA	NA	NA	NA	NA	NA
rs34768785	0.999928	NA	NA	NA	NA	NA	NA	NA	NA	NA	NA	NA	NA	NA	NA	NA	NA	NA	NA	NA	NA	NA	NA	NA	NA	NA	NA
rs11380688	0.999928	NA	NA	NA	NA	NA	NA	NA	NA	NA	NA	NA	NA	NA	NA	NA	NA	NA	NA	NA	NA	NA	NA	NA	NA	NA	NA
rs397954080	0.999928	NA	NA	NA	NA	NA	NA	NA	NA	NA	NA	NA	NA	NA	NA	NA	NA	NA	NA	NA	NA	NA	NA	NA	NA	NA	NA
rs147403447	0.999928	NA	NA	NA	NA	NA	NA	NA	NA	NA	NA	NA	NA	NA	NA	NA	NA	NA	NA	NA	NA	NA	NA	NA	NA	NA	NA
rs536435747	0.999928	NA	NA	NA	NA	NA	NA	NA	NA	NA	NA	NA	NA	NA	NA	NA	NA	NA	NA	NA	NA	NA	NA	NA	NA	NA	NA
rs35279483	0.999928	NA	NA	NA	NA	NA	NA	NA	NA	NA	NA	NA	NA	NA	NA	NA	NA	NA	NA	NA	NA	NA	NA	NA	NA	NA	NA
rs5875308	0.999928	NA	NA	NA	NA	NA	NA	NA	NA	NA	NA	NA	NA	NA	NA	NA	NA	NA	NA	NA	NA	NA	NA	NA	NA	NA	NA
rs34736578	0.999928	NA	NA	NA	NA	NA	NA	NA	NA	NA	NA	NA	NA	NA	NA	NA	NA	NA	NA	NA	NA	NA	NA	NA	NA	NA	NA
rs33973851	0.999928	NA	NA	NA	NA	NA	NA	NA	NA	NA	NA	NA	NA	NA	NA	NA	NA	NA	NA	NA	NA	NA	NA	NA	NA	NA	NA
rs36078442	0.999928	NA	NA	NA	NA	NA	NA	NA	NA	NA	NA	NA	NA	NA	NA	NA	NA	NA	NA	NA	NA	NA	NA	NA	NA	NA	NA
rs151176509	0.999928	NA	NA	NA	NA	NA	NA	NA	NA	NA	NA	NA	NA	NA	NA	NA	NA	NA	NA	NA	NA	NA	NA	NA	NA	NA	NA
rs374726866	0.999928	NA	NA	NA	NA	NA	NA	NA	NA	NA	NA	NA	NA	NA	NA	NA	NA	NA	NA	NA	NA	NA	NA	NA	NA	NA	NA
rs113649891	0.999928	NA	NA	NA	NA	NA	NA	NA	NA	NA	NA	NA	NA	NA	NA	NA	NA	NA	NA	NA	NA	NA	NA	NA	NA	NA	NA
rs777356022	0.999928	NA	NA	NA	NA	NA	NA	NA	NA	NA	NA	NA	NA	NA	NA	NA	NA	NA	NA	NA	NA	NA	NA	NA	NA	NA	NA
rs764411533	0.999928	NA	NA	NA	NA	NA	NA	NA	NA	NA	NA	NA	NA	NA	NA	NA	NA	NA	NA	NA	NA	NA	NA	NA	NA	NA	NA
rs757067196	0.999928	NA	NA	NA	NA	NA	NA	NA	NA	NA	NA	NA	NA	NA	NA	NA	NA	NA	NA	NA	NA	NA	NA	NA	NA	NA	NA
rs72417075	0.999928	NA	NA	NA	NA	NA	NA	NA	NA	NA	NA	NA	NA	NA	NA	NA	NA	NA	NA	NA	NA	NA	NA	NA	NA	NA	NA
rs188104254	0.999928	NA	NA	NA	NA	NA	NA	NA	NA	NA	NA	NA	NA	NA	NA	NA	NA	NA	NA	NA	NA	NA	NA	NA	NA	NA	NA
rs35475784	0.999928	NA	NA	NA	NA	NA	NA	NA	NA	NA	NA	NA	NA	NA	NA	NA	NA	NA	NA	NA	NA	NA	NA	NA	NA	NA	NA
rs565446000	0.999928	NA	NA	NA	NA	NA	NA	NA	NA	NA	NA	NA	NA	NA	NA	NA	NA	NA	NA	NA	NA	NA	NA	NA	NA	NA	NA
rs35773782	0.999928	NA	NA	NA	NA	NA	NA	NA	NA	NA	NA	NA	NA	NA	NA	NA	NA	NA	NA	NA	NA	NA	NA	NA	NA	NA	NA
rs755825250	0.999928	NA	NA	NA	NA	NA	NA	NA	NA	NA	NA	NA	NA	NA	NA	NA	NA	NA	NA	NA	NA	NA	NA	NA	NA	NA	NA
rs775020821	0.999928	NA	NA	NA	NA	NA	NA	NA	NA	NA	NA	NA	NA	NA	NA	NA	NA	NA	NA	NA	NA	NA	NA	NA	NA	NA	NA
rs760310323	0.999928	NA	NA	NA	NA	NA	NA	NA	NA	NA	NA	NA	NA	NA	NA	NA	NA	NA	NA	NA	NA	NA	NA	NA	NA	NA	NA
rs529922831	0.999928	NA	NA	NA	NA	NA	NA	NA	NA	NA	NA	NA	NA	NA	NA	NA	NA	NA	NA	NA	NA	NA	NA	NA	NA	NA	NA
rs540899977	0.999928	NA	NA	NA	NA	NA	NA	NA	NA	NA	NA	NA	NA	NA	NA	NA	NA	NA	NA	NA	NA	NA	NA	NA	NA	NA	NA
rs573781520	0.999928	NA	NA	NA	NA	NA	NA	NA	NA	NA	NA	NA	NA	NA	NA	NA	NA	NA	NA	NA	NA	NA	NA	NA	NA	NA	NA
rs750862004	0.999928	NA	NA	NA	NA	NA	NA	NA	NA	NA	NA	NA	NA	NA	NA	NA	NA	NA	NA	NA	NA	NA	NA	NA	NA	NA	NA
rs67037648	0.999928	NA	NA	NA	NA	NA	NA	NA	NA	NA	NA	NA	NA	NA	NA	NA	NA	NA	NA	NA	NA	NA	NA	NA	NA	NA	NA
rs199792401	0.999928	NA	NA	NA	NA	NA	NA	NA	NA	NA	NA	NA	NA	NA	NA	NA	NA	NA	NA	NA	NA	NA	NA	NA	NA	NA	NA
rs755219201	0.999928	NA	NA	NA	NA	NA	NA	NA	NA	NA	NA	NA	NA	NA	NA	NA	NA	NA	NA	NA	NA	NA	NA	NA	NA	NA	NA
rs5017948	0.999928	NA	NA	NA	NA	NA	NA	NA	NA	NA	NA	NA	NA	NA	NA	NA	NA	NA	NA	NA	NA	NA	NA	NA	NA	NA	NA
rs2941551	0.999928	NA	NA	NA	NA	NA	NA	NA	NA	NA	NA	NA	NA	NA	NA	NA	NA	NA	NA	NA	NA	NA	NA	NA	NA	NA	NA
rs2413143	0.999928	NA	NA	NA	NA	NA	NA	NA	NA	NA	NA	NA	NA	NA	NA	NA	NA	NA	NA	NA	NA	NA	NA	NA	NA	NA	NA
rs187726169	0.999928	0	0	0.0058	0	0	0	0	0	0	0	0	0	0	0.0047	0	0	0	0	0	0	0	0	0.0096	0	0	0
rs538633861	0.999928	0	0	0	0	0.0051	0	0	0	0	0.0051	0	0	0	0	0	0	0	0	0	0	0	0	0	0	0.0047	0
rs145482150	0.999928	0	0	0	0	0	0	0	0	0	0	0	0	0	0	0	0.0048	0	0	0	0	0	0	0	0	0	0
rs184035716	0.999928	0	0	0	0	0	0	0	0	0	0.0051	0	0	0	0	0	0	0	0	0	0	0	0	0	0	0	0
rs58612760	0.999928	0	0	0	0	0	0	0	0	0	0	0	0	0	0	0	0.0048	0	0	0	0	0	0	0	0	0	0
rs182096771	0.999927	0	0	0	0	0.0051	0	0	0	0	0	0	0	0	0	0	0	0	0	0	0	0	0	0	0	0	0
rs193276105	0.999927	0	0	0	0	0	0	0	0	0	0	0.0055	0	0	0	0	0	0	0	0	0	0	0	0	0	0.0093	0
rs566288288	0.999927	0.0052	0	0	0	0	0	0	0	0	0	0	0	0	0	0	0	0	0	0	0	0	0	0	0	0	0
rs538618954	0.999927	0	0	0	0	0	0	0	0	0	0	0	0	0	0.0047	0	0	0	0	0	0	0	0	0	0	0	0
rs184473821	0.999927	0	0	0	0	0.0051	0	0	0	0	0	0	0	0	0	0	0	0	0	0	0	0	0	0	0	0	0
rs75198716	0.999927	0	0	0	0.0054	0	0	0	0	0	0	0	0	0	0	0	0.0048	0	0	0	0	0	0	0	0	0	0
rs571131745	0.999927	0	0	0	0	0	0	0	0	0	0	0.0055	0	0	0	0	0	0	0	0	0	0	0	0.0048	0	0	0
rs533114607	0.999927	0	0	0	0	0	0	0	0	0	0	0	0	0	0.0047	0	0	0	0	0	0	0	0	0	0	0	0
rs202237966	0.999927	0	0	0	0	0	0	0	0	0	0	0	0	0	0	0	0.0048	0	0	0	0	0	0	0	0	0	0
rs199802032	0.999926	0	0	0.0058	0	0	0	0	0	0	0	0	0	0	0	0	0	0	0	0	0	0	0	0	0	0	0
rs573893600	0.999926	0	0	0	0	0	0	0	0	0	0	0	0	0	0.0047	0	0	0	0	0	0	0	0	0	0	0	0
rs182161269	0.999926	0	0	0	0	0	0	0	0	0	0	0.0055	0	0	0	0.0049	0	0	0	0	0	0	0	0	0.0049	0	0
rs62424521	0.999926	0	0	0	0	0.0051	0	0	0	0	0	0	0	0	0	0	0	0	0.0051	0	0.0078	0	0	0	0	0.0093	0
rs543719221	0.999926	0	0.0082	0	0	0	0	0	0	0	0	0	0	0	0	0	0	0	0	0.0118	0	0	0	0	0	0	0
rs199866266	0.999926	0	0	0	0	0	0	0	0	0	0	0	0	0	0	0	0.0048	0	0	0	0	0	0	0	0	0	0
rs532096508	0.999925	0	0	0.0058	0	0	0	0	0	0	0	0	0	0	0	0	0	0	0	0	0	0	0	0	0	0	0
rs200216644	0.999925	0	0	0	0	0	0	0	0	0	0	0	0	0	0	0	0.0048	0	0	0	0	0	0	0	0	0	0
rs192500784	0.999925	0	0	0	0	0	0	0	0	0	0	0.0055	0	0	0	0	0	0	0	0	0	0	0	0	0	0	0
rs138727949	0.999925	0.0052	0	0	0	0	0	0	0	0	0.0101	0	0	0	0.0047	0.0049	0	0	0	0	0	0	0	0	0.0049	0.0093	0
rs552283803	0.999924	0	0	0	0	0.0101	0	0	0	0	0	0	0	0	0	0	0	0	0	0	0	0	0	0.0048	0	0	0
rs554660980	0.999924	0	0	0	0	0	0	0	0	0	0	0.0055	0	0	0.0047	0	0	0	0	0	0	0.0059	0	0	0	0	0
rs201158957	0.999924	0	0	0	0	0	0	0	0	0	0	0	0	0	0	0	0.0048	0	0	0	0	0	0	0	0	0	0
rs544577047	0.999923	0	0	0	0	0	0	0	0	0	0	0	0	0	0	0	0.0048	0	0	0	0	0	0	0	0	0	0
rs558830051	0.999923	0	0	0	0	0	0	0	0	0	0	0	0	0	0	0	0.0048	0	0	0	0	0	0	0	0	0	0
rs144049836	0.999923	0	0	0	0	0	0	0	0	0	0	0.0055	0	0	0	0	0	0	0	0	0	0	0	0	0	0.0047	0
rs150043085	0.999922	0	0	0	0	0.0051	0	0	0	0	0	0	0	0	0.0047	0	0	0	0	0	0	0	0	0	0	0	0
rs142900233	0.999922	0	0.0082	0.0058	0	0	0	0	0	0	0.0303	0	0	0	0.0047	0	0	0	0	0	0	0	0	0	0	0.0093	0
rs146128753	0.999922	0.0052	0	0	0.0161	0	0.0243	0.0143	0	0	0	0	0	0	0.0047	0	0.0096	0.0051	0	0	0	0	0	0	0	0	0
rs184024600	0.999922	0.0052	0.0082	0	0	0.0152	0	0	0	0	0	0.011	0	0	0.0047	0	0	0	0	0	0	0	0.0104	0	0	0	0
rs144225905	0.999921	0	0	0	0	0	0	0	0.0106	0	0	0	0	0	0	0	0	0	0	0	0	0	0	0	0	0.0093	0
rs117406288	0.999921	0	0.0164	0	0	0.0152	0	0	0.0053	0	0.0051	0	0.0049	0	0.0093	0	0	0	0	0	0.0078	0.0059	0	0.0288	0	0	0
rs146309472	0.999921	0	0	0	0	0	0	0	0	0	0	0.0055	0	0	0.0047	0	0	0	0	0	0	0	0	0	0	0	0
rs142568031	0.99992	0.0312	0	0	0	0	0	0	0	0.0202	0	0	0	0	0	0	0	0	0.0101	0	0	0	0	0	0	0	0.0139
rs143756708	0.99992	0	0.0082	0	0	0.0051	0	0	0	0	0.0101	0.0165	0	0	0	0	0	0	0	0	0	0	0	0	0	0	0
rs185392832	0.99992	0	0	0	0	0.0051	0	0	0	0	0.0101	0	0	0	0.0047	0	0	0	0	0	0	0	0	0	0	0.0047	0
rs146747823	0.999919	0	0	0	0	0.0051	0	0	0	0	0	0	0	0	0.0047	0	0	0	0	0	0	0	0	0	0	0	0
rs143794540	0.999919	0	0	0	0	0.0051	0	0	0	0	0.0051	0.0055	0	0	0	0	0	0	0	0	0	0	0	0	0	0.014	0
rs201104642	0.999918	0	0	0	0	0	0	0	0	0	0	0	0	0	0	0	0.0096	0	0	0	0	0	0	0	0	0	0
rs553272900	0.999917	0	0	0	0	0.0051	0	0	0	0	0	0.0055	0	0	0	0.0049	0	0	0	0	0	0	0.0052	0	0	0	0
rs76908122	0.999917	0	0.0082	0	0	0.0051	0	0	0.0106	0	0.0051	0.0055	0.0049	0	0.0047	0	0	0	0	0	0	0.0059	0	0.0048	0	0.0047	0
rs144507626	0.999916	0	0	0	0	0	0	0	0	0	0	0	0	0	0	0	0.0096	0	0	0	0	0	0	0	0	0	0
rs146268287	0.999915	0	0	0	0	0	0	0	0.0053	0	0.0101	0.0055	0	0	0	0	0	0	0	0	0.0078	0	0	0	0	0.0047	0
rs45445396	0.999914	0	0	0	0	0.0051	0	0	0	0	0.0051	0	0	0	0.0093	0	0	0	0	0	0	0	0	0	0	0	0
rs114147262	0.999913	0	0	0	0.0054	0	0.0097	0.0048	0	0	0	0	0	0	0	0	0.0144	0	0	0	0.0078	0	0	0	0	0	0
rs149422861	0.999912	0	0.0246	0	0	0.0051	0	0	0.0266	0.0051	0	0	0	0.0221	0.014	0	0	0	0.0202	0.0176	0	0	0	0.0048	0	0.0047	0.0046
rs139002906	0.999911	0.0052	0	0.0058	0	0	0	0	0	0	0	0	0.0097	0	0.0047	0	0	0	0	0	0	0	0.0156	0	0	0.0093	0
rs79640067	0.99991	0	0	0	0.0161	0	0.0243	0.0143	0	0	0.0152	0	0	0	0	0	0.024	0.0051	0	0	0	0	0	0	0	0	0
rs192193151	0.99991	0	0	0	0	0.0051	0	0	0	0	0	0.011	0	0	0	0	0	0	0	0	0	0	0	0	0	0	0
rs144319869	0.999909	0	0	0	0	0.0051	0	0	0	0	0	0.0055	0	0	0.014	0	0	0	0	0	0	0.0059	0	0.0144	0	0.014	0
rs7682717	0.999909	0.0781	0.0902	0.064	0.0914	0.0404	0.0777	0.0524	0.016	0.0606	0.0404	0.022	0.068	0.0575	0.0374	0.0441	0.0048	0.0404	0.0707	0.0588	0.0391	0.0294	0.0417	0.0481	0.098	0.0234	0.0602
rs145629243	0.99991	0	0	0	0	0.0152	0	0	0.0053	0	0	0.011	0	0	0	0.0049	0	0	0	0	0.0078	0.0118	0	0.0096	0	0.014	0
rs148300465	0.999911	0	0	0	0	0	0	0.0127	0	0	0	0	0	0	0	0	0.0461	0.0132	0	0	0	0	0	0	0	0	0
rs140557441	0.999912	0.0052	0	0.0058	0	0.0101	0	0	0.016	0	0.0051	0.011	0.0049	0	0.014	0	0	0	0	0	0.0078	0	0	0.0096	0	0.014	0.0046
rs185658283	0.999913	0	0	0	0	0	0	0	0	0	0.0202	0.011	0	0	0	0	0	0	0	0	0	0	0.0052	0	0	0	0
rs188562678	0.999913	0	0.0082	0	0	0	0	0	0.016	0	0	0	0	0	0	0	0	0	0	0	0.0234	0.0235	0	0	0	0	0
rs112971726	0.999913	0.0052	0	0	0	0.0101	0	0	0	0	0.0101	0.011	0	0	0.0047	0	0	0	0	0	0	0	0.0104	0.0048	0	0.0187	0
rs112815117	0.999913	0	0	0	0	0.0051	0	0	0	0	0.0152	0.011	0	0	0.0093	0.0147	0	0	0	0	0	0	0	0.0096	0	0.0047	0
rs558671668	0.999912	0	0	0	0	0	0	0	0.0053	0	0	0.011	0	0	0.0047	0	0	0	0	0	0	0	0	0	0	0	0
rs189265215	0.999911	0	0	0.0058	0	0.0051	0	0	0	0	0.0051	0	0	0	0.0047	0	0	0	0	0	0	0	0	0	0	0	0
rs148286306	0.99991	0	0	0	0	0.0051	0	0	0	0	0.0051	0.011	0	0	0	0	0	0	0	0	0	0	0	0	0	0	0
rs113716462	0.999909	0	0	0	0	0	0	0	0	0	0	0	0	0.0044	0.0093	0	0	0	0	0	0.0156	0.0059	0	0	0	0.014	0
rs148051196	0.999907	0	0	0	0	0	0	0	0	0	0	0	0	0	0	0	0.0144	0	0	0	0	0	0	0	0	0	0
rs532858205	0.999906	0	0	0	0	0	0	0	0	0	0	0.0165	0	0	0	0	0	0	0	0	0	0	0	0	0	0	0
rs75604893	0.999905	0.0052	0	0	0	0.0202	0	0	0	0	0.0152	0	0	0	0	0	0	0	0	0	0	0	0.0052	0	0	0	0
rs146677409	0.999904	0.0052	0.0082	0	0	0.0101	0	0	0.0106	0	0	0.0055	0	0	0.0047	0	0	0	0	0	0.0078	0	0	0.0048	0	0.0093	0
rs138296890	0.999902	0	0	0	0	0	0.0146	0.019	0	0	0	0	0	0	0	0	0.0337	0	0	0	0	0	0	0	0	0	0
rs76121963	0.999902	0.0417	0.0492	0	0.0161	0.0152	0.0146	0.019	0.0266	0.0707	0.0253	0.0165	0	0.0973	0.028	0	0	0.0152	0.0455	0.0529	0.0078	0.0118	0	0.0048	0	0.0234	0.0926
rs78333947	0.999913	0.0104	0.0164	0.0291	0.0538	0.0455	0.0534	0.081	0.0638	0	0.0303	0.0165	0.0291	0	0.0421	0.0392	0.024	0.0808	0	0	0.0781	0.0882	0.0417	0.0385	0.0343	0.0561	0
rs75745192	0.999918	0.0365	0.0328	0.0523	0.0108	0.0152	0	0	0.0426	0.0253	0.0101	0.0275	0.0728	0.0265	0.0093	0.049	0.0288	0	0.0455	0.0176	0.0156	0	0.0312	0.0337	0.0441	0.0234	0.0324
rs555921670	0.999918	0	0	0.0058	0	0.0101	0	0	0	0	0.0152	0	0	0	0.0047	0.0147	0	0	0	0	0	0.0059	0.0052	0.0048	0.0098	0	0
rs148389026	0.999917	0.0052	0	0	0	0	0	0	0	0	0	0.0165	0.0049	0	0.014	0	0	0	0	0	0	0	0.0052	0.0048	0	0	0
rs184024562	0.999916	0	0	0.0058	0	0	0	0	0	0	0.0303	0.0055	0	0	0	0	0	0	0	0	0	0	0.0052	0	0	0	0
rs117494579	0.999916	0	0	0	0.0699	0	0.0291	0.0143	0	0	0	0	0	0	0	0	0.0385	0.0253	0	0	0	0	0	0	0	0	0
rs11829086	0.99992	0.0781	0.0492	0.0407	0	0.0303	0.0049	0	0.0106	0.0606	0.0152	0.033	0.0194	0.0487	0.0374	0.0294	0	0.0101	0.0707	0.0353	0.0234	0	0.0104	0.0337	0.0147	0.0561	0.0741
rs78484822	0.999922	0	0	0	0.0108	0	0.0485	0.0571	0	0	0	0	0	0	0	0.0049	0.0529	0.0152	0	0	0	0	0	0	0	0	0
rs55998530	0.999927	0	0.0208	0	0	0.0201	0	0	0	0	0.0375	0.0147	0	0	0.0375	0.0069	0	0	0	0	0.0104	0	0.0417	0.013	0.0403	0.0124	0
rs140664762	0.999929	0.0104	0	0	0	0.0152	0	0	0.0053	0	0.0101	0.0165	0	0	0.0047	0	0	0	0	0	0	0.0118	0	0.0192	0	0.0093	0
rs576447099	0.999929	0	0	0	0	0	0	0	0	0	0	0.0055	0.0146	0	0.0047	0	0	0	0	0	0	0.0059	0.0104	0.0096	0.0049	0	0
rs34093919	0.999928	0	0	0	0	0.0202	0	0	0	0	0.0152	0.0055	0	0	0.0047	0	0	0.0051	0	0	0	0.0059	0	0.0048	0	0	0
rs147517486	0.999927	0	0	0	0	0	0	0	0	0	0	0.011	0	0	0.014	0	0	0	0	0	0	0.0059	0	0.0048	0	0.0093	0
rs142505866	0.999925	0	0.0082	0	0	0.0101	0	0	0.0053	0	0.0051	0.0165	0	0	0	0	0	0	0	0	0	0	0	0	0	0	0
rs2229790	0.999924	0	0	0.0174	0.0054	0	0	0	0	0	0	0	0.0049	0	0	0.0343	0	0.0051	0	0	0	0	0.0052	0	0.0049	0	0
rs61894884	0.999922	0	0	0	0	0	0	0	0.0106	0	0	0.0055	0	0	0.0047	0	0	0	0	0	0.0234	0.0059	0	0	0	0.0047	0
rs144673025	0.99992	0	0	0	0	0.0051	0	0	0.0053	0	0.0051	0.0055	0	0	0.0093	0	0	0	0	0	0	0	0	0	0	0.0047	0
rs117970722	0.999918	0.0052	0.0082	0	0	0.0152	0	0	0.0053	0	0.0202	0.011	0	0	0.0047	0	0	0	0	0	0	0	0	0.0048	0	0.014	0
rs376467194	0.999915	0	0	0	0.0054	0	0	0	0.0053	0.0051	0	0.0055	0	0	0	0	0	0	0	0	0	0	0	0	0	0	0
rs143532828	0.999913	0	0	0	0	0	0	0	0	0	0	0	0	0	0	0	0.0192	0	0	0	0	0	0	0	0	0	0
rs112153300	0.999911	0.1354	0.0902	0.0291	0.043	0.0606	0.0631	0.0667	0.0851	0.096	0.0707	0.0769	0.034	0.0664	0.0981	0.0441	0.0192	0.0707	0.1364	0.0882	0.0703	0.0471	0.0521	0.1202	0.0245	0.1028	0.088
rs35119798	0.999929	0.0469	0.0328	0.1047	0.0914	0.0101	0.1359	0.1524	0.0532	0.0404	0.0253	0.0165	0.0534	0.0442	0.0093	0.0588	0.1058	0.0859	0.0505	0.1	0.0234	0.0529	0.0677	0.0048	0.1225	0.0187	0.0694
rs145029810	0.999935	0.0052	0.0164	0.0116	0	0.0253	0	0	0.0213	0	0.0253	0.0385	0.0243	0	0.028	0	0	0	0	0	0.0312	0.0294	0.0156	0.0288	0.0098	0.028	0
rs150540391	0.999937	0	0.0082	0.0058	0	0.0202	0	0	0	0	0.0253	0.0055	0	0.0044	0.0093	0.0049	0	0.0101	0	0	0.0156	0.0059	0.0104	0.0048	0.0049	0.0093	0
rs117701289	0.999938	0	0.0082	0	0	0.0202	0	0	0	0	0.0051	0.0055	0.0049	0	0.0093	0.0098	0	0.0051	0	0	0	0	0.0052	0	0	0	0
rs183672138	0.999938	0	0	0	0	0.0051	0	0	0	0	0.0101	0.011	0.0146	0	0	0.0196	0	0	0	0	0	0	0.0208	0	0.0049	0.0047	0
rs145878042	0.999937	0	0	0	0	0.0152	0	0	0	0	0.0101	0.0055	0	0	0	0	0	0	0	0	0.0078	0	0	0.0048	0	0.0047	0
rs77010081	0.999935	0.0052	0.0082	0	0	0.0101	0	0	0.0053	0	0.0101	0	0	0	0.0234	0	0	0	0	0	0	0	0	0.0192	0	0.0093	0
rs145364349	0.999934	0	0	0	0	0.0152	0	0	0	0	0	0.0165	0	0	0.0047	0	0	0	0	0	0	0.0176	0.0052	0	0	0.0093	0
rs148927472	0.999932	0	0	0	0	0	0	0	0	0	0	0	0	0	0	0	0.0288	0	0	0	0	0	0	0	0	0	0
rs188428283	0.999929	0	0	0	0	0.0051	0	0	0	0	0.0051	0.011	0	0	0.0047	0	0	0	0	0	0.0078	0	0	0	0	0	0
rs146662784	0.999927	0	0	0	0	0.0051	0	0	0	0.0051	0	0	0	0	0	0	0	0	0	0	0	0	0	0	0	0.0047	0
rs112949165	0.999925	0.0104	0.0082	0	0	0.0051	0	0	0.0053	0	0.0051	0.022	0.0049	0	0.0093	0.0098	0	0	0	0	0	0.0059	0	0.0096	0	0	0
rs13392139	0.999926	0.151	0.1393	0.0814	0.1613	0.0758	0.165	0.1	0.0851	0.101	0.1566	0.0604	0.0728	0.1195	0.0467	0.1225	0.101	0.1212	0.096	0.0882	0.0625	0.1059	0.0885	0.0577	0.0588	0.1308	0.1111
rs56382209	0.999931	0.0052	0.0246	0.0058	0	0.0253	0	0.0048	0.016	0.0152	0.0354	0.0165	0	0.0044	0.0187	0.0098	0	0	0.0152	0.0118	0.0625	0.0118	0	0.0481	0.0196	0.028	0.0185
rs74666984	0.999932	0	0	0	0	0.0253	0	0	0	0.0051	0.0051	0.0165	0.0146	0	0.0187	0	0	0	0.0051	0	0	0	0.0052	0.0144	0	0.0047	0.0046
rs577343355	0.999933	0	0	0	0	0.0051	0	0	0	0	0	0.0165	0	0	0.028	0	0	0	0	0	0	0	0.0052	0.0048	0	0.0093	0
rs557660440	0.999932	0.0052	0	0	0	0.0152	0	0	0	0	0	0.011	0.0049	0	0.0093	0	0	0	0	0	0	0	0	0	0.0049	0	0
rs183402228	0.999931	0	0	0	0	0	0	0	0.0106	0	0	0	0	0	0.0187	0	0	0	0	0	0.0078	0	0	0.0096	0	0.0093	0
rs146949893	0.999929	0	0	0	0	0.0101	0	0	0	0	0	0.011	0	0	0.0047	0	0	0	0	0	0	0	0	0.0048	0	0	0
rs117735241	0.999928	0	0	0	0	0	0	0	0	0	0	0	0	0	0	0.0049	0.0288	0	0	0	0	0	0	0	0	0	0
rs118190591	0.999926	0.0052	0	0	0	0.0101	0	0	0.0053	0	0.0101	0.0055	0.0049	0	0.0093	0	0	0	0	0	0	0	0.0104	0	0	0.0047	0
rs114824220	0.999924	0	0	0	0	0.0101	0	0	0.0053	0	0	0.011	0	0	0	0	0	0	0	0	0	0	0	0	0	0.0047	0
rs143836544	0.999921	0	0	0.0058	0	0.0051	0	0	0	0	0.0051	0.0055	0	0	0.0047	0	0	0	0	0	0.0078	0	0	0	0	0.0047	0
rs111720458	0.999919	0	0	0	0	0.0051	0	0	0	0	0.0051	0.0055	0	0	0.014	0	0	0	0	0	0	0	0	0	0	0.0047	0
rs143425049	0.999916	0	0.0082	0.0058	0	0.0101	0	0	0.016	0	0.0051	0.0055	0.0049	0	0.0047	0	0	0	0	0	0.0156	0	0	0.0096	0.0098	0	0
rs4620037	0.999913	0.2812	0.2623	0.2209	0.2419	0.2071	0.2184	0.2238	0.2234	0.2424	0.1869	0.2308	0.2476	0.292	0.2243	0.201	0.2404	0.2475	0.2929	0.2353	0.2734	0.2706	0.1719	0.2019	0.2108	0.2103	0.2454
rs528755197	0.999919	0	0.0082	0.0116	0	0.0051	0.0049	0	0.0053	0	0.0101	0.011	0.0194	0	0.0047	0.0098	0	0	0	0	0	0	0.0312	0.0048	0.0294	0	0
rs142854193	0.999921	0	0.0082	0	0.0269	0.0404	0.0388	0.0286	0.0053	0	0.0152	0.011	0.0146	0	0.014	0.0049	0.0192	0.0253	0	0	0	0	0.0052	0.0192	0	0.0187	0
rs111290813	0.999922	0	0	0.0116	0	0.0051	0	0	0.016	0	0.0152	0.0275	0.0146	0	0.0047	0.0343	0	0	0	0	0.0078	0	0.0573	0.0144	0.0294	0.0234	0
rs148609498	0.99992	0	0	0	0	0.0051	0	0	0.0053	0	0.0051	0.0055	0	0	0.014	0	0	0	0	0	0	0	0	0.0096	0	0.0047	0
rs184395229	0.999918	0	0	0.0233	0.0108	0	0.0097	0	0	0	0	0	0	0	0	0	0.0192	0	0	0	0	0	0	0	0	0	0
rs111376517	0.999916	0	0	0	0	0	0	0	0	0	0.0253	0.011	0	0	0.0047	0	0	0	0	0	0	0	0	0	0	0	0
rs147058474	0.999913	0	0	0	0	0.0152	0	0	0.0053	0	0.0051	0	0	0	0	0	0	0	0	0	0	0	0	0.0048	0	0.028	0
rs116075081	0.99991	0.0052	0	0	0	0.0152	0	0	0.0053	0	0.0051	0	0	0	0.014	0	0	0	0	0	0	0	0	0.0048	0	0	0
rs7708474	0.999908	0.2917	0.2459	0.2384	0.371	0.2071	0.3689	0.3571	0.2234	0.3182	0.2677	0.1703	0.301	0.2832	0.2056	0.3088	0.3365	0.3687	0.2778	0.2824	0.2891	0.3176	0.3229	0.2644	0.3382	0.257	0.3796
rs1185209	0.999935	0.0833	0.1066	0.093	0.0376	0.1465	0.0437	0.0238	0.1117	0.0758	0.101	0.1538	0.068	0.1283	0.0841	0.0882	0.0144	0.0202	0.1414	0.1118	0.0781	0.0765	0.0781	0.1587	0.0833	0.1121	0.0972
rs143840904	0.999936	0	0.0246	0.0233	0.0108	0.0051	0.0243	0.0238	0.0213	0	0	0.033	0.0291	0	0.0327	0.0196	0.0144	0.0101	0	0	0.0156	0.0118	0.026	0.0096	0.0294	0.0421	0
rs143119709	0.999936	0	0	0	0	0.0101	0	0	0.0213	0	0	0	0	0	0.014	0	0	0	0	0	0	0	0	0	0	0.0047	0
rs2286965	0.999935	0	0	0.0058	0.0108	0	0.0097	0.0143	0	0	0	0	0	0	0	0	0.0577	0.0253	0	0	0	0	0	0	0	0	0
rs34343821	0.999936	0	0.0246	0	0	0.0101	0	0	0.0106	0.0051	0.0101	0.011	0	0.0044	0.0047	0.0049	0	0	0.0051	0.0059	0.0156	0	0	0	0	0	0
rs114233776	0.999936	0	0	0.0116	0	0.0051	0	0	0.0053	0	0.0051	0.011	0	0.0044	0.0093	0	0	0	0	0	0	0	0	0	0	0	0
rs138059525	0.999935	0	0	0	0	0.0051	0	0	0	0	0.0202	0.011	0.0049	0	0.0047	0	0	0	0	0.0118	0	0	0	0.0048	0	0.0047	0
rs185649211	0.999933	0	0	0.0058	0	0.0101	0	0	0.0053	0	0	0	0	0	0.014	0	0	0	0	0	0.0078	0	0.0052	0.0048	0	0	0
rs73405709	0.999931	0.0521	0.0246	0	0	0.0152	0	0	0.016	0.0505	0.0101	0.033	0.0049	0.0531	0.0234	0	0.0048	0.0152	0.0505	0.0471	0	0.0176	0.0052	0.0192	0	0.0234	0.0556
rs16910061	0.999933	0.0677	0.0902	0.0756	0.0914	0.0354	0.1456	0.1524	0.0638	0.0556	0.0404	0.0275	0.1165	0.0752	0.0234	0.1127	0.0817	0.1465	0.0556	0.1118	0.0938	0.1765	0.099	0.0577	0.0735	0.0187	0.0463
rs16942323	0.999943	0.0156	0	0.0988	0	0.0354	0	0	0.0053	0.0101	0.0101	0.0055	0.0097	0.0177	0.0187	0.0196	0	0	0.0202	0.0294	0.0312	0	0.0521	0.0337	0.0588	0.0234	0.0231
rs146171833	0.999943	0	0	0	0	0.0051	0	0	0.0213	0	0	0.011	0	0	0.0327	0	0	0	0	0	0	0	0	0.0144	0	0.0047	0
rs183173835	0.999942	0	0	0.0116	0	0	0	0	0.0053	0	0.0051	0	0.0243	0	0.0047	0.0147	0	0	0	0	0	0	0.0156	0	0	0	0
rs146035278	0.999941	0	0	0	0	0.0051	0	0	0.0106	0	0.0051	0.011	0	0	0.014	0	0	0	0	0	0	0	0	0	0	0.0047	0
rs9658134	0.999939	0.0156	0.041	0	0	0.0101	0	0	0	0.0505	0.0051	0	0	0.0177	0.0093	0	0	0	0.0253	0.0353	0	0.0059	0	0.0048	0	0.0047	0.0185
rs149578709	0.999939	0	0	0.0058	0.1237	0	0.0243	0.0286	0	0	0.0152	0	0	0	0	0	0.0385	0.0808	0	0	0	0	0	0	0	0	0
rs11521830	0.999942	0.0573	0.0738	0.0291	0	0.0606	0	0	0.0479	0.0657	0.0455	0.033	0.0243	0.0531	0.0561	0.0245	0	0	0.101	0.0706	0.0234	0.0118	0.0365	0.0385	0.0539	0.0748	0.0833
rs186490423	0.999948	0	0	0.0291	0	0	0	0.0095	0.016	0	0.0051	0.0165	0.0728	0	0.0047	0.0294	0	0	0	0	0.0469	0.0235	0.0417	0.0048	0.0343	0.0047	0
rs149566421	0.999951	0.0052	0.0082	0	0.0323	0.0354	0.0388	0.0524	0.0106	0	0.0051	0.0275	0	0	0.0327	0	0.0673	0.0303	0	0	0	0	0.0052	0.0192	0	0.0093	0
rs111685928	0.999952	0	0	0	0	0.0051	0	0	0.0106	0	0.0354	0.0055	0	0	0.0047	0	0	0	0	0	0	0	0	0	0	0	0
rs112829745	0.999952	0	0	0	0	0	0	0	0.016	0	0.0051	0.011	0.0049	0	0.014	0.0098	0	0	0	0	0	0.0059	0	0.0192	0.0049	0	0
rs117815558	0.99995	0	0	0	0	0.0051	0	0	0	0	0.0101	0.0165	0	0	0	0	0	0	0	0	0.0078	0	0	0.0048	0	0.0047	0
rs140498234	0.999948	0	0	0.0077	0	0	0.0062	0	0	0	0	0	0	0	0	0	0.0263	0	0	0	0	0	0	0	0	0	0
rs138273386	0.999946	0	0	0	0	0.0051	0	0	0.0053	0	0.0051	0.0055	0	0	0.0093	0	0	0	0	0	0.0078	0	0	0.0048	0	0.0047	0
rs80120202	0.999944	0.0052	0	0	0	0.0051	0	0	0	0	0.0303	0.011	0	0	0.0093	0	0	0	0	0	0	0.0059	0	0	0	0.0047	0
rs185155428	0.999942	0	0	0	0	0	0	0	0.0106	0	0	0.0165	0	0	0.0093	0.0049	0	0	0	0	0	0	0.0104	0.0048	0	0.014	0
rs147009496	0.999939	0.0104	0	0	0	0	0	0	0.0053	0.0202	0	0.0055	0	0.0531	0.0047	0	0	0	0	0.0059	0	0	0	0	0	0	0.0139
rs185511771	0.999936	0	0	0.0058	0	0.0152	0	0	0	0	0.0051	0	0	0	0	0.0098	0	0	0	0	0.0156	0	0.0052	0.0048	0	0.0187	0
rs143602646	0.999934	0	0	0	0.0054	0	0.0146	0.0048	0	0	0	0	0	0	0	0	0.0337	0	0	0	0	0	0	0	0	0	0
rs184332034	0.999931	0.0156	0	0.0116	0	0.0051	0	0	0	0	0.0101	0.0275	0.0097	0	0	0.0196	0	0	0	0	0	0	0.0104	0.0144	0.0049	0	0
rs146306989	0.999928	0	0	0	0	0.0051	0	0	0	0	0.0152	0	0.0049	0	0.0093	0	0	0	0	0	0.0156	0	0	0	0	0.0047	0
rs180825777	0.999924	0	0	0	0	0.0152	0	0	0.0053	0	0.0051	0.0055	0	0	0	0	0	0	0	0	0	0	0	0	0	0.0093	0
rs185281125	0.99992	0	0	0	0	0.0051	0	0	0	0	0.0051	0.011	0	0	0.0093	0.0049	0	0	0	0	0	0	0	0.0048	0	0.0093	0
rs149580940	0.999915	0	0	0.0058	0.0054	0	0.0388	0.0238	0	0	0	0	0	0	0	0	0.0385	0.0051	0	0	0	0	0	0	0	0	0
rs7532312	0.999918	0.1354	0.2213	0.0988	0.0753	0.0859	0.0825	0.1286	0.1649	0.1566	0.0808	0.0769	0.0922	0.208	0.1075	0.1275	0.0962	0.101	0.1364	0.1706	0.0781	0.1412	0.0938	0.1587	0.1029	0.0841	0.1667
rs73057397	0.999925	0.4688	0.4016	0.407	0.4677	0.3737	0.4126	0.4571	0.4787	0.4141	0.5101	0.4396	0.432	0.3894	0.3692	0.3578	0.3029	0.4242	0.4596	0.3765	0.4688	0.4176	0.401	0.3365	0.4216	0.4206	0.4444
rs117639576	0.999941	0	0	0.0291	0.0484	0	0.0485	0.0524	0	0	0	0	0.0194	0	0	0.0343	0.0817	0.0556	0	0	0	0	0.0208	0	0.0441	0	0
rs45474992	0.999952	0	0	0.0349	0	0.0455	0	0	0	0	0.0303	0.0275	0.0097	0	0.0327	0.0196	0	0.0051	0	0	0.0156	0.0353	0.0312	0.0433	0.0245	0.0234	0
rs143303199	0.999956	0.0052	0	0	0	0.0152	0	0	0.0053	0	0	0.011	0	0	0.0234	0	0	0	0	0	0.0156	0.0059	0.0052	0.0192	0	0.0421	0
rs71583822	0.999956	0	0	0.0116	0	0.0101	0	0	0	0	0	0.0055	0.0146	0	0.0047	0.0245	0	0	0	0	0.0078	0	0.0156	0.0048	0.0147	0.0093	0
rs79870814	0.999956	0	0	0	0	0	0.0097	0	0	0	0	0	0	0	0	0	0.0433	0.0152	0	0	0	0	0	0	0	0	0
rs148753960	0.999955	0.0052	0.0082	0	0	0.0152	0	0	0	0	0	0.022	0	0	0.0093	0	0	0	0	0	0	0	0	0.0048	0	0.0093	0
rs144787624	0.999954	0	0.0246	0	0	0.0101	0	0	0.0053	0	0.0051	0.022	0.0049	0.0044	0.0234	0	0	0	0	0.0059	0.0078	0.0118	0	0.0144	0.0049	0.0187	0
rs190052446	0.999952	0	0	0	0	0.0202	0	0	0	0	0	0	0	0	0.0093	0	0	0.0051	0	0	0	0	0	0	0	0.0093	0
rs180819997	0.999949	0	0	0	0	0.0101	0	0	0	0	0	0.011	0	0	0.0047	0	0	0	0	0	0.0078	0	0	0	0	0	0
rs11496531	0.999946	0	0	0.0058	0	0.0202	0	0	0	0	0.0051	0	0	0	0	0	0	0	0	0	0	0	0	0	0	0	0
rs372460062	0.999943	0	0	0	0	0.0051	0	0	0	0	0.0152	0.0055	0.0049	0	0.0187	0.0049	0	0	0	0	0	0	0	0.0048	0	0.0047	0
rs118181489	0.999939	0	0	0	0	0.0152	0	0	0	0	0	0.011	0	0	0.0047	0	0	0	0	0	0	0	0	0.0048	0	0	0
rs180765625	0.999934	0	0	0	0	0.0051	0	0	0	0	0	0.0165	0.0049	0	0	0	0	0	0	0	0	0	0	0	0	0.014	0
rs116907627	0.999929	0	0	0.0058	0.0108	0.0051	0.0437	0.019	0	0	0	0	0	0	0	0	0.0481	0.0202	0	0	0	0	0.0052	0	0.0049	0	0
rs111484061	0.999933	0.0729	0.0492	0	0	0	0	0	0	0.0707	0	0.0055	0	0.0487	0	0	0	0	0.0354	0.1176	0.0078	0	0	0.0144	0	0	0.0463
rs376503875	0.999936	0	0	0.0349	0	0	0	0	0	0	0.0051	0	0.0243	0	0	0.0392	0	0	0	0	0	0	0.0104	0	0.0196	0.0047	0
rs2285951	0.999937	0	0	0	0.0108	0	0.0194	0.019	0.0053	0	0	0	0	0	0	0	0.0385	0.0152	0	0	0.0625	0.0882	0	0.0096	0	0	0
rs149518362	0.999937	0.0052	0.0082	0.0058	0	0	0	0	0.0213	0	0.0051	0.011	0.0437	0	0.0374	0.0245	0	0	0	0	0.0078	0.0059	0.0312	0.0288	0.0392	0.0467	0
rs187368135	0.999934	0	0	0	0	0.0101	0	0	0.0053	0	0	0.011	0	0	0.0093	0	0	0	0	0	0	0	0.0052	0	0	0	0
rs61754851	0.99993	0	0.0082	0	0	0.0152	0	0	0.0053	0	0.0101	0.0055	0	0	0.0187	0.0098	0	0	0	0	0	0	0	0	0	0	0
rs3751599	0.999926	0	0.0082	0	0.0806	0	0.0777	0.0714	0	0	0	0	0	0.0133	0	0	0.0577	0.0758	0.0101	0.0059	0.0078	0	0	0	0.0098	0	0
rs11006263	0.999935	0.1458	0.041	0.0465	0.0215	0.0758	0.0631	0.0476	0.016	0.0909	0.0758	0.0275	0.0777	0.0841	0.0374	0.0637	0.0096	0.0455	0.1162	0.0706	0.0156	0.0118	0.0938	0.0433	0.049	0.0467	0.1065
rs145225781	0.999942	0	0.0164	0	0	0.0051	0	0	0.0426	0	0	0.022	0.0097	0	0.0093	0	0	0	0	0	0.0703	0.0706	0	0.024	0.0049	0.0093	0
rs142587718	0.999945	0	0.0082	0.0349	0	0.0051	0	0	0.0319	0	0	0.011	0.0146	0	0.0093	0.0098	0	0	0	0	0	0	0.0156	0.024	0.0245	0.0514	0
rs189043356	0.999943	0.0104	0.0246	0.0291	0	0.0152	0	0	0	0	0.0303	0	0.0291	0	0.028	0.0147	0	0.0051	0	0	0.0078	0	0.0104	0.0192	0.0049	0	0
rs1229605	0.999941	0	0	0.0058	0	0	0	0	0	0	0.0051	0.0165	0	0	0.0093	0	0	0	0	0	0.0078	0	0	0.0048	0.0049	0	0
rs186897198	0.999938	0	0	0	0	0.0051	0	0	0.0106	0	0.0152	0.011	0	0	0.0093	0.0049	0	0	0	0	0	0	0	0	0	0	0
rs79732015	0.999936	0	0	0	0.043	0	0.0485	0.0476	0	0	0	0	0	0	0	0	0.101	0.0202	0	0	0	0	0	0	0	0	0
rs57960711	0.999941	0.0312	0.0328	0.0058	0	0.0253	0	0	0.0372	0.0455	0.0354	0.0659	0	0.0265	0.0421	0	0	0	0.0354	0.0353	0.0312	0.0235	0.0052	0.0529	0	0.0327	0.0602
rs150239618	0.99994	0	0	0.0058	0	0.0051	0	0	0	0	0.0051	0.011	0.0146	0	0.0047	0.0196	0	0	0	0	0	0	0.0104	0	0.0147	0.0093	0
rs138108628	0.999938	0	0.0082	0	0	0.0202	0	0	0.0053	0	0.0152	0.0055	0	0	0.0047	0	0	0	0	0	0	0	0	0.0048	0.0049	0.0047	0
rs180762722	0.999934	0	0	0.0058	0	0.0101	0	0	0.0053	0	0.0051	0.011	0	0	0.0187	0.0098	0	0	0	0	0	0	0.0156	0.0096	0	0.0093	0
rs1050969	0.99993	0	0.0082	0.0058	0	0.0202	0	0	0.0053	0	0.0202	0.0055	0	0	0	0.0049	0	0	0	0	0	0	0	0.0096	0	0.0093	0
rs72722286	0.999926	0	0	0	0	0.0101	0	0	0	0	0.0101	0.0055	0	0	0.0187	0	0	0	0	0	0	0	0	0	0.0049	0	0
rs144067939	0.999921	0	0	0	0	0.0051	0	0	0	0	0	0.0165	0	0	0.0093	0	0	0	0	0	0	0	0	0	0	0.014	0
rs17005238	0.99992	0.1562	0.1721	0.0814	0.1613	0.0707	0.165	0.1	0.0851	0.1566	0.1566	0.0549	0.068	0.1327	0.0467	0.1225	0.1058	0.1212	0.1313	0.1059	0.0625	0.0941	0.0885	0.0481	0.0588	0.1168	0.1574
rs114156042	0.999929	0	0	0.0465	0	0.0253	0	0	0.0053	0	0	0.011	0.0097	0	0.0187	0.0049	0	0	0	0	0.0156	0.0118	0.0156	0.024	0.049	0.014	0
rs182797772	0.99993	0	0	0.0058	0	0.0152	0	0	0.0106	0	0	0	0	0	0.0187	0.0049	0	0	0	0	0.0156	0.0059	0.0156	0.0144	0	0.0093	0
rs13141	0.99993	0	0	0	0	0.0101	0	0	0.0053	0	0	0.011	0	0	0.0093	0	0	0	0	0	0.0156	0	0	0.024	0	0.014	0
rs12481546	0.999927	0	0	0	0	0.0101	0	0	0.0106	0	0.0051	0.0055	0.0097	0	0.0093	0	0	0	0	0	0.0078	0	0.0104	0.0048	0	0.0047	0
rs140024986	0.999925	0.0052	0	0.0233	0	0.0051	0	0	0	0	0.0051	0.011	0.0146	0	0.014	0.0049	0	0	0	0	0	0.0118	0.0156	0	0.0147	0	0
rs183159852	0.999921	0	0	0	0	0.0051	0	0	0.0106	0	0.0101	0.0165	0	0	0.0093	0	0	0	0	0	0.0078	0.0059	0	0.0048	0	0	0
rs139418552	0.999917	0.0052	0	0	0	0.0202	0	0	0	0	0	0.011	0	0	0	0	0	0	0	0	0.0078	0	0	0.0048	0	0.0047	0
rs202150945	0.999915	0	0	0.0058	0.1129	0.0051	0.0728	0.0667	0.0053	0	0.0303	0	0.0049	0.0088	0	0.0049	0.0817	0.0606	0.0051	0.0059	0	0.0176	0	0.0096	0.0049	0.0047	0.0046
rs4073717	0.999924	0.2656	0.2705	0.2267	0.1452	0.1919	0.1893	0.1952	0.1968	0.2374	0.202	0.1923	0.233	0.2655	0.2243	0.1912	0.1538	0.2172	0.303	0.2471	0.25	0.2647	0.1719	0.2067	0.2206	0.243	0.2546
rs75448370	0.99993	0.0052	0	0	0	0.0101	0.0049	0	0.0106	0	0.0101	0.022	0.0097	0	0.0047	0.0245	0	0	0	0	0	0	0.0312	0.0096	0.0098	0.0047	0
rs185781801	0.99993	0	0	0	0	0.0134	0	0	0	0	0	0.0147	0.0067	0	0	0.0207	0	0	0	0	0	0	0.0208	0	0.0067	0.0124	0
rs78973041	0.999929	0.0052	0	0	0	0.0202	0	0	0.0266	0	0	0	0	0	0.0187	0	0	0	0.0051	0	0.0078	0	0	0	0	0	0
rs9128	0.999927	0	0.0082	0.0116	0	0.0051	0	0	0.0053	0	0.0051	0.0275	0.0049	0	0.0047	0.0049	0	0	0	0	0.0078	0	0.0052	0.0144	0.0147	0.0093	0
rs76132480	0.999925	0.0052	0	0.0058	0.0645	0.0051	0.0728	0.0952	0	0	0	0	0	0	0	0.0196	0.101	0.0707	0	0	0	0.0294	0	0.0144	0.0098	0	0
rs116420214	0.999935	0.0625	0.0574	0.0058	0	0.0404	0	0	0.0638	0.0505	0.0101	0.0055	0.0437	0.0841	0.0421	0.0196	0.0144	0	0.0606	0.1294	0.0234	0.0118	0.0365	0.0481	0.0245	0.028	0.0648
rs145432915	0.999942	0	0	0.0291	0	0	0	0	0	0	0.0152	0.011	0.0243	0	0.0047	0.0441	0	0	0	0	0	0.0059	0.0208	0.0144	0.0147	0.0047	0
rs116376456	0.999942	0	0.0082	0	0	0.0101	0	0	0.0106	0	0.0051	0.022	0.0049	0	0.0047	0.0098	0	0	0	0	0.0234	0	0.0156	0.0192	0	0.014	0
rs182722517	0.999941	0	0	0.0174	0	0.0101	0	0	0.0053	0	0.0101	0	0.0146	0	0.0047	0.0049	0	0	0	0	0	0.0059	0	0	0.0098	0	0
rs150380031	0.999939	0	0	0	0	0.0051	0	0	0	0	0.0051	0.011	0	0	0.0234	0	0	0	0	0	0	0	0.0052	0.0048	0.0049	0.0093	0
rs185182198	0.999935	0	0	0	0	0.0101	0	0	0	0	0.0152	0.0165	0	0	0.0047	0	0	0	0	0	0	0	0.0052	0.0048	0	0	0
rs55731315	0.999931	0	0	0	0	0.0051	0	0	0.0106	0	0	0.0165	0	0	0.014	0	0	0	0	0	0	0.0118	0.0156	0	0.0049	0.0234	0
rs138553394	0.999927	0	0	0	0	0.0051	0	0	0	0	0.0152	0.0055	0	0	0.014	0	0	0	0	0	0.0156	0	0	0.0192	0	0.014	0
rs17607234	0.999922	0	0	0	0	0.0202	0	0	0.0053	0	0.0051	0	0.0097	0	0	0	0	0	0	0	0.0078	0	0	0	0	0	0
rs191518756	0.999917	0.0052	0	0	0	0.0152	0	0	0	0	0.0152	0.011	0	0	0	0	0	0	0	0	0	0	0	0	0	0.0047	0
rs16895802	0.999913	0.026	0.0164	0.0407	0.1022	0.0051	0.1214	0.0905	0.0053	0.0657	0	0.0055	0.0583	0.0088	0	0.0735	0.101	0.0707	0.0455	0.0235	0	0	0.0625	0	0.049	0	0.0509
rs111550108	0.999917	0.026	0.0246	0.0174	0	0.0202	0	0	0.0585	0.0202	0.0303	0.0385	0.0194	0.0088	0.0794	0.0098	0	0.0051	0.0202	0.0059	0.0156	0.0235	0	0.0673	0.0098	0.0607	0.037
rs75200484	0.999915	0	0.0082	0.0058	0	0.0202	0	0	0.0106	0	0.0152	0.0165	0	0	0	0	0	0	0	0	0.0078	0	0.0156	0.0096	0.0049	0	0
rs79139724	0.999912	0.0052	0.0082	0	0	0.0101	0	0	0	0	0.0303	0.022	0	0	0.014	0	0	0	0	0	0.0078	0	0.0052	0.0048	0.0098	0.0093	0
rs138014257	0.999908	0.0156	0.0082	0	0	0.0253	0	0	0.0106	0	0.0101	0.0165	0	0	0.0093	0	0	0	0	0	0.0078	0	0	0.0048	0	0.0093	0
rs724743	0.999902	0.0729	0.0492	0	0	0	0	0	0.0053	0.0859	0	0	0	0.0796	0	0	0	0	0.0455	0.0529	0.0156	0	0	0.0048	0	0	0.0741
rs118016381	0.999916	0.0156	0.0164	0.0407	0.1022	0.0505	0.0437	0.0571	0.016	0	0.0707	0.0934	0.0534	0.031	0.0467	0.0196	0.0288	0.0505	0.0101	0.0059	0.1094	0.0647	0.0469	0.0721	0.0441	0.0514	0.0093
rs117247884	0.999914	0	0	0.0174	0	0.0051	0	0	0.0319	0	0.0101	0.0165	0.0146	0	0.0093	0.0147	0	0	0	0	0.0078	0.0471	0.0208	0.0048	0.0441	0.0234	0
rs28567375	0.999912	0.1458	0.1803	0.1047	0.1237	0.0505	0.1117	0.1381	0.0904	0.1515	0.0303	0.0385	0.1019	0.1858	0.0841	0.0637	0.1154	0.1162	0.2222	0.2471	0.1094	0.0647	0.1094	0.101	0.0931	0.0607	0.1528
rs12132168	0.999935	0.0104	0.0164	0.0698	0.0484	0.0606	0.0437	0.0619	0.0372	0	0.1111	0.0604	0.0728	0	0.0514	0.0784	0.0192	0.0253	0	0	0.0391	0.0118	0.0573	0.0144	0.0539	0.0561	0
rs118100927	0.999945	0	0.0082	0.0116	0.043	0	0.0534	0.0286	0.0426	0	0	0	0	0	0	0.0049	0.0817	0.0152	0	0	0.0312	0.0588	0	0.0288	0	0	0
rs117280728	0.999946	0.0052	0.0082	0	0	0.0354	0	0	0.016	0	0	0.011	0.0049	0	0.014	0.0098	0	0	0	0	0.0078	0.0176	0.0052	0.0192	0.0049	0.0374	0
rs138937927	0.999947	0.0052	0.0164	0.0116	0	0.0101	0	0	0.0053	0	0.0303	0.0275	0	0	0.0187	0.0098	0	0	0	0	0	0	0.0052	0.0096	0.0147	0.014	0
rs117525469	0.999944	0	0	0	0	0.0101	0	0	0.016	0	0.0051	0.0055	0	0	0.0187	0	0	0	0	0	0	0.0059	0	0	0	0.0093	0
rs140604942	0.999941	0.0052	0	0	0	0.0202	0	0	0	0	0.0101	0.011	0	0	0.0047	0	0	0	0	0	0	0	0	0.0048	0	0	0
rs149600208	0.999938	0.0052	0	0	0	0.0152	0	0	0	0	0.0101	0.011	0	0	0	0	0	0	0	0	0	0	0	0	0	0.0234	0
rs146512116	0.999933	0.0052	0.0082	0.0058	0	0.0051	0	0	0.0053	0	0.0253	0.022	0.0049	0	0.0187	0	0	0	0	0	0	0	0.0104	0.0096	0.0049	0.0093	0
rs60782127	0.999928	0	0	0	0	0.0152	0	0	0.0106	0	0.0152	0.0055	0	0	0	0	0	0	0	0	0	0	0	0	0.0049	0.0047	0
rs141678366	0.999922	0	0	0	0	0.0202	0	0	0	0	0	0.0055	0	0	0.0047	0	0	0	0	0	0	0	0.0052	0.0048	0	0.0187	0
rs117085232	0.999916	0	0	0	0	0.0101	0	0	0.0106	0	0.0101	0.0055	0	0	0.014	0	0	0	0	0	0	0	0	0.0048	0	0.0187	0
rs76188060	0.999909	0	0.0082	0	0	0.0101	0	0	0	0.0051	0.0152	0.0165	0	0.0133	0.014	0	0	0	0	0	0	0	0	0.0144	0	0.0047	0.0046
rs74564651	0.999904	0	0	0.0116	0.0215	0	0.0534	0.0429	0	0	0.0051	0	0	0	0	0	0.0817	0.0404	0	0	0	0	0	0	0	0	0
rs10902605	0.999905	0.2188	0.1311	0.1453	0.1129	0.0354	0.0971	0.119	0.0904	0.2273	0.0404	0.0879	0.1699	0.2124	0.0748	0.1863	0.0817	0.1414	0.2273	0.1235	0.0781	0.0882	0.1875	0.0385	0.2206	0.0327	0.2222
rs74494415	0.999928	0.0365	0.0328	0.0291	0.0484	0.0455	0.0583	0.0762	0.0426	0.0253	0.0859	0.0495	0.0485	0.0133	0.0374	0.0294	0.0817	0.0455	0.0202	0.0353	0.1641	0.1118	0.0365	0.0817	0.0343	0.028	0.0139
rs11575580	0.999941	0.0052	0.0246	0.0058	0	0.0202	0	0	0.0319	0	0	0.0055	0	0	0.0374	0.0049	0	0	0	0	0.0078	0.0059	0	0.0529	0.0196	0.0514	0
rs11228057	0.999941	0	0.0082	0	0	0.0051	0	0	0.016	0	0.0152	0.011	0	0	0.0187	0.0049	0	0	0	0	0	0.0059	0.0052	0.0192	0	0.0514	0
rs191903670	0.99994	0.0104	0	0	0.0108	0.0303	0	0	0.0053	0.0101	0.0202	0.011	0	0.0044	0.0093	0.0049	0	0	0.0051	0.0235	0	0.0059	0	0.0048	0	0.0047	0
rs75354213	0.999938	0	0	0.0116	0	0.0202	0	0	0	0	0.0051	0.0055	0.0049	0	0.0093	0.0098	0	0	0	0	0	0	0.0052	0	0	0.0047	0
rs138322432	0.999934	0	0.0082	0	0	0.0202	0	0	0.0106	0	0	0.0165	0	0	0.0093	0	0	0	0	0	0	0	0	0	0	0.014	0
rs151041106	0.99993	0	0	0	0	0.0051	0	0	0.016	0	0.0253	0.0055	0	0	0.0093	0.0049	0	0	0	0	0	0	0.0104	0	0	0.014	0
rs190889494	0.999925	0	0.0082	0	0	0.0101	0	0	0	0	0.0051	0.0275	0	0	0.0093	0.0049	0	0	0	0	0.0078	0.0059	0	0.0144	0	0.0093	0
rs117489831	0.999919	0	0	0	0.0914	0	0.0583	0.0381	0	0	0	0	0	0	0	0	0.0769	0.1061	0	0	0	0	0.0052	0	0	0	0
rs73039898	0.999925	0.0521	0.0492	0.0233	0	0.0354	0.0049	0.0095	0.016	0.0455	0.0202	0.011	0.0097	0.0664	0.0467	0.0343	0	0	0	0.0235	0.0078	0.0353	0.026	0.0337	0.0098	0.0093	0.0185
rs563290728	0.999922	0	0	0.0116	0	0.0051	0	0	0	0	0.0303	0.0165	0	0	0	0	0	0	0	0	0	0	0.0052	0	0	0	0
rs142673483	0.999919	0	0	0.0058	0	0.0051	0	0	0.0266	0	0	0.011	0.0097	0	0.028	0.0049	0	0	0.0101	0	0.0078	0	0.0052	0.0096	0.0049	0.0327	0
rs193243426	0.999914	0	0	0	0	0.0152	0	0	0.0053	0	0.0152	0.0055	0	0	0.0047	0	0	0	0	0	0	0	0	0.0096	0	0.014	0
rs145514852	0.999908	0	0	0	0	0.0101	0	0	0	0	0.0152	0.0165	0.0049	0	0.0093	0	0	0	0	0	0	0	0.0052	0.0048	0	0	0
rs147253843	0.9999	0	0	0	0	0.0253	0	0	0	0	0.0202	0	0	0	0.0047	0	0	0	0	0	0	0	0	0	0	0.0047	0
rs118173262	0.999892	0	0	0	0.0108	0	0.034	0.019	0.0372	0	0	0	0	0	0	0	0.0529	0.0051	0	0	0.0312	0.0588	0	0	0	0	0
rs116377985	0.999904	0.1615	0.1639	0.1337	0.1237	0.0253	0.0485	0.1095	0.0638	0.197	0.0354	0.0165	0.1117	0.1903	0.0327	0.1471	0.0769	0.0808	0.2273	0.1588	0.0234	0.0059	0.1927	0.101	0.152	0.0421	0.2037
rs59951000	0.999933	0.0312	0.0164	0.0291	0.0484	0.0455	0.0583	0.0714	0.0426	0.0101	0.0909	0.0495	0.0534	0.0088	0.0374	0.0294	0.0577	0.0455	0.0101	0.0235	0.1641	0.1118	0.0365	0.0721	0.0343	0.028	0.0139
rs111401421	0.999938	0	0.0082	0.0291	0.0054	0.0152	0	0	0.0106	0	0.0101	0.033	0.0485	0	0.014	0.0539	0	0	0	0	0	0.0118	0.0156	0.0048	0.0294	0.0374	0
rs117137947	0.999939	0.0052	0.0082	0	0	0.0253	0	0	0.0479	0	0	0.0165	0.0146	0	0.028	0	0	0.0051	0.0051	0	0	0.0059	0	0.0096	0	0.0187	0
rs141704717	0.999937	0.0052	0	0.0058	0	0.0152	0	0	0.0106	0	0.0051	0.0165	0	0	0.028	0	0	0	0	0	0.0078	0.0118	0	0.0048	0	0.014	0
rs149787889	0.999932	0	0	0.0116	0	0.0101	0	0	0	0	0	0.0165	0.0049	0.0044	0.0234	0	0	0.0051	0	0	0.0078	0.0118	0.0052	0.0096	0	0.0047	0
rs75193859	0.999931	0.0573	0.0902	0.0116	0.086	0.0101	0.0631	0.0238	0.0213	0.0606	0	0.0055	0.0049	0.0442	0.0093	0.0098	0.0865	0.1061	0.1313	0.1176	0.0078	0.0059	0.0052	0.0096	0.0049	0.0093	0.0556
rs11722554	0.999942	0.0104	0.0246	0.0291	0	0.0354	0	0	0.0426	0.0051	0.0556	0.044	0.0388	0	0.0467	0.0392	0	0	0	0	0.0078	0.0941	0.026	0.0288	0.0539	0.0561	0
rs141604861	0.999941	0	0	0.0349	0	0.0051	0	0	0	0.0051	0.0202	0.0165	0.0049	0	0.0093	0.0245	0	0.0051	0	0	0.0078	0.0059	0	0.0048	0.0147	0.0187	0.0046
rs76709099	0.999941	0	0	0	0.043	0	0.0922	0.0857	0	0	0	0	0	0	0	0	0.0625	0.0556	0	0	0	0	0	0	0	0	0
rs80215473	0.999941	0.0208	0.0082	0.0174	0	0.0354	0	0	0.0213	0.0051	0.0101	0.0275	0.0243	0	0.0374	0.0098	0	0	0	0	0.0156	0	0.0208	0	0.0098	0.0327	0.0093
rs118136305	0.999939	0	0.0082	0	0	0.0253	0	0	0.0106	0	0.0202	0.0165	0	0	0.0093	0	0	0	0	0	0.0078	0	0	0.0192	0	0.0093	0
rs76929617	0.999935	0.0573	0.082	0	0	0.0152	0.0049	0	0.0213	0.0404	0.0202	0.044	0.0049	0.1018	0.0421	0.0098	0	0	0.0354	0.0706	0.0234	0.0294	0.0052	0.0144	0	0.0093	0.0787
rs116230084	0.999937	0	0	0.0233	0	0.0202	0	0.0048	0.0106	0	0.0303	0.011	0.0291	0	0.0093	0.0147	0	0	0	0	0.0234	0	0.0104	0.024	0	0.0467	0
rs73121716	0.999933	0	0	0	0	0.0253	0	0	0.016	0	0.0051	0.0055	0.0049	0	0.0093	0	0	0	0	0	0.0078	0.0118	0	0.0192	0	0.0093	0
rs57707166	0.99993	0	0	0	0.0323	0	0.0825	0.0905	0	0	0	0	0	0	0	0	0.0913	0.0303	0	0	0	0	0	0	0	0	0
rs147380181	0.999933	0.0104	0.0082	0.0233	0	0.0202	0	0	0	0	0.0152	0.0275	0.0146	0	0.014	0.0196	0	0.0051	0	0	0.0078	0	0.026	0.0048	0.0294	0.0093	0
rs192841644	0.99993	0.0104	0	0	0	0.0101	0	0	0.0053	0	0.0202	0.022	0	0	0.0187	0	0	0	0	0	0.0078	0.0059	0.0052	0.0096	0.0098	0.0093	0
rs78903944	0.999927	0.0104	0.0082	0.0058	0	0.0202	0	0	0.0053	0	0.0253	0.0165	0	0	0.014	0.0098	0	0	0.0101	0	0.0234	0	0.0208	0.0096	0	0.0327	0
rs188671617	0.999922	0.0052	0	0	0	0.0152	0	0	0.0106	0	0.0101	0.022	0	0	0.0047	0	0	0	0	0	0	0	0	0.0048	0	0	0
rs74788384	0.999915	0.0156	0.041	0	0	0	0	0	0	0.0758	0	0	0	0.0354	0	0	0	0	0.0202	0.0471	0	0	0	0.0048	0	0	0.0417
rs149155892	0.999912	0	0	0.0116	0	0	0	0	0.0213	0	0.0202	0.0165	0.0097	0	0.028	0.0196	0	0	0	0	0	0.0059	0.0208	0.0192	0.0196	0.0234	0
rs13098800	0.999907	0	0	0	0	0.0152	0	0	0	0	0.0152	0.0165	0	0	0.0047	0	0	0	0	0	0.0156	0.0118	0	0.0048	0	0.014	0
rs35816944	0.999899	0	0	0	0	0.0253	0	0	0.0053	0	0.0152	0.011	0	0	0.0047	0	0	0	0	0	0	0.0059	0	0	0	0.0093	0
rs534291129	0.99989	0	0	0	0	0.0152	0	0	0.0053	0	0.0051	0.0165	0	0	0.014	0	0	0	0	0	0	0	0	0	0	0	0
rs147110934	0.999881	0	0	0.0058	0	0.0051	0	0	0.016	0	0	0	0.0097	0	0.014	0.0049	0	0	0	0	0	0	0.0052	0.0192	0	0.0561	0
rs58280444	0.99988	0.0938	0.0574	0.0174	0.1774	0.0051	0.1019	0.1524	0.0213	0.0707	0	0.022	0	0.0664	0.0093	0.0098	0.1298	0.1414	0.0657	0.0765	0.0312	0.0059	0.0104	0.0192	0.0049	0.0187	0.1111
rs1861631	0.999933	0.276	0.2131	0.3372	0.1989	0.3081	0.1796	0.1857	0.2819	0.2071	0.2727	0.2527	0.2864	0.1991	0.2196	0.2941	0.1106	0.197	0.3283	0.2176	0.3359	0.3588	0.2812	0.2644	0.299	0.257	0.2315
rs79460537	0.999938	0	0.0082	0.0116	0.0161	0	0.0388	0.019	0	0	0.0202	0	0.0097	0.0442	0.0047	0.0147	0.0673	0.0101	0.0051	0.0059	0	0	0.0208	0	0.0196	0	0
rs140779949	0.999936	0	0.0082	0.0116	0	0.0101	0	0	0.0053	0	0.0101	0.0055	0.0631	0	0.0047	0.0245	0	0	0	0	0	0	0.0417	0	0.049	0.014	0
rs530803857	0.999932	0	0.0164	0	0	0.0354	0	0	0.0106	0	0.0051	0.0165	0	0	0.0234	0	0	0	0	0	0	0	0	0.024	0.0049	0	0
rs75061684	0.999926	0.0677	0.041	0	0	0	0	0	0.0053	0.0859	0	0	0	0.0752	0.014	0	0	0	0.0101	0.0588	0.0078	0	0	0.0048	0	0	0.0787
rs117182230	0.99993	0	0	0	0.0108	0	0.068	0.0619	0	0	0.0101	0	0	0	0	0	0.0769	0.0253	0	0	0.0234	0	0	0.0048	0	0	0
rs150684763	0.999933	0.0104	0.0082	0.0349	0	0.0152	0	0	0.0213	0	0.0152	0.0165	0.0631	0	0.0701	0.0343	0	0	0	0	0.0234	0.0118	0.026	0.0625	0.0294	0.0467	0
rs146689548	0.99993	0	0	0	0	0.0051	0	0	0.0053	0	0.0253	0.022	0	0	0	0	0	0	0	0	0	0	0.0052	0	0	0.0047	0
rs2187692	0.999924	0	0.0082	0	0	0.0152	0	0	0.0053	0	0.0101	0.0275	0	0	0.0093	0	0	0	0	0	0	0	0	0.0144	0	0.0047	0
rs76918518	0.999917	0	0	0	0	0.0152	0	0	0.0053	0	0.0253	0.0165	0	0	0.0047	0	0	0	0	0	0	0	0.0052	0.0048	0	0	0
rs1589933	0.999908	0	0	0.0058	0	0.0051	0	0	0.016	0	0.0051	0.011	0.0049	0	0.028	0.0098	0	0	0	0	0	0	0.0104	0.0096	0	0.0187	0
rs117686021	0.999902	0	0	0	0.0108	0	0.0583	0.0095	0	0	0.0051	0	0	0	0	0	0.0481	0.0101	0	0	0	0.0059	0	0	0.0049	0	0
rs35316359	0.999893	0	0	0	0	0.0152	0	0	0	0	0.0202	0.0165	0	0	0.0047	0	0	0	0	0	0.0156	0.0118	0	0.0048	0	0.014	0
rs143668036	0.999883	0	0.0082	0	0	0.0152	0	0	0.0053	0	0.0202	0.0165	0.0049	0	0.0093	0.0098	0	0	0	0	0	0	0	0.0048	0.0098	0.0327	0
rs10786799	0.999875	0.0573	0.082	0	0	0	0	0	0.0053	0.0859	0	0	0	0.0664	0	0	0	0	0.0253	0.1118	0	0.0059	0	0.0096	0	0.0047	0.0741
rs16895057	0.99991	0	0	0.0872	0.2151	0	0.0922	0.1238	0	0	0	0	0.0097	0	0	0.0392	0.0096	0.1313	0	0	0	0	0.0677	0	0.0392	0	0
rs141949220	0.999931	0.0104	0.0328	0.0407	0	0.0101	0.0049	0	0.0372	0.0354	0	0.0055	0.0243	0.0044	0.0047	0.0343	0.0048	0	0.0152	0.0059	0.0859	0.1941	0.026	0.0144	0.0196	0.0234	0.0648
rs76052316	0.999936	0.0104	0	0.0058	0	0.0152	0	0	0.0266	0.0051	0.0202	0.011	0.0194	0.0088	0.0234	0.0098	0	0	0.0152	0.0118	0.0234	0	0.0156	0.0144	0.0147	0.0093	0.0046
rs117395088	0.999934	0.0052	0.0082	0.0058	0	0.0152	0	0	0.0266	0	0.0051	0.0275	0.0049	0	0.0421	0.0098	0	0	0.0101	0	0.0078	0.0059	0.0052	0.0385	0	0.0327	0
rs12700691	0.999936	0.1198	0.0902	0.2035	0.0699	0.0101	0.1214	0.1286	0.0585	0.0859	0.0455	0.0385	0.2184	0.1106	0.0374	0.152	0.1154	0.1111	0.2374	0.1118	0.0391	0	0.1562	0.0865	0.1863	0.0187	0.125
rs75456019	0.999943	0	0.0082	0	0	0.0253	0	0	0.0372	0	0.0101	0	0	0.0044	0.028	0	0.0048	0.0051	0	0	0.0234	0.0059	0	0.0337	0.0098	0.0327	0
rs113043636	0.999943	0	0	0	0	0.0152	0	0	0.0213	0	0.0354	0.0165	0	0	0.014	0	0	0	0	0	0.0156	0.0059	0.0052	0.0192	0	0	0
rs17880989	0.99994	0.0052	0.0164	0	0	0.0303	0	0	0.0106	0	0.0152	0.022	0	0	0.0047	0	0	0	0	0	0.0156	0	0	0.0048	0	0.028	0
rs6724465	0.999942	0.151	0.123	0.064	0.1828	0.0909	0.1359	0.1381	0.0904	0.096	0.0505	0.1154	0.0388	0.1504	0.0981	0.0882	0.2019	0.1364	0.0758	0.1647	0.1172	0.1	0.0417	0.0769	0.0343	0.0748	0.1759
rs147647111	0.999955	0.0052	0.0082	0.0058	0	0.0152	0	0	0.0319	0	0.0808	0.0275	0	0	0.0374	0	0	0	0	0	0.0078	0.0353	0.0052	0.0288	0	0.0421	0
rs112867328	0.999961	0.0052	0.0082	0.0291	0	0.0202	0	0	0	0	0.0455	0.011	0.0437	0	0.0234	0.0441	0	0	0	0	0	0.0059	0.0417	0.0144	0.0735	0.0093	0
rs149471676	0.999959	0	0.0082	0	0	0.0101	0	0	0.0319	0	0	0.0275	0	0	0.028	0	0	0	0	0	0.0078	0.0059	0.0052	0.024	0	0.014	0
rs1265764	0.999955	0	0.0082	0	0	0.0303	0	0	0	0	0.0202	0.022	0	0	0.0047	0	0	0	0	0	0.0156	0.0059	0	0.0144	0	0.0234	0
rs77213763	0.999948	0.0052	0	0	0	0.0202	0	0	0.0106	0	0.0051	0.022	0	0	0.0047	0.0049	0	0	0	0	0.0078	0	0	0.0048	0	0.014	0
rs77770442	0.999943	0.0469	0.0082	0	0	0.0101	0	0	0	0.096	0.0202	0	0	0.0398	0.0093	0	0	0	0.0505	0.0235	0	0.0059	0	0.0385	0.0049	0.0047	0.0509
rs118115924	0.999937	0.0052	0	0	0	0.0202	0.0049	0	0	0	0	0.0165	0.0049	0	0.0187	0.0049	0	0	0	0	0.0078	0.0059	0.0156	0	0	0.0187	0
rs76130798	0.99993	0	0	0.0116	0	0.0101	0	0	0.0053	0	0.0404	0	0.0146	0	0.014	0.0098	0	0	0	0	0	0	0.0104	0	0.0294	0.0093	0
rs115607791	0.999923	0	0	0	0	0.0152	0	0	0.0053	0	0	0.022	0	0	0.0093	0	0	0	0	0	0.0078	0	0	0	0	0.0047	0
rs78229644	0.999918	0	0	0.0116	0.0806	0	0.0971	0.0857	0.0372	0	0	0	0	0	0	0	0.1058	0.0556	0	0	0.0703	0.1706	0	0.024	0	0	0
rs3212880	0.999943	0.099	0.1393	0.1395	0.043	0.0303	0.0146	0.0143	0.0426	0.1263	0.0101	0.033	0.0971	0.1947	0.0327	0.1127	0.0144	0.0707	0.1364	0.1294	0.0234	0.0118	0.1042	0.0817	0.1716	0.0561	0.1296
rs141952974	0.999943	0	0	0	0	0.0152	0	0	0	0	0.0253	0.0055	0.0437	0.0044	0.0047	0.0147	0	0	0	0	0.0078	0	0.0156	0.0048	0	0.0093	0
rs118102869	0.99994	0	0	0.0116	0	0.0202	0	0	0.0213	0	0	0.0165	0.0049	0	0.014	0.0098	0	0	0	0	0.0078	0	0.0104	0.0048	0.0049	0.0047	0
rs72760562	0.999944	0.0781	0.0328	0.0174	0.1183	0.0657	0.1068	0.1571	0.0426	0.101	0.0354	0.0604	0.0485	0.0398	0.0374	0.0196	0.101	0.1465	0.096	0.0882	0.0781	0.0647	0.0312	0.0529	0.0294	0.0561	0.0741
rs117436140	0.999958	0.0052	0	0.0174	0	0.0303	0	0	0.0319	0	0.0303	0.011	0.0243	0	0.0187	0.098	0	0	0	0	0.0156	0.0059	0.0573	0.0337	0.0392	0.0234	0
rs35216196	0.999957	0	0.0164	0	0	0.0101	0	0	0.0106	0	0.0404	0.033	0.0146	0	0.0327	0.0098	0	0	0.0051	0	0.0078	0.0059	0.0156	0.0096	0	0.0093	0
rs146939415	0.999953	0.0052	0	0.0116	0	0.0152	0	0.0048	0.0372	0	0.0101	0.011	0	0	0.028	0	0	0	0	0	0.0078	0	0	0.0144	0.0049	0.028	0
rs138472821	0.999946	0	0	0	0	0.0152	0	0	0	0	0.0202	0.0165	0	0	0	0	0	0	0	0	0.0156	0	0	0.0048	0	0.0047	0
rs55806728	0.999938	0	0	0	0	0.0202	0.0049	0	0.0106	0	0	0.0055	0	0	0.028	0	0	0	0	0	0	0	0	0.0048	0	0.0047	0
rs2024348	0.999931	0.0417	0.041	0.0407	0.0054	0.0202	0.0146	0.0238	0.016	0.0556	0.0404	0.022	0.0485	0.0619	0.014	0.0147	0.0481	0.0051	0.0101	0.0706	0.0078	0	0.026	0.0192	0.0343	0.0234	0.037
rs2291813	0.999925	0.0104	0.0246	0.0291	0.0054	0.0202	0.0485	0.0143	0.0638	0	0.0354	0.0275	0.0388	0	0.0467	0.049	0.0385	0.0505	0	0	0.0469	0.1176	0.0208	0.0288	0.0098	0.0654	0
rs17597065	0.999923	0.0833	0.0984	0.0233	0.0591	0.0455	0.0097	0.0286	0.0213	0.0909	0.0808	0.0549	0.0243	0.1106	0.0327	0.0392	0.0385	0.0758	0.1465	0.0588	0.0078	0.0176	0.0365	0.024	0.0196	0.0047	0.0509
rs116417701	0.999918	0	0	0.0058	0	0.0253	0	0	0.0053	0	0	0.011	0	0	0.0047	0.0049	0	0	0	0	0.0078	0	0.0052	0	0.0147	0.0234	0
rs145613835	0.999915	0	0	0.0407	0.0269	0	0.1068	0.081	0	0.0101	0	0	0.0146	0.0044	0	0.0049	0.0865	0.0556	0.0152	0.0118	0.0078	0.0059	0	0	0.0098	0	0.0046
rs12448131	0.999922	0	0.041	0.0523	0.0161	0.0354	0	0	0.1011	0	0.0253	0.0165	0.0291	0	0.0467	0.049	0.0192	0.0202	0	0	0.0938	0.0824	0.0885	0.0721	0.0784	0.0421	0
rs78127965	0.999918	0.0833	0.0902	0.1047	0.0645	0.0354	0.0728	0.0619	0.0266	0.1364	0.0455	0.0275	0.0971	0.1062	0.0467	0.0931	0.0529	0.1212	0.1414	0.1529	0.0234	0.0059	0.0885	0.0288	0.0686	0.0327	0.1435
rs112979091	0.99992	0	0	0.0058	0	0.0202	0	0	0.0372	0	0.0354	0.022	0.0291	0	0.0187	0.0049	0.0048	0	0	0	0.0625	0.0706	0.026	0.0048	0.0147	0.0093	0
rs139047235	0.999915	0	0.0082	0.0058	0	0.0101	0	0	0.0053	0	0.0051	0.0275	0.0097	0	0.014	0.0147	0	0	0	0	0.0078	0	0.0052	0.0144	0	0.0421	0
rs568532609	0.999907	0	0	0	0	0.0152	0	0	0.0053	0	0	0.0275	0	0	0.0093	0	0	0	0	0	0.0078	0	0	0.0048	0	0.0093	0
rs117870289	0.999896	0	0	0	0	0.0152	0	0	0.0106	0	0	0.0275	0	0	0.0047	0	0	0	0	0	0.0078	0	0.0052	0	0.0049	0.0047	0
rs2573625	0.999892	0.4375	0.4426	0.4186	0.4785	0.3182	0.5485	0.5095	0.4362	0.4545	0.2929	0.3462	0.5291	0.4159	0.3551	0.4706	0.5962	0.399	0.4343	0.5176	0.4375	0.5	0.4271	0.4663	0.4363	0.4112	0.4583
rs138643189	0.999897	0.0052	0.0164	0.0523	0.0161	0.0657	0.0049	0.0048	0.016	0	0.0758	0.0604	0.0291	0.0044	0.0467	0.0196	0	0.0152	0	0	0.0156	0.0176	0.0417	0.0288	0.0294	0.028	0
rs74320127	0.999904	0.0625	0.082	0.0058	0	0.0505	0	0	0.0213	0.0657	0.0758	0.044	0.0146	0.0752	0.0514	0	0	0	0.0505	0.0412	0.0234	0.0176	0.0052	0.0625	0	0.0093	0.0602
rs16951879	0.999922	0.0104	0.0164	0.064	0.1505	0.0253	0.0097	0.0952	0.016	0	0.0101	0.0495	0.068	0.0088	0.014	0.1029	0.0144	0.1566	0.0152	0	0.0156	0	0.125	0.0048	0.0637	0.014	0
rs35485741	0.999938	0.1406	0.1967	0.093	0.0215	0.1162	0.0485	0.0905	0.1277	0.1667	0.1162	0.0824	0.034	0.1416	0.1729	0.098	0.0673	0.0758	0.0909	0.0941	0.0938	0.1941	0.0417	0.1779	0.0882	0.1449	0.1667
rs76152268	0.999934	0	0	0.0058	0	0.0101	0	0	0.0106	0	0.0556	0.011	0	0	0	0	0	0	0	0	0.0156	0	0.0104	0	0	0	0
rs13154718	0.99993	0.0052	0	0	0	0.0152	0	0	0.0319	0	0.0051	0.011	0	0	0.028	0	0	0	0	0	0.0234	0	0	0.0096	0.0049	0.0421	0
rs117952616	0.999929	0	0	0.0291	0.043	0.0455	0.0728	0.0476	0.0106	0	0.0455	0.011	0.0097	0	0	0	0.0577	0.0354	0	0	0.0078	0	0	0	0	0.0047	0
rs187799739	0.999924	0	0	0	0	0.0051	0	0	0	0	0.0051	0.033	0	0	0.014	0	0	0	0	0	0	0	0	0	0	0.0093	0
rs146046988	0.999917	0	0	0	0	0.0101	0	0	0.0053	0	0.0101	0.0275	0	0	0.0093	0	0	0	0	0	0	0	0	0.0048	0.0049	0.014	0
rs62446652	0.999913	0.2604	0.1967	0.1919	0.2688	0.1566	0.199	0.2476	0.2447	0.2121	0.1465	0.1648	0.068	0.2389	0.1776	0.1225	0.1202	0.1919	0.2828	0.2529	0.2188	0.0941	0.1667	0.1827	0.1324	0.2103	0.213
rs56212819	0.999968	0.1667	0.1803	0.2616	0.2204	0.1818	0.1845	0.219	0.2234	0.1616	0.1515	0.1429	0.3544	0.1858	0.1402	0.2941	0.1875	0.202	0.1313	0.2176	0.2422	0.3235	0.3125	0.1779	0.3333	0.1542	0.1944
rs144141547	0.999966	0	0	0	0	0.0152	0	0	0	0	0.0152	0.0165	0	0	0.0374	0	0	0	0	0	0	0.0059	0.0052	0.0048	0	0.0093	0
rs79894696	0.999961	0	0	0	0	0.0152	0	0	0	0	0.0303	0.0055	0	0	0.0093	0	0	0.0051	0	0	0	0	0	0.0096	0	0.0234	0
rs79237650	0.999956	0.125	0.0656	0	0	0	0	0	0.0053	0.1162	0	0	0	0.0973	0	0	0	0	0.1061	0.0529	0.0078	0	0	0.0144	0	0	0.1111
rs143270813	0.999973	0	0	0.0523	0.0753	0	0.1019	0.0905	0	0	0.0505	0	0.0485	0	0	0.0882	0.1202	0.0758	0	0	0.0312	0.0059	0.0312	0.0048	0.049	0	0
rs5030397	0.999984	0	0.0082	0	0	0.0404	0	0	0.0213	0	0.0051	0.0165	0.0097	0	0.0467	0.0098	0	0	0	0	0.0078	0.0176	0.0156	0.0337	0.0294	0.0374	0
rs186053156	0.999988	0	0	0	0	0.0101	0	0	0.0106	0	0.0051	0.0385	0.0194	0	0.0187	0.0049	0	0	0	0	0.0078	0.0235	0	0.0048	0.0098	0.0047	0
rs78470967	0.999987	0.0156	0.0164	0	0	0.0404	0	0	0.0053	0	0.0202	0.033	0.0049	0	0.0327	0	0	0	0	0	0	0.0059	0	0.0144	0.0049	0.0187	0
rs143458892	0.999984	0.0052	0	0	0	0.0202	0	0	0	0	0.0202	0.011	0	0	0.014	0	0	0	0	0	0.0156	0	0	0.0144	0	0.0327	0
rs571542291	0.99998	0	0	0	0	0.0152	0	0	0	0	0.0152	0.0275	0	0	0.0047	0	0	0	0	0	0	0	0.0104	0	0	0.0047	0
rs564473618	0.999974	0	0	0	0	0.0152	0	0	0	0	0.0152	0.011	0.0049	0	0.028	0	0	0	0	0	0.0234	0.0059	0	0.0096	0	0.0093	0
rs146469661	0.999967	0	0	0	0	0.0152	0	0	0.0106	0	0.0101	0.0275	0	0	0.014	0	0	0	0	0	0	0.0059	0	0.0096	0	0.0093	0
rs117990941	0.999958	0	0	0.0058	0	0.0152	0	0	0.0106	0	0.0354	0.0055	0	0	0.014	0	0	0	0	0	0	0	0.0052	0.0048	0.0098	0.0047	0
rs75553180	0.999948	0	0.0082	0	0	0.0152	0	0	0.0053	0	0	0.0385	0	0	0.014	0	0	0	0	0	0.0156	0	0	0	0	0.014	0
rs9901941	0.999944	0.2656	0.3361	0.2326	0.3065	0.2677	0.3447	0.3524	0.2979	0.3182	0.2778	0.2637	0.2476	0.3274	0.2757	0.2549	0.3365	0.3131	0.2929	0.3176	0.25	0.2294	0.2708	0.3029	0.3235	0.3224	0.3009
rs78074823	0.999941	0.0052	0	0	0	0.0303	0	0	0.0053	0	0.0202	0.0275	0.0388	0	0.014	0.0049	0	0	0	0	0	0.0176	0.0104	0.024	0	0.0047	0
rs116035134	0.999936	0	0	0.0174	0	0.0202	0	0	0	0	0.0253	0.011	0	0	0.0093	0	0	0	0	0	0	0	0	0	0	0	0
rs147872814	0.99993	0.0052	0	0	0	0.0202	0.0049	0	0	0	0.0101	0.011	0	0	0.0234	0	0	0	0	0	0.0312	0.0059	0.0052	0.0192	0	0.0187	0
rs77888920	0.99992	0.0052	0	0.0058	0	0.0152	0	0	0.0106	0	0.0152	0.022	0	0	0.014	0.0147	0	0	0	0	0.0156	0	0	0.0096	0	0.0187	0
rs191377125	0.999909	0	0	0.0058	0	0.0101	0	0	0.0053	0	0.0505	0.0165	0	0	0	0	0	0	0	0	0	0.0118	0	0	0	0.0047	0
rs6050469	0.999899	0.0885	0.0656	0	0	0	0	0	0.0266	0.0808	0	0	0	0.1106	0	0	0	0	0.101	0.1059	0.0234	0.0059	0	0.0144	0	0	0.1111
rs11537645	0.999931	0	0	0.093	0.1559	0	0.0874	0.1	0.016	0	0	0.0055	0.0534	0	0.0047	0.098	0.0817	0.1263	0.0051	0	0.0156	0.0176	0.0781	0.0144	0.1422	0.0093	0
rs12415284	0.99994	0.2188	0.2049	0.2674	0.0968	0.1667	0.1796	0.1333	0.2447	0.1616	0.1414	0.1923	0.2524	0.1903	0.1028	0.2402	0.1394	0.1768	0.2172	0.1706	0.2266	0.3294	0.2344	0.1442	0.1961	0.1355	0.1528
rs34952318	0.999944	0.0417	0.0082	0.0116	0.0161	0.0253	0.0097	0.0143	0.016	0.0758	0.0455	0.0385	0.0049	0.0133	0.0374	0	0.0192	0.0051	0.0101	0.0353	0.0312	0.0118	0.0156	0.0337	0.0049	0.0514	0.0417
rs28990715	0.999941	0	0	0	0	0.0152	0	0	0.0106	0	0.0152	0.011	0	0	0.028	0	0	0	0	0	0.0078	0	0.0104	0.0385	0	0.0187	0
rs76442815	0.999941	0	0	0.0058	0.0914	0	0.0583	0.0619	0.0053	0	0.0202	0	0	0	0	0	0.1394	0.0758	0	0	0	0	0	0	0	0	0
rs16846410	0.999949	0.0417	0.0492	0.0058	0	0.0152	0	0	0.0426	0.0758	0.0051	0.022	0	0.0973	0.0748	0	0	0	0.0657	0.0471	0.0234	0.0059	0.0156	0.0529	0.0098	0.0467	0.037
rs114506919	0.999954	0.0052	0.0082	0.0233	0	0.0152	0	0	0.0053	0	0.0051	0.0055	0.0825	0	0	0.0245	0	0	0	0	0	0	0.0469	0	0.0343	0.0093	0.0046
rs140654574	0.999949	0	0	0.0291	0	0.0152	0	0	0.016	0	0.0051	0.011	0.0049	0	0.028	0.0196	0	0	0	0	0.0078	0.0059	0	0.0096	0	0.014	0
rs13194702	0.999942	0.0052	0	0	0	0.0354	0	0	0	0	0.0101	0.0165	0	0	0.0093	0	0	0	0	0	0.0078	0	0.0052	0.0192	0	0.0047	0
rs140924844	0.999933	0	0	0.0058	0	0.0101	0	0	0.0106	0	0.0202	0.0165	0.0097	0	0.0187	0	0	0	0	0	0.0078	0.0059	0	0.0048	0	0.0187	0
rs28929474	0.999922	0	0	0	0	0.0303	0	0	0	0	0.0253	0.011	0	0	0.0187	0	0	0	0	0	0.0078	0	0	0.0096	0	0	0
rs13226653	0.999909	0	0	0	0	0.0051	0	0	0.0053	0	0.0455	0.0165	0	0	0.0093	0	0	0	0	0	0	0.0059	0	0.0048	0	0.0187	0
rs678962	0.999899	0.2969	0.3197	0.2209	0.2258	0.1162	0.3252	0.281	0.3032	0.2879	0.1768	0.1648	0.199	0.3142	0.271	0.25	0.3077	0.2071	0.3586	0.3353	0.2656	0.2176	0.1979	0.2548	0.2108	0.1963	0.3333
rs76493861	0.999936	0.0208	0	0.0581	0.1022	0.0808	0.0243	0.0429	0.0532	0	0.0404	0.0495	0.0971	0	0.0561	0.1078	0.0096	0.1061	0.0253	0	0.0469	0.0529	0.0938	0.0769	0.0784	0.1075	0
rs112546679	0.999933	0	0	0	0	0.0253	0	0	0	0	0.0101	0.0549	0	0	0	0	0	0	0	0	0.0078	0	0	0	0	0.0047	0
rs71427097	0.999929	0	0	0	0	0.0455	0	0	0.0053	0	0.0152	0	0.0049	0	0.0187	0	0	0	0	0	0.0078	0.0118	0	0.0048	0	0.014	0
rs117211505	0.999921	0	0	0	0	0.0253	0	0	0	0	0.0303	0.022	0.0049	0	0.0047	0	0	0	0	0	0	0	0	0.0096	0	0.0047	0
rs113946216	0.999915	0.2135	0.2459	0.2849	0.3871	0.1212	0.2573	0.3	0.1649	0.2525	0.1414	0.1044	0.3155	0.2257	0.1495	0.2794	0.3317	0.2475	0.1869	0.2765	0.1953	0.4706	0.3281	0.1442	0.3186	0.1495	0.2269
rs2278483	0.999959	0.224	0.2049	0.1221	0.0699	0.2273	0.1311	0.1619	0.1702	0.2222	0.2576	0.2253	0.1117	0.1239	0.1916	0.0882	0.0865	0.1162	0.2323	0.1941	0.1406	0.0647	0.099	0.2115	0.0931	0.2477	0.1806
rs144919949	0.999963	0	0.0082	0.0233	0	0.0101	0.0049	0	0.0106	0	0.0051	0.0275	0.0097	0	0.0047	0	0	0	0	0	0.1016	0.0176	0.0104	0	0.0049	0.0047	0
rs117561482	0.99996	0.0104	0	0.0058	0	0.0354	0	0	0.016	0	0.0101	0.0165	0.0097	0	0.0047	0.0049	0	0.0051	0	0	0	0	0.0052	0.0192	0	0.0093	0
rs146753195	0.999955	0	0	0.0116	0	0.0101	0	0	0	0	0.0152	0.0275	0.0097	0	0.0234	0	0	0.0051	0	0	0.0078	0	0.0052	0.0096	0	0.0047	0
rs146381464	0.999947	0	0	0	0	0.0101	0	0	0.0053	0	0.0152	0.0275	0.0097	0	0.0187	0	0	0.0051	0	0	0.0078	0	0.0052	0.0096	0	0.0047	0
rs116663580	0.999938	0	0	0	0	0.0303	0	0	0.0106	0	0	0.011	0.0097	0	0.0234	0	0	0	0	0	0	0	0	0.0096	0	0.014	0
rs16893717	0.999931	0	0	0	0.0108	0	0.0728	0.0524	0	0	0	0	0	0	0	0	0.1298	0.0303	0	0	0	0	0	0	0	0	0
rs6017776	0.999932	0.151	0.082	0.0058	0.0054	0.0303	0.0049	0.0048	0.0372	0.0859	0.0303	0.0495	0.0097	0.1283	0.0327	0.0098	0.0096	0.0101	0.0707	0.0882	0.0156	0.0059	0.0156	0.0673	0.0049	0.0514	0.0787
rs17140875	0.999947	0	0.0328	0.1512	0.1989	0.0404	0.068	0.1	0.0426	0	0.0606	0.0275	0.1117	0	0.0514	0.1618	0.0481	0.1616	0	0	0.0391	0.0706	0.0938	0.0817	0.1716	0.0374	0
rs7979284	0.999963	0.1979	0.2049	0.1453	0.0914	0.0808	0.1602	0.1095	0.1277	0.2374	0.1364	0.1264	0.1553	0.2478	0.1121	0.2157	0.101	0.1263	0.2323	0.2824	0.1953	0.2824	0.1979	0.1635	0.201	0.1075	0.2963
rs76850981	0.999967	0	0	0	0	0.0354	0	0	0.0106	0	0	0.0165	0	0.0044	0.014	0	0	0	0	0	0.0234	0	0	0.0048	0	0.0093	0
rs75031954	0.999967	0	0.0082	0.0465	0.0323	0.0303	0.0728	0.0286	0.0319	0.0051	0.0202	0.0275	0.034	0.0088	0.014	0.0686	0.0192	0.0556	0	0.0118	0.0156	0.0118	0.0677	0.0288	0.0392	0.0421	0.0093
rs116542483	0.999967	0	0	0	0	0.0101	0	0	0.0319	0	0.0101	0.0055	0	0.0044	0.0514	0	0	0	0	0	0	0	0	0.0048	0	0.0187	0
rs78444298	0.999962	0	0	0	0	0.0303	0	0	0.0106	0	0.0202	0.022	0	0	0	0	0	0	0	0	0.0078	0	0	0.0096	0	0.0047	0
rs55946490	0.999954	0	0	0	0	0.0253	0	0	0.016	0	0.0101	0.0165	0	0	0.0093	0	0	0	0	0	0.0078	0	0	0.024	0	0.0047	0
rs10250729	0.999946	0.1406	0.1066	0.1512	0.2527	0.1616	0.1602	0.1905	0.117	0.1667	0.1364	0.1923	0.1456	0.1372	0.2103	0.1225	0.2019	0.2071	0.1818	0.1059	0.1641	0.0294	0.1042	0.1154	0.1225	0.1869	0.1481
rs115526448	0.999941	0	0.0246	0.0174	0	0.0606	0	0	0.0266	0	0.0354	0.011	0.0194	0	0.0187	0.0049	0	0	0	0	0.0156	0.0235	0.0208	0.0096	0.0049	0.0467	0
rs147683721	0.999935	0.151	0.1311	0.0291	0.0645	0.0303	0.0825	0.081	0.1011	0.1465	0.0556	0.0275	0.034	0.1593	0.0187	0.0343	0.0673	0.1111	0.1768	0.1412	0.0859	0.1294	0.026	0.0769	0.0147	0.0374	0.1806
rs17033112	0.999968	0.0052	0.0082	0.0756	0.0161	0	0.034	0	0	0	0	0	0.068	0	0.0047	0.098	0.1154	0.0152	0	0	0.0156	0	0.0677	0	0.1029	0.0047	0
rs111949202	0.99997	0	0.0164	0.0116	0	0.0253	0	0	0.0266	0	0.0354	0.022	0.0291	0	0.028	0.0049	0	0	0	0	0.0078	0.0059	0.0156	0.0144	0	0.0374	0
rs138809270	0.999968	0	0.0082	0	0	0.0152	0	0	0.0319	0	0.0051	0.0275	0	0	0.0234	0	0	0	0	0	0.0078	0.0059	0.0052	0.024	0	0.014	0
rs146374310	0.999963	0.0052	0	0.0058	0	0.0101	0.0049	0	0	0	0.0404	0.033	0.0097	0	0.0047	0.0049	0	0	0	0	0.0312	0.0059	0.0156	0.0096	0.0049	0.0234	0
rs150151341	0.999954	0	0.0082	0	0	0.0354	0	0	0	0	0.0455	0.011	0	0	0.0187	0	0	0	0	0	0	0	0.0052	0.0048	0	0.0047	0
rs149380977	0.999945	0	0	0	0	0.0152	0	0	0.0213	0	0.0051	0.0165	0	0	0.0047	0	0	0	0	0	0.0078	0	0.0104	0.0192	0	0.0327	0
rs147747231	0.999933	0	0.0082	0.0174	0	0.0202	0	0	0.0053	0	0.0101	0.022	0.0291	0	0.014	0.0147	0	0	0	0	0	0	0.026	0	0.0049	0.0093	0
rs62072534	0.999926	0.0625	0.0738	0.0349	0.1237	0.0808	0.1408	0.1571	0.1117	0.0606	0.0455	0.0604	0.0146	0.0708	0.1075	0.0441	0.0865	0.1414	0.0354	0.0588	0.1406	0.1412	0.0365	0.0577	0.0392	0.0701	0.088
rs79936652	0.99994	0.0677	0.1148	0.064	0	0.0505	0	0	0	0.0707	0.0152	0.0385	0.1505	0.0885	0.0327	0.0588	0	0.0101	0.0657	0.0353	0	0.0235	0.1302	0.0625	0.0882	0.0374	0.0926
rs138420351	0.999933	0.0052	0	0	0	0	0	0	0	0	0.0859	0.0055	0	0	0.0047	0	0	0	0	0	0	0	0.0052	0	0	0.014	0
rs117968336	0.999925	0	0	0.0174	0.0753	0	0.1117	0.1143	0	0	0.0253	0	0	0	0	0	0.1154	0.0758	0	0	0	0.0059	0	0	0	0	0
rs12305866	0.999947	0.0729	0.0984	0.0233	0	0.0202	0	0	0.0532	0.096	0.0101	0.0714	0.0097	0.1018	0.0514	0.0196	0	0	0.1212	0.1	0.0312	0.0059	0.0052	0.0577	0.0147	0.028	0.0417
rs117619823	0.999952	0.0104	0	0.0349	0	0.0455	0	0	0.0213	0	0.0202	0.0385	0.0243	0	0.028	0.0343	0	0.0051	0	0.0118	0	0.0118	0.0208	0.0481	0.049	0.0327	0
rs149742777	0.999945	0	0	0.0058	0	0.0051	0	0	0	0	0.0101	0.011	0.0097	0	0.0234	0.0735	0	0	0	0	0.0312	0.0059	0.0208	0.0144	0.0343	0.0093	0
rs78428146	0.999935	0	0	0.0058	0	0.0354	0	0	0.0213	0	0.0354	0.0055	0	0	0.0093	0	0	0	0	0	0.0234	0	0.0052	0	0	0.0234	0
rs117498071	0.999922	0.0052	0	0.0116	0	0.0202	0	0	0.0266	0	0.0202	0.022	0.0097	0	0.0187	0.0049	0	0.0051	0	0	0	0	0.0052	0.0048	0.0049	0.0093	0
rs58267004	0.999906	0.1875	0.1967	0.1337	0.2527	0.1313	0.2233	0.1952	0.1436	0.2424	0.1515	0.1429	0.2282	0.1593	0.1308	0.0735	0.1731	0.197	0.1162	0.2	0.1953	0.1529	0.099	0.1298	0.1078	0.1215	0.1991
rs34105297	0.999918	0.0573	0.0328	0.0698	0.0484	0.0657	0.0631	0.0619	0.0798	0.0404	0.0404	0.0604	0.0825	0.0575	0.0935	0.1127	0.0433	0.0253	0.0354	0.0765	0.0938	0.1294	0.1615	0.0433	0.1176	0.0561	0.0787
rs147829960	0.999912	0.0052	0	0	0	0.0253	0	0	0.0319	0	0.0202	0.033	0	0	0.0047	0	0	0	0	0	0	0	0	0.0337	0.0098	0.0374	0
rs150295122	0.999901	0	0	0.0058	0	0.0202	0.0049	0	0	0	0.0253	0.033	0	0	0.014	0.0049	0.0048	0	0	0	0	0	0	0.0096	0	0.0093	0
rs116487956	0.999886	0.0052	0	0.0407	0	0.0101	0.0049	0	0.016	0.0051	0.0152	0.022	0.0097	0.0221	0.0514	0.0343	0	0	0.0101	0.0059	0	0	0.0156	0.0144	0.0147	0.0234	0.0093
rs6563210	0.999898	0.4948	0.4754	0.5	0.3978	0.2475	0.432	0.419	0.3245	0.4545	0.2525	0.2033	0.3835	0.4779	0.1916	0.3725	0.4519	0.4394	0.4697	0.4706	0.3828	0.4882	0.4219	0.274	0.4804	0.1963	0.537
rs78598185	0.999952	0.0208	0.0082	0.0291	0.0645	0.1212	0.0388	0.0381	0.0798	0	0.0556	0.0824	0.034	0.0044	0.1075	0.049	0.0433	0.0404	0	0	0.0938	0.0529	0.0625	0.1442	0.0343	0.1495	0
rs4335126	0.999952	0.0052	0	0	0	0.0303	0	0	0.0053	0	0.0253	0.033	0	0	0.0514	0	0	0	0.0101	0	0.0156	0	0.0052	0.0288	0.0049	0.0374	0
rs111703265	0.999948	0	0.0082	0	0	0.0303	0	0	0.016	0	0.0253	0.0165	0	0	0.0047	0.0147	0	0	0	0	0.0078	0	0	0.0048	0	0.0187	0
rs41284155	0.999942	0	0	0	0	0.0152	0	0	0.0053	0	0.0101	0.044	0.0049	0	0.0093	0.0049	0	0	0	0	0.0078	0	0.0052	0.0096	0.0049	0.0234	0
rs145565113	0.999934	0	0	0	0	0.0152	0	0	0.0106	0	0.0657	0.0165	0.0049	0.0044	0.014	0	0	0	0	0	0	0.0059	0	0.0144	0	0.0187	0
rs146456039	0.999924	0	0	0	0	0.0268	0	0	0.0276	0	0.0062	0.0147	0.0133	0	0.025	0.0069	0	0	0	0	0	0	0	0.0195	0	0.0062	0
rs11740345	0.999908	0.2083	0.1639	0.2326	0.2151	0.197	0.2233	0.2286	0.1968	0.1616	0.1768	0.2143	0.2282	0.2788	0.2243	0.1863	0.2692	0.2929	0.2273	0.2353	0.2734	0.2765	0.1458	0.2019	0.2157	0.2243	0.1759
rs10777546	0.999929	0.4219	0.4262	0.407	0.4839	0.3131	0.4757	0.4238	0.3298	0.3737	0.4293	0.3571	0.4029	0.3274	0.3785	0.4069	0.4471	0.3636	0.4394	0.4	0.2422	0.2471	0.3802	0.351	0.3725	0.3692	0.3565
rs35384050	0.999948	0.1302	0.1148	0.0698	0.0591	0.0707	0.068	0.0619	0.1011	0.1162	0.0253	0.0934	0.0485	0.0442	0.1028	0.1029	0.024	0.0657	0.1263	0.0706	0.1172	0.0471	0.0677	0.1683	0.0588	0.0935	0.0787
rs61914396	0.999953	0	0.0082	0.0058	0	0.0253	0	0	0.0266	0	0.0404	0.022	0	0	0.0187	0.0049	0	0	0	0	0	0.0059	0.0208	0.0048	0.0049	0.0327	0
rs141428049	0.999953	0	0	0	0	0.0152	0	0	0.016	0	0.0354	0.022	0	0	0.0047	0.0049	0	0	0	0	0.0156	0.0059	0.0052	0.0096	0.0098	0.0327	0
rs111246591	0.99995	0	0.0082	0.0116	0	0.0404	0	0	0.016	0	0.0101	0.0385	0	0	0.0093	0.0196	0	0	0	0	0	0.0118	0.0104	0	0	0.014	0
rs74438085	0.999944	0	0	0	0	0.0303	0	0	0	0	0.0455	0.0165	0	0	0.0047	0	0	0	0	0	0	0	0	0	0	0	0
rs114953509	0.999936	0.0104	0	0	0	0.0303	0	0	0.016	0	0.0202	0.0275	0	0	0.0327	0	0	0	0	0	0.0156	0.0118	0.0156	0.0144	0	0.014	0
rs4949489	0.999924	0	0	0	0	0.0253	0	0	0	0	0.0354	0	0.0146	0	0.0093	0	0	0	0	0	0.0078	0	0	0	0	0.0374	0
rs4580892	0.999911	0.3438	0.4016	0.3372	0.4194	0.2626	0.4223	0.4857	0.3404	0.3586	0.3182	0.2912	0.301	0.3938	0.2897	0.3235	0.3942	0.4293	0.3586	0.3706	0.4609	0.5176	0.4219	0.3269	0.3284	0.2196	0.3611
rs749052	0.999954	0.1198	0.1148	0.0988	0	0.0859	0.0194	0	0.0745	0.1465	0.0303	0.0659	0.0583	0.1283	0.0514	0.0784	0	0.0101	0.101	0.1353	0.0078	0.0353	0.0833	0.0721	0.152	0.1168	0.1296
rs78592865	0.999956	0	0	0.0058	0	0.0303	0	0	0.0106	0	0	0.0165	0.0097	0	0.028	0.0049	0	0	0	0	0.0078	0	0.0052	0.0096	0.0098	0.0187	0
rs2294358	0.999954	0.0052	0.0082	0.0233	0.086	0.0909	0.0922	0.1	0.0319	0	0.0909	0.0495	0.0146	0.0044	0.0467	0.0343	0.1106	0.0303	0	0	0.0312	0.0118	0.0104	0.0385	0.0343	0.0514	0
rs118184408	0.999956	0.0052	0.0246	0	0	0.0303	0	0	0.0266	0	0.0202	0.033	0.0194	0	0.0467	0.0098	0	0	0	0	0.0312	0	0	0.0577	0	0.0514	0
rs62426326	0.999949	0.0052	0.0164	0	0	0.0253	0	0	0.0426	0	0.0303	0.033	0.0194	0	0.0467	0	0	0	0	0	0.0078	0.0059	0	0.0096	0.0049	0.028	0
rs144057587	0.999938	0	0	0.0116	0	0.0253	0	0	0.0053	0	0.0253	0.0165	0.0097	0	0.0093	0.0147	0	0	0	0	0	0	0.0156	0.0048	0.0049	0.014	0
rs113346517	0.999928	0.0938	0.0492	0.0058	0	0.0404	0	0	0.016	0.0758	0.0455	0.044	0.0243	0.0885	0.0234	0.0196	0	0.0051	0.1616	0.1118	0.0156	0	0.026	0.0192	0.0245	0.028	0.0556
rs3803647	0.999939	0	0	0.0349	0.0591	0	0.0777	0.1095	0.0372	0	0.0505	0	0.0097	0	0	0.0637	0.1635	0.0505	0	0	0.0625	0.0706	0.0312	0.0192	0.0882	0	0
rs62269521	0.999937	0.0052	0	0.0174	0	0.0354	0	0	0.0213	0	0	0.0385	0.0534	0	0.0187	0.0245	0	0	0	0	0	0.0118	0.0417	0.0048	0.0098	0.0374	0
rs143076454	0.999929	0	0	0	0	0.0101	0	0	0.0053	0.0101	0.0152	0.011	0	0.0044	0.028	0.0049	0	0	0	0	0.0234	0	0.0156	0.0192	0	0.0561	0.0046
rs16961557	0.999921	0.1146	0.1066	0	0	0	0	0	0.0053	0.1162	0	0	0	0.0664	0	0	0	0	0.096	0.1	0	0.0059	0	0.0144	0.0049	0	0.162
rs76364830	0.999949	0.0104	0.0164	0.0581	0.1237	0.0808	0.0874	0.0571	0.0319	0.0051	0.0152	0.0824	0.068	0.031	0.0701	0.0588	0.0962	0.1566	0.0253	0	0.0547	0.0118	0.0625	0.0673	0.0392	0.0654	0.0046
rs74764079	0.999947	0.0052	0	0	0	0.0101	0	0	0.0319	0	0.0253	0.0385	0.0097	0	0.0514	0	0	0	0	0	0.0078	0.0059	0.0104	0.0144	0.0049	0.0187	0
rs1064939	0.99994	0	0	0.0058	0	0.0354	0	0	0.016	0	0.0404	0.0055	0.0437	0	0.014	0.0098	0	0	0	0	0.0078	0.0118	0.0208	0	0	0.0093	0
rs114613161	0.999927	0.0104	0	0.0058	0	0.0101	0.0097	0	0.016	0	0.0404	0.0165	0.0049	0	0.0467	0.0049	0.0048	0	0	0	0	0	0.0104	0.0144	0.0098	0.0234	0.0046
rs6790873	0.999912	0	0.0164	0.0058	0	0.0505	0.0049	0	0.0053	0	0.0202	0.022	0.0049	0	0.0093	0	0	0	0	0	0.0156	0	0	0.0288	0	0.0187	0
rs12591979	0.999906	0.3021	0.4098	0.3198	0.2849	0.1313	0.2816	0.3048	0.234	0.3687	0.2525	0.1484	0.3204	0.3894	0.1449	0.3186	0.2163	0.2879	0.2323	0.3765	0.2969	0.4059	0.2344	0.2596	0.2941	0.0935	0.338
rs76488803	0.999951	0.0208	0.0082	0.0814	0.1183	0.0657	0.0874	0.1048	0.0585	0	0.0404	0.0989	0.0583	0	0.1121	0.049	0.0865	0.096	0.0051	0	0.0312	0.0118	0.0781	0.0625	0.0588	0.1495	0
rs41286548	0.999951	0	0	0.0058	0	0.0303	0	0	0.0213	0	0	0.033	0	0	0.028	0	0	0	0	0	0.0156	0.0059	0	0.0048	0	0.0514	0
rs139301764	0.999944	0	0.0082	0	0	0.0152	0	0	0.0319	0	0.0051	0.033	0	0	0.028	0	0	0	0	0	0	0	0.0208	0.0096	0	0.0187	0
rs62038850	0.999933	0.0052	0	0.0058	0	0.0354	0	0	0.016	0	0.0202	0.033	0.0097	0	0.014	0	0	0	0	0	0	0	0	0.024	0	0	0
rs116907394	0.999917	0.0052	0	0.0058	0	0.0202	0	0	0.016	0	0.0253	0.0275	0.0049	0	0.014	0	0	0	0	0	0.0078	0.0059	0.026	0.0144	0.0196	0.0421	0
rs2562784	0.999908	0.3646	0.2951	0.3837	0.4194	0.2071	0.3835	0.3286	0.3511	0.3485	0.303	0.2637	0.2718	0.3938	0.2383	0.3824	0.2788	0.3333	0.4747	0.3412	0.375	0.4176	0.2344	0.3125	0.299	0.3178	0.4537
rs4252548	0.999921	0	0.0082	0.0116	0	0.0202	0	0	0.0053	0	0.0253	0.011	0.0631	0	0.0234	0.0196	0	0	0	0	0	0.0059	0.0417	0.0192	0.0245	0.0234	0
rs60722046	0.999918	0.1458	0.1066	0.0814	0.043	0.1313	0.0243	0.0524	0.0426	0.1212	0.0455	0.044	0.0922	0.0929	0.0748	0.0539	0.0769	0.0606	0.0808	0.0824	0.125	0.0765	0.125	0.0913	0.0637	0.1121	0.0972
rs16954106	0.999936	0.0938	0.0738	0.1279	0.1613	0.0909	0.1311	0.1619	0.0532	0.0556	0.1364	0.1209	0.0971	0.0619	0.1542	0.0833	0.1683	0.1162	0.0808	0.0529	0.0703	0.0235	0.151	0.1346	0.1422	0.0888	0.0556
rs1788161	0.999938	0.1719	0.1148	0.064	0.043	0.202	0.1068	0.1048	0.1543	0.1414	0.1818	0.1813	0.0922	0.115	0.1121	0.0686	0.1923	0.0657	0.1616	0.1	0.1406	0.0765	0.0573	0.0673	0.0686	0.1075	0.1157
rs117123242	0.999934	0.0052	0.0246	0	0	0.0505	0	0	0.0213	0	0.0253	0.0495	0.0146	0	0.0327	0	0	0	0	0.0059	0.0078	0.0118	0.0052	0.024	0	0.0421	0
rs408398	0.999924	0	0.0082	0	0	0.0303	0	0	0.0053	0	0.0253	0.033	0	0	0.0374	0.0049	0	0	0	0	0.0078	0	0.0104	0.0337	0.0049	0.0187	0
rs77379230	0.999908	0	0	0	0	0.0303	0	0	0.0266	0	0.0152	0.0275	0	0	0.028	0	0	0	0	0	0	0	0	0.0192	0	0.0421	0
rs56923832	0.999897	0.2135	0.2295	0.2093	0.2742	0.0808	0.2039	0.2905	0.1383	0.2475	0.1818	0.0989	0.2476	0.1814	0.1916	0.2745	0.2788	0.2879	0.1263	0.2176	0.1562	0.1059	0.25	0.1827	0.3137	0.1168	0.1991
rs76307059	0.999937	0.0833	0.041	0.0465	0.0591	0.0303	0.0388	0.0286	0.1809	0.0808	0.0758	0.0165	0.0194	0.1416	0.0607	0.0392	0.0144	0.0404	0.0859	0.1	0.1094	0.2294	0.0312	0.0817	0.0588	0.0748	0.0602
rs10305677	0.999938	0.0052	0.0082	0.0058	0	0.0556	0	0	0.016	0	0.0202	0.0549	0	0	0.0047	0.0049	0	0	0	0	0	0	0	0.0048	0	0.0047	0
rs10202845	0.999934	0.1198	0.1393	0.1221	0.0968	0.1263	0.2379	0.1714	0.1064	0.1212	0.1364	0.0769	0.165	0.0752	0.1308	0.1324	0.1298	0.1414	0.1162	0.1059	0.1016	0.1176	0.1458	0.1346	0.0833	0.1495	0.0741
rs34214571	0.999934	0.0104	0.0164	0.0291	0.0161	0.0354	0.0194	0.0048	0.0106	0.0202	0.0152	0.0659	0.0194	0.0044	0.0374	0.0392	0.0048	0.0303	0.0152	0.0059	0.0312	0.0176	0.0208	0.0048	0.0392	0.0467	0.0185
rs149288838	0.999925	0.0052	0.0082	0.0058	0	0.0303	0	0	0	0	0.0253	0.033	0.0049	0	0.0093	0.0049	0	0	0	0	0.0078	0.0059	0.0208	0.0144	0	0.028	0
rs11060406	0.999912	0	0.0164	0	0	0.0404	0	0	0.0213	0	0.0404	0.033	0	0	0.0093	0	0	0	0	0	0	0	0	0.0192	0	0.0093	0
rs1052483	0.999905	0.2188	0.1885	0.064	0.1828	0.0909	0.1359	0.1381	0.1011	0.1313	0.0505	0.1154	0.0388	0.2611	0.0981	0.0882	0.2019	0.1364	0.1667	0.2706	0.1172	0.1059	0.0417	0.101	0.0343	0.0841	0.2269
rs112808618	0.99995	0.0573	0.0738	0.1628	0.0968	0.0253	0.0291	0.0524	0.0851	0.0253	0.0354	0.0549	0.1942	0.0619	0.0654	0.1814	0.0048	0.0909	0.1364	0.1	0.0859	0.0765	0.1771	0.0913	0.1569	0.1028	0.0648
rs74431741	0.99995	0	0	0	0	0.0556	0	0	0.0106	0	0.0152	0.0549	0.0097	0	0.0374	0	0	0.0051	0	0	0	0.0235	0.0052	0.0337	0.0098	0.028	0
rs189446080	0.999943	0	0	0.0058	0	0.0253	0	0	0.0372	0	0.0455	0.011	0	0	0.014	0.0049	0.0048	0	0	0	0.0234	0.0059	0.0052	0.0192	0.0098	0	0
rs17038164	0.999933	0.2812	0.3033	0.2791	0.2796	0.2828	0.3301	0.3381	0.2021	0.3131	0.2424	0.2418	0.2913	0.2035	0.2477	0.3578	0.476	0.2626	0.3333	0.2235	0.3047	0.4059	0.3594	0.3077	0.3627	0.2477	0.287
rs72742734	0.999942	0.0208	0.0492	0.0058	0	0.0606	0	0	0.0319	0.0556	0.0152	0.044	0	0.0619	0.0607	0.0147	0	0.0051	0.0152	0.0176	0.0078	0.0059	0	0.024	0.0049	0.0794	0.0185
rs144699115	0.99994	0	0.0082	0	0	0.0202	0	0	0.0053	0	0.0505	0.0385	0.0049	0	0.0187	0	0	0	0	0	0	0	0	0.0144	0.0049	0	0
rs114165349	0.999934	0	0	0	0	0.0253	0	0	0.0372	0	0.0152	0.0385	0.0049	0	0.0047	0	0	0.0051	0	0	0.0078	0	0	0.0096	0.0196	0.028	0
rs138288642	0.999921	0	0	0	0	0.0253	0	0	0.0106	0	0.0152	0.022	0	0	0.0514	0	0	0	0	0	0.0234	0.0118	0	0.0192	0	0.014	0
rs7817087	0.999917	0.3646	0.4262	0.4128	0.5054	0.3182	0.5097	0.581	0.4096	0.4646	0.3131	0.3791	0.4466	0.5221	0.2523	0.3775	0.4087	0.4798	0.4747	0.4765	0.3906	0.4824	0.4167	0.3462	0.402	0.3037	0.412
rs78116891	0.999942	0.0104	0	0.0233	0	0.0505	0	0	0.0479	0	0.0707	0.044	0.0097	0	0.1355	0	0	0	0.0051	0	0.0391	0.0118	0.0104	0.0577	0	0.0748	0
rs76009562	0.999943	0.0365	0.0574	0.1221	0.0161	0.0152	0.0485	0.0333	0.0106	0.0556	0.0404	0.033	0.1359	0.0354	0.0327	0.1176	0.0385	0.0455	0.0556	0.0471	0.0469	0.0176	0.0781	0.0288	0.152	0.0234	0.0602
rs17633311	0.999942	0.0104	0.0082	0	0	0.0505	0	0	0.0479	0	0.0404	0.0055	0	0	0.0514	0	0	0	0	0	0.0156	0.0059	0	0.0288	0	0.028	0
rs74900775	0.999934	0.0938	0.0738	0.0058	0	0.0404	0	0	0.0266	0.0808	0.0556	0.0549	0.0049	0.1106	0.0701	0	0	0	0.0253	0.1118	0.0547	0.0294	0	0.0337	0	0.0234	0.0972
rs77395168	0.999934	0	0	0.0465	0.1667	0.0303	0.1311	0.1143	0.016	0	0.0152	0.0165	0.0777	0	0.0421	0.0343	0.0721	0.1212	0	0	0	0.0059	0.0469	0.0288	0.0392	0.0374	0
rs62265602	0.999932	0.0312	0.0164	0	0	0.0707	0	0	0.0372	0.0152	0.0354	0.0604	0.0146	0.0133	0.0467	0	0	0.0051	0.0051	0.0176	0.0391	0.0118	0.0156	0.0433	0.0049	0.0794	0.0231
rs75407077	0.999921	0.0052	0.0246	0	0	0.0354	0	0	0.0106	0	0.0657	0.0385	0.0049	0	0.014	0.0049	0	0	0	0	0.0078	0	0.0104	0.0144	0	0.0514	0
rs10500856	0.999907	0.1302	0.0902	0.0872	0	0	0	0.0048	0.0106	0.1263	0	0	0.0534	0.146	0	0.0882	0	0.0051	0.1566	0.0706	0.0078	0	0.099	0.0288	0.0686	0.014	0.1019
rs76526869	0.999952	0.0052	0	0.0349	0.0538	0.0152	0.068	0.0619	0.1011	0	0.0101	0.044	0.0388	0	0.0327	0.0245	0.1154	0.0657	0	0	0.1484	0.1706	0.0156	0.0529	0.0294	0.028	0
rs77584654	0.999946	0.0052	0.0082	0	0	0.0455	0	0	0	0	0.0455	0.022	0	0	0.0234	0.0049	0	0	0	0	0	0	0.0052	0.0048	0	0.014	0
rs145225702	0.999932	0	0	0	0	0.0253	0	0	0.016	0	0.0202	0.022	0.0194	0	0.0093	0	0	0	0	0	0	0	0.0156	0.0192	0	0.0234	0
rs73228208	0.999918	0.2344	0.2705	0.1919	0.2527	0.2172	0.1893	0.2143	0.1277	0.2323	0.2929	0.2363	0.2136	0.1416	0.2103	0.2304	0.2019	0.2273	0.1869	0.2059	0.1797	0.1118	0.1719	0.1971	0.2255	0.2383	0.1528
rs117160808	0.99991	0	0.0082	0	0	0.0354	0	0	0.0426	0	0.0152	0.0275	0	0	0.0467	0	0	0	0	0	0.0234	0	0	0.0288	0.0049	0.028	0
rs112041531	0.999891	0.0052	0	0.0174	0	0.0202	0	0	0.0319	0	0.0051	0.044	0.0194	0	0.0234	0.0049	0.0048	0	0	0	0.0078	0.0059	0.0156	0.0192	0.0049	0.014	0
rs2277339	0.999907	0.2344	0.1557	0.0756	0.172	0.0909	0.2718	0.2	0.1223	0.2424	0.1515	0.0659	0.0583	0.1504	0.0981	0.0882	0.2019	0.1818	0.1667	0.2235	0.1562	0.1118	0.0833	0.125	0.0637	0.1449	0.213
rs17504333	0.999924	0.0104	0.0164	0.0581	0.0054	0.0556	0	0	0.0798	0	0.0152	0.0714	0.0534	0	0.0654	0.0784	0	0	0.0101	0	0.0234	0.0235	0.0885	0.0529	0.0539	0.0607	0
rs41273140	0.999913	0	0.0164	0.0174	0	0.0202	0	0	0	0	0.0404	0.0495	0.0049	0	0.0421	0.0147	0	0	0	0	0	0.0118	0.0104	0.0192	0	0.0093	0
rs11175916	0.999896	0	0.0082	0.0058	0	0.0404	0	0	0.0053	0	0.0455	0.0275	0.0049	0	0.014	0	0	0	0	0	0.0078	0	0.0104	0.0096	0.0049	0.0093	0
rs41284816	0.999875	0	0	0	0	0.0404	0	0	0.0053	0	0.0253	0.033	0.0049	0	0	0.0098	0	0	0	0	0	0.0059	0.0052	0.0048	0.0049	0.0327	0
rs79432630	0.999868	0.0677	0.041	0.0872	0.2634	0.0051	0.1165	0.1381	0.0372	0.0909	0	0	0.034	0.0398	0.0187	0.0882	0.1394	0.2071	0.1465	0.0294	0.125	0.1529	0.026	0.0288	0.1176	0.0093	0.0463
rs7245565	0.999905	0.1146	0.1803	0.064	0	0.1162	0.0097	0.0048	0.1383	0.1061	0.0404	0.1319	0.1068	0.146	0.1262	0.0343	0	0	0.1263	0.1824	0.0781	0.0235	0.1198	0.149	0.0833	0.1495	0.1713
rs137888851	0.999914	0	0	0.0814	0.0323	0	0.1214	0.0524	0	0	0.0051	0	0.0146	0	0	0.0392	0.1442	0.0505	0	0	0	0	0.0104	0	0.0735	0	0
rs61745017	0.999917	0.0156	0.0082	0	0	0.0253	0	0	0.016	0	0.0657	0.022	0	0	0.0467	0.0049	0	0	0	0	0.0156	0.0059	0.0156	0.0385	0	0.028	0
rs116913103	0.999909	0	0	0.0116	0	0.0303	0	0	0	0	0.0455	0.022	0.0194	0	0.0093	0.0049	0	0	0	0	0	0.0059	0.0104	0.0096	0.0049	0.0234	0
rs115599330	0.999894	0	0.0082	0.0116	0	0.0505	0	0	0.0266	0	0.0303	0.022	0	0	0.0374	0	0	0	0	0	0	0	0.0052	0.0144	0	0.0234	0
rs77866798	0.99988	0.1823	0.2295	0.093	0.1452	0.1364	0.0971	0.0857	0.1383	0.1313	0.1869	0.1264	0.068	0.2257	0.1121	0.1176	0.1154	0.1162	0.1364	0.1647	0.1719	0.3118	0.1406	0.1442	0.1029	0.1542	0.1389
rs73790670	0.999882	0.0625	0.041	0.1628	0.0591	0.0606	0.0437	0.1048	0.0479	0.0404	0.0253	0.0659	0.1117	0.0442	0.0514	0.1373	0.0288	0.0758	0.0455	0.0118	0.0469	0.0353	0.1667	0.0385	0.1078	0.0841	0.0417
rs7133285	0.999888	0.1667	0.1066	0.0698	0.0914	0.0657	0.1893	0.2143	0.0798	0.1667	0.101	0.0934	0.0971	0.2389	0.1121	0.0686	0.1875	0.1162	0.1364	0.0882	0.0391	0.0176	0.1146	0.0962	0.1078	0.0561	0.1389
rs117004810	0.999891	0.0052	0.0164	0.0291	0	0.0354	0	0	0.0585	0	0.0455	0.0165	0.0388	0	0.0467	0.0245	0	0	0	0	0.1016	0.0294	0.0365	0.024	0.0196	0.014	0
rs13200945	0.999881	0.0052	0	0	0	0.0455	0	0	0.0372	0	0.0152	0.0385	0	0	0.0607	0.0049	0	0	0	0	0	0	0	0.0144	0	0.0234	0
rs115913330	0.999864	0	0	0	0	0.0404	0	0	0.0053	0	0.0202	0.0385	0	0	0.0093	0.0049	0	0	0	0	0.0078	0	0	0.0096	0.0049	0.0421	0
rs79264696	0.99984	0	0.0082	0	0	0.0354	0	0	0.0053	0	0.0455	0.0495	0	0	0.014	0	0	0	0	0	0	0	0	0.0048	0	0.0187	0
rs3798758	0.999835	0.1302	0.2213	0.157	0.2688	0.0202	0.267	0.2476	0.1064	0.1616	0.0303	0.011	0.1408	0.0442	0.0467	0.1324	0.2981	0.2071	0.2071	0.1235	0.1328	0.1588	0.1146	0.1058	0.0735	0.0421	0.1111
rs112540634	0.999896	0.151	0.1148	0.0523	0	0.1263	0.0097	0.0048	0.133	0.096	0.1414	0.1264	0.0922	0.1681	0.1215	0.0931	0.0048	0.0455	0.1869	0.1176	0.1016	0.0294	0.0885	0.0913	0.0686	0.0888	0.1574
rs62515696	0.999908	0	0	0.0233	0	0.0404	0	0	0.0372	0	0.0202	0.022	0.0243	0	0.0421	0.0392	0	0	0	0	0.0312	0.0412	0.026	0.0288	0.0196	0.0701	0
rs41264945	0.999908	0.0156	0	0.0058	0	0.0404	0	0	0.0266	0	0.0808	0.044	0.0049	0	0.0327	0	0	0	0	0	0.0078	0.0235	0	0.0048	0.0392	0.014	0
rs76750172	0.999895	0.0156	0	0.0116	0	0.0404	0	0	0	0	0.0354	0.0495	0.0243	0.0044	0.028	0.0245	0	0	0	0	0	0.0118	0.0104	0.024	0.0343	0.0467	0
rs4738285	0.999882	0.2448	0.1967	0.1686	0.328	0.2121	0.335	0.319	0.2713	0.2576	0.1869	0.2527	0.3058	0.2611	0.2336	0.2402	0.1923	0.3586	0.1869	0.1882	0.2734	0.2471	0.1927	0.25	0.2304	0.243	0.3009
rs186255824	0.999871	0.0312	0.041	0.0116	0.0054	0.0303	0	0.0048	0.0426	0.0253	0.0455	0.022	0.0097	0.0575	0.0514	0.0196	0.0096	0.0051	0.0202	0.0471	0.0078	0.0118	0.0312	0.0433	0.0098	0.0748	0.0046
rs77105239	0.999857	0.0052	0	0.0349	0	0.0303	0.0049	0.0048	0.0053	0	0.0202	0.033	0.0194	0	0.0047	0.0196	0	0	0	0	0.0234	0	0.0104	0.024	0.0196	0.028	0
rs73675825	0.999839	0.2188	0.2295	0.1453	0.086	0.1212	0.1602	0.1238	0.1436	0.2475	0.1818	0.1374	0.1893	0.1858	0.1308	0.1373	0.1923	0.1313	0.2475	0.2471	0.1484	0.1765	0.1771	0.1106	0.1127	0.1869	0.287
rs67027895	0.999891	0.1667	0.2049	0.2326	0.3387	0.2525	0.233	0.2571	0.1702	0.197	0.2172	0.1868	0.1553	0.0973	0.2243	0.201	0.226	0.2323	0.1919	0.1824	0.1016	0.1529	0.2188	0.226	0.1961	0.1589	0.1528
rs61735519	0.999902	0.0208	0.0246	0.0349	0.0269	0.0404	0.0291	0.0286	0.0798	0	0.0354	0.044	0.0291	0.0044	0.0607	0.0441	0.0192	0.0152	0	0.0059	0.1016	0.0529	0.0469	0.1154	0.0539	0.0935	0
rs111906841	0.999892	0	0	0	0	0.0202	0	0	0	0	0.0404	0.044	0	0	0.014	0	0	0	0	0	0.0234	0	0.0104	0.0096	0	0	0
rs150596337	0.999875	0	0	0	0	0.0505	0	0	0	0	0.0253	0.0385	0.0049	0	0.014	0.0098	0	0	0	0	0	0	0.0052	0	0.0098	0.0093	0
rs75448045	0.999851	0.0052	0.0246	0	0	0.0303	0	0	0.0106	0	0.0354	0.0385	0.0049	0	0.0327	0.0049	0	0	0	0	0.0234	0	0.0104	0.0288	0.0049	0.0234	0
rs17875533	0.999849	0.2448	0.2049	0.0872	0.1237	0.101	0.1796	0.1762	0.1596	0.2475	0.0404	0.0824	0.0534	0.2257	0.1028	0.0735	0.2163	0.1162	0.2475	0.2059	0.1328	0.2471	0.0312	0.1106	0.0784	0.0467	0.2454
rs79613350	0.999914	0.0052	0.0328	0.1337	0.0484	0.0758	0.034	0.0286	0.0532	0	0.0556	0.0604	0.1019	0	0.0327	0.098	0.0337	0.0505	0	0	0.0781	0.0706	0.099	0.0288	0.1127	0.0701	0
rs41308558	0.999908	0	0.0164	0.0174	0	0.0303	0	0	0.0106	0	0.0404	0.033	0.0388	0	0.028	0.0392	0	0	0	0	0.0078	0	0.0156	0	0.0735	0.0187	0
rs116662954	0.999893	0.0052	0	0.0174	0	0.0101	0	0	0.0106	0	0.0253	0.0385	0.0146	0	0.0327	0.0098	0	0	0	0	0.0312	0.0059	0.0156	0.0337	0.0098	0.0187	0
rs2293922	0.999874	0.1562	0.2213	0.1047	0.2796	0.2525	0.1796	0.2857	0.1596	0.1212	0.1616	0.2088	0.1359	0.1416	0.2009	0.1029	0.226	0.2172	0.1616	0.1882	0.1562	0.0353	0.151	0.1683	0.1078	0.215	0.1111
rs2664521	0.999868	0	0	0	0	0.0253	0	0	0	0	0.1111	0.022	0	0	0.0093	0	0	0	0	0	0	0	0	0.0288	0	0.014	0
rs62623707	0.999856	0.0052	0.0082	0.0174	0	0.0253	0	0	0.016	0	0.0303	0.033	0.0097	0	0.0654	0.0049	0	0.0051	0	0	0.0234	0.0235	0	0.0144	0	0.0607	0
rs12436	0.999834	0.3594	0.2951	0.2558	0.2204	0.0859	0.2379	0.2714	0.1755	0.3182	0.1111	0.1264	0.2961	0.4115	0.1075	0.201	0.2163	0.2727	0.3283	0.3118	0.1562	0.2353	0.2396	0.1683	0.2255	0.1308	0.3935
rs6772112	0.999924	0.0521	0.0328	0.1744	0.0538	0.0606	0.1408	0.1	0.1596	0.0455	0.0556	0.033	0.1311	0.0531	0.028	0.201	0.1635	0.0808	0.0606	0.0471	0.2109	0.2765	0.1719	0.0721	0.1961	0.0794	0.0694
rs62275802	0.999933	0.0052	0.0082	0.0174	0	0.0606	0	0	0.0266	0	0.0606	0.0714	0.0097	0	0.0748	0.0245	0	0	0.0051	0	0.0078	0	0.0312	0.0625	0.0196	0.0327	0
rs185799410	0.999925	0	0.0082	0	0	0.0303	0	0	0.0106	0	0.0404	0.022	0	0.0044	0.0374	0	0	0	0	0	0.0156	0.0118	0.0052	0.0288	0	0.0421	0
rs7850364	0.999915	0.1875	0.1721	0.0581	0.1882	0.1717	0.1165	0.1619	0.1489	0.1263	0.1061	0.1923	0.1165	0.1991	0.1729	0.1569	0.1058	0.2121	0.1061	0.2824	0.0859	0.0882	0.0677	0.1635	0.1814	0.1402	0.1759
rs374409015	0.999908	0	0.0082	0.0291	0	0.0354	0	0	0.0213	0	0.0808	0.011	0.0146	0	0.0187	0	0	0	0	0	0.0078	0.0059	0.0104	0.0096	0.0098	0.0093	0
rs79577858	0.999891	0.0052	0.0082	0.0058	0	0.0354	0	0	0.0106	0	0.0152	0.0385	0.0097	0	0.0374	0.0147	0	0	0.0051	0	0.0234	0.0118	0.0208	0.0096	0.0245	0.0514	0
rs2237886	0.999884	0.0885	0.0902	0.1395	0.1935	0.1061	0.2476	0.181	0.0851	0.096	0.1263	0.0769	0.0971	0.0708	0.0981	0.1127	0.1827	0.1515	0.0657	0.0471	0.1406	0.1	0.1094	0.0962	0.0833	0.0701	0.0694
rs16896999	0.999899	0.1406	0.123	0.0581	0.0161	0.0253	0.0243	0.0095	0.0426	0.1263	0.0253	0.0275	0.068	0.1372	0.0654	0.0735	0.0192	0.0303	0.1616	0.1882	0.0156	0	0.0573	0.0673	0.0294	0.0467	0.1806
rs2066807	0.999917	0.0052	0.0082	0.0233	0.0269	0.0758	0.0291	0.0238	0.0532	0	0.0707	0.0549	0.0243	0	0.0421	0.0098	0.0577	0.0404	0	0	0.0625	0.0647	0.0156	0.0481	0.0245	0.0888	0
rs118173451	0.999912	0	0	0.0349	0.0054	0.0202	0.0049	0	0	0	0.0051	0.0275	0.068	0	0	0.0441	0	0	0	0	0.0078	0.0059	0.0469	0.0192	0.0294	0.028	0
rs143360647	0.999898	0	0	0	0	0.0051	0	0	0.0319	0	0.0051	0.0549	0	0	0.028	0.0049	0	0	0.0051	0	0.0625	0.0059	0.0208	0.0577	0	0.028	0
rs2353984	0.999872	0.1146	0.1721	0.2442	0.0806	0.101	0.1408	0.1095	0.1968	0.2222	0.1465	0.1209	0.2087	0.1637	0.1168	0.152	0.1971	0.1111	0.1869	0.1471	0.1172	0.1647	0.1458	0.1058	0.1667	0.0981	0.1667
rs3755206	0.999871	0.0365	0.0246	0.0581	0.2151	0.0051	0.1796	0.2095	0.0638	0.0354	0	0.011	0.0194	0.0442	0.014	0	0.1394	0.1566	0.1111	0.0353	0.0469	0.2353	0.0052	0.0288	0.0245	0	0.037
rs7815909	0.999942	0.1771	0.123	0.1163	0.0806	0.1313	0.0534	0.0619	0.1277	0.1313	0.1566	0.0989	0.1117	0.2035	0.1729	0.2206	0.0337	0.0909	0.1616	0.1706	0.1562	0.0765	0.1615	0.2356	0.1373	0.1776	0.1481
rs3829738	0.999944	0.2188	0.1885	0.3779	0.2903	0.1515	0.2476	0.2762	0.2074	0.3182	0.2121	0.1648	0.3398	0.208	0.1822	0.3382	0.2644	0.303	0.1818	0.2941	0.2656	0.2471	0.3229	0.1971	0.3529	0.2056	0.2546
rs115476742	0.999946	0.0885	0.0574	0.0116	0	0.1162	0	0	0.0479	0.0707	0.0758	0.1264	0.034	0.0752	0.0935	0.0294	0	0	0.096	0.0824	0.0469	0.0294	0.0625	0.0433	0.0245	0.0935	0.0741
rs76895963	0.999929	0	0	0	0	0.0202	0	0	0.0213	0.0051	0.0051	0.0604	0.0146	0	0.014	0	0	0	0	0	0.0156	0	0.0052	0.0048	0	0.0234	0
rs11146949	0.999911	0	0	0.0581	0.0376	0.0101	0.1456	0.1	0.0053	0	0.0152	0.0165	0	0	0.0047	0.0343	0.1298	0.0657	0	0	0	0	0.026	0.0048	0.0245	0.0047	0
rs62191087	0.999925	0.1979	0.0984	0.0407	0.1075	0.1364	0.0388	0.0286	0.1064	0.1717	0.0707	0.1099	0.1214	0.1858	0.1028	0.0931	0.0962	0.0758	0.1162	0.1647	0.1094	0.1412	0.1302	0.1587	0.1225	0.1121	0.1713
rs12935589	0.999915	0.1094	0.1475	0.2151	0.2043	0.1061	0.199	0.219	0.1543	0.0758	0.1465	0.1154	0.1699	0.0973	0.1121	0.2402	0.1971	0.2121	0.1566	0.0765	0.1953	0.3176	0.1146	0.1154	0.2794	0.0888	0.1111
rs7000796	0.999951	0.5365	0.5656	0.3547	0.5538	0.5606	0.4417	0.4762	0.5053	0.5152	0.5101	0.6099	0.4417	0.4646	0.6121	0.3873	0.4904	0.4747	0.5909	0.5471	0.4844	0.4235	0.4792	0.5192	0.3824	0.5794	0.4907
rs74567345	0.999956	0.0104	0.0082	0.0058	0	0.0354	0	0	0.0426	0	0.0707	0.022	0.0194	0	0.0234	0	0	0	0	0	0.0078	0	0.0156	0.0144	0.0147	0.0374	0
rs13212930	0.999947	0	0.0082	0.0116	0	0.0455	0	0	0.016	0	0.0253	0.0165	0.0194	0.0044	0.028	0.0196	0	0	0	0	0.0078	0.0059	0.026	0.0385	0.0049	0.0374	0
rs56124265	0.999927	0.0104	0.0082	0.0058	0	0.0404	0	0	0.016	0	0.0657	0.044	0	0	0.0234	0	0	0	0	0	0.0078	0.0059	0.0052	0.0096	0	0.0327	0
rs205391	0.999915	0.1562	0.2049	0.1395	0.1183	0.1818	0.233	0.1333	0.1011	0.1465	0.1717	0.1154	0.1165	0.1947	0.1449	0.098	0.1875	0.1263	0.101	0.1353	0.0625	0.0235	0.1198	0.1683	0.0882	0.1542	0.1204
rs117723720	0.999905	0.0104	0	0	0	0.0253	0	0	0.0372	0	0	0.044	0	0	0.0888	0	0	0.0051	0	0	0.0547	0.0118	0	0.0144	0	0.0421	0
rs1257763	0.999887	0.0104	0	0	0	0.0253	0	0	0.016	0	0.0556	0.0385	0.0097	0	0.0093	0.0147	0	0	0	0	0.0156	0	0.0104	0.0192	0.0245	0.0234	0
rs11200392	0.999862	0.3542	0.2787	0.5058	0.2903	0.2172	0.3883	0.3952	0.2926	0.3333	0.2172	0.2033	0.4515	0.3097	0.2944	0.4412	0.3798	0.3586	0.3889	0.3118	0.4609	0.3765	0.4479	0.2981	0.5	0.2196	0.3519
rs6457821	0.999888	0.099	0.1066	0	0	0.0101	0.0049	0	0	0.1414	0.0051	0	0	0.1195	0.0187	0	0	0	0.0758	0.0882	0	0.0118	0	0.0096	0	0.0047	0.0972
rs7574893	0.999906	0.026	0.0246	0.0233	0.0699	0.101	0.0146	0.0476	0.0638	0	0.101	0.1209	0.0243	0	0.0421	0.0049	0.024	0.0657	0	0	0.0156	0.0118	0.0417	0.0721	0.0049	0.0421	0
rs872440	0.999893	0	0.0164	0.0058	0	0.0152	0	0	0.0638	0	0.0354	0.0385	0.0049	0	0.0374	0	0	0	0	0	0.0078	0	0	0.0433	0.0049	0.0234	0
rs2812208	0.999877	0	0	0.0058	0	0.0455	0	0	0.0053	0	0.0303	0.033	0	0	0.0047	0.0098	0	0	0	0	0	0.0059	0.0052	0.0096	0.0049	0.0421	0
rs12566910	0.999875	0.0417	0.0328	0.0581	0.1882	0.0455	0.1505	0.1857	0.0532	0.0354	0.0606	0.033	0.0437	0.0442	0.0187	0.0784	0.1683	0.1667	0.0253	0.0529	0.1172	0.1294	0.026	0.0144	0.0147	0.0093	0.037
rs9474019	0.99991	0.1354	0.1148	0.0407	0	0.0808	0	0	0.0745	0.1212	0.0707	0.1099	0.0583	0.1372	0.0981	0.049	0.0048	0	0.1364	0.0588	0.0234	0.0235	0.0573	0.0673	0.0637	0.1121	0.1019
rs17511102	0.999899	0.0104	0.041	0.0116	0	0.0404	0	0	0.0372	0	0.0556	0.044	0.0049	0	0.0561	0.0049	0	0	0	0	0.0312	0.0118	0.0052	0.0625	0.0098	0.0748	0
rs72684232	0.999875	0	0.0082	0	0	0.0354	0	0	0.0213	0	0.0202	0.044	0	0	0.0327	0	0	0	0	0	0.0156	0	0	0.0144	0	0.0467	0
rs139114659	0.999844	0	0	0	0	0.0152	0	0	0	0	0.096	0.033	0	0	0.0093	0.0049	0	0	0	0	0.0078	0	0.0052	0.0048	0	0.0047	0
rs2581348	0.999833	0.3594	0.3934	0.407	0.4624	0.3232	0.5097	0.4667	0.4362	0.3737	0.3182	0.3516	0.4951	0.3761	0.3458	0.4608	0.5337	0.399	0.3788	0.4765	0.4531	0.5	0.3854	0.4615	0.4069	0.4159	0.3519
rs73991560	0.999865	0.2083	0.1311	0.0349	0.0806	0.0758	0.0971	0.1095	0.0266	0.1818	0.1061	0.0549	0.034	0.1858	0.0748	0.0735	0.0385	0.1263	0.1667	0.1294	0.0703	0.0176	0.0573	0.0577	0.1029	0.0421	0.1852
rs141166527	0.999877	0	0	0.0465	0.0054	0.0455	0.0097	0.0095	0	0	0.0606	0.011	0.0291	0	0.014	0.0539	0.0048	0	0	0	0.0078	0.0118	0.0885	0.0337	0.0343	0.028	0
rs41271299	0.999875	0	0.0164	0.0058	0	0.0657	0	0.0048	0.0319	0	0.0051	0.044	0.0049	0	0.0561	0.0049	0.0048	0	0	0	0.0312	0.0176	0.0052	0.024	0	0.0467	0
rs79889094	0.999858	0	0	0.0116	0.0054	0.0354	0	0.0048	0.0213	0	0.0505	0.0495	0	0	0.0374	0	0	0	0	0	0	0	0.0208	0.0144	0	0.0234	0
rs34096175	0.999829	0	0	0.0116	0	0.0354	0	0	0.0266	0	0.0253	0.044	0	0	0.0187	0.0049	0	0	0	0	0.0078	0.0059	0.0156	0.0288	0.0049	0.0187	0
rs11177669	0.999808	0.3021	0.3443	0.3605	0.3871	0.2525	0.2573	0.2571	0.2926	0.3586	0.298	0.2747	0.3981	0.2301	0.2243	0.3775	0.2596	0.3182	0.4394	0.3529	0.25	0.2471	0.3177	0.25	0.4265	0.2897	0.3704
rs6134088	0.999885	0.1771	0.1721	0.1163	0.1935	0.1667	0.2767	0.3	0.2394	0.1414	0.1364	0.1868	0.1456	0.1504	0.1869	0.0931	0.2404	0.1717	0.1717	0.1	0.1484	0.3588	0.1302	0.2067	0.152	0.1495	0.1389
rs6694357	0.999874	0.0469	0.082	0.0407	0	0.0505	0.0097	0	0.0691	0.0657	0.0303	0.0604	0.034	0.0619	0.1355	0.0245	0.0096	0	0.0152	0	0.0469	0.0294	0.0156	0.0433	0.0392	0.1121	0.037
rs62524728	0.999857	0.0833	0.1148	0.0756	0.1989	0.1818	0.1117	0.2	0.0745	0.0606	0.1162	0.1209	0.0874	0.0442	0.1121	0.049	0.1058	0.1919	0.0354	0.0824	0.1016	0.0412	0.0938	0.1058	0.049	0.1589	0.0324
rs13224557	0.999886	0.25	0.2459	0.2035	0.1237	0.1111	0.0728	0.0952	0.1436	0.1364	0.1515	0.0989	0.1796	0.2743	0.1869	0.1863	0.0625	0.101	0.197	0.2059	0.1797	0.1529	0.2448	0.1923	0.1912	0.1449	0.1713
rs28411867	0.999878	0.2396	0.2377	0.2326	0.2849	0.1869	0.3204	0.2857	0.2447	0.1768	0.2273	0.1758	0.1942	0.1947	0.1589	0.25	0.399	0.3434	0.2222	0.1941	0.3359	0.3294	0.2188	0.149	0.2108	0.1075	0.2176
rs113595255	0.999923	0.0469	0.082	0.0291	0	0.0404	0	0	0.0426	0.101	0.0303	0.0769	0.068	0.0442	0.0607	0.0686	0	0	0.0354	0.1	0.0078	0.0059	0.0885	0.0625	0.0441	0.0607	0.0694
rs76080730	0.999923	0.0052	0	0.0174	0	0.0606	0	0	0.0106	0	0.0404	0.0495	0.0146	0	0.0467	0.0098	0	0	0	0	0.0078	0.0118	0	0.0144	0.0098	0.0561	0
rs112828099	0.999913	0.1042	0.1066	0.0988	0.086	0.1414	0.0922	0.1238	0.0851	0.101	0.1768	0.1484	0.0874	0.1106	0.1542	0.0539	0.1202	0.0758	0.1313	0.1118	0.1094	0.0706	0.0885	0.0865	0.0784	0.1636	0.0833
rs3118917	0.999894	0	0	0	0	0.0505	0	0	0.016	0	0.0505	0.044	0	0	0.014	0	0	0	0	0	0.0078	0.0059	0.0104	0.0288	0	0.0327	0
rs9576132	0.999875	0.3021	0.3443	0.2733	0.3172	0.2172	0.3495	0.2857	0.3138	0.3434	0.1818	0.1868	0.2136	0.3009	0.2897	0.25	0.3654	0.2525	0.3131	0.3294	0.2031	0.1	0.2344	0.2644	0.2892	0.3037	0.3519
rs945631	0.999911	0.0052	0.0082	0.0174	0	0.0606	0	0	0.0798	0	0.0707	0.0385	0.0437	0	0.0187	0.0343	0.0048	0	0	0	0.1016	0.1588	0.0312	0.0577	0.0245	0.014	0
rs62006636	0.999908	0.0104	0.0082	0.0058	0	0.0354	0	0	0	0	0.0556	0.0659	0	0	0.0093	0	0	0	0	0	0	0	0.026	0.024	0	0.0187	0
rs78871791	0.999891	0.0052	0	0.0174	0	0.0455	0	0	0.0053	0	0.0253	0.0385	0.0243	0	0.0374	0.0098	0	0	0	0	0	0	0.0052	0.0192	0.0049	0.0187	0
rs3730088	0.999873	0.1198	0.1148	0.2035	0.2581	0.0707	0.1311	0.1429	0.1064	0.1566	0.0657	0.0714	0.1165	0.1637	0.0841	0.2451	0.101	0.2879	0.2626	0.1176	0.1172	0.0471	0.1771	0.125	0.1765	0.0888	0.213
rs4775300	0.999895	0.0365	0.0492	0.0465	0.043	0.0455	0.0777	0.0429	0.0904	0.0455	0.0758	0.0495	0.1262	0.031	0.0327	0.0343	0.1202	0.0556	0.0354	0.0471	0.1641	0.2412	0.0833	0.0529	0.0735	0.0187	0.0463
rs16859232	0.999903	0.1719	0.0984	0.0407	0.0591	0.0354	0.0825	0.1	0.0213	0.1667	0.0303	0.0714	0.034	0.177	0.0467	0.0539	0.0817	0.1162	0.101	0.2	0.0469	0.0059	0.1146	0.0769	0.0588	0.0514	0.1667
rs79267062	0.999919	0	0	0.0291	0	0.0404	0.0049	0	0.0106	0	0.0455	0.0549	0.0243	0	0.0327	0.0245	0	0.0051	0	0	0	0.0353	0.026	0.0192	0.0294	0.0234	0
rs111255178	0.999919	0.0208	0.0164	0.0233	0.0376	0.0556	0.0534	0.1048	0.0372	0.0202	0.0455	0.0604	0.0777	0.0133	0.1355	0.0588	0.0192	0.0354	0.0404	0.0471	0.0547	0.0471	0.0781	0.1106	0.049	0.1776	0.037
rs73202341	0.999908	0.0052	0	0	0	0.0657	0	0	0.0053	0	0.0707	0.022	0.0049	0	0.0093	0	0	0	0	0	0.0156	0.0118	0	0.0096	0	0.0093	0
rs79918896	0.999883	0	0	0	0	0.0505	0	0.0048	0.0266	0	0.0404	0.022	0.0049	0	0.0234	0.0098	0	0.0051	0	0	0.0234	0.0059	0	0.0192	0.0049	0.0093	0
rs2727195	0.999856	0.4062	0.4262	0.407	0.4839	0.3333	0.5583	0.5143	0.4309	0.4091	0.303	0.3626	0.5291	0.4867	0.3692	0.4755	0.6442	0.404	0.404	0.5294	0.4453	0.5059	0.3958	0.4567	0.4216	0.4112	0.4398
rs4747011	0.999874	0.1146	0.123	0.1977	0.1129	0.0606	0.068	0.0714	0.0372	0.1667	0.0758	0.0385	0.1359	0.1327	0.0327	0.1324	0.0962	0.1162	0.0859	0.0647	0.0234	0.0059	0.1406	0.0192	0.1716	0.028	0.1296
rs3108077	0.999931	0.1771	0.1639	0.1221	0.1559	0.2374	0.1214	0.181	0.2181	0.1515	0.2071	0.1868	0.0631	0.0752	0.1963	0.1029	0.0962	0.1465	0.1465	0.1	0.1719	0.2824	0.099	0.2356	0.0833	0.2243	0.1759
rs143138242	0.99993	0	0	0.0116	0	0.0202	0	0	0.016	0	0.0404	0.0549	0.0049	0	0.0654	0	0	0	0	0	0.0156	0.0118	0	0.0144	0.0049	0.0421	0
rs52826764	0.999917	0.0052	0	0.0174	0	0.0404	0	0.0048	0.016	0	0.0152	0.044	0.0243	0	0.014	0.0294	0	0	0	0	0.0156	0	0.026	0.0192	0.0735	0.0234	0
rs2677808	0.999904	0.1094	0.082	0	0	0	0	0	0.016	0.1061	0	0	0	0.1726	0	0	0	0	0.0707	0.0882	0	0	0	0.0096	0	0	0.1157
rs71542184	0.99994	0.0365	0.0492	0.1512	0.1505	0.0202	0.1748	0.1143	0.0585	0.0303	0.0303	0.0714	0.1165	0.0044	0.0561	0.098	0.0577	0.1263	0.0202	0	0.0781	0.0412	0.1719	0.0288	0.1225	0.0794	0.0231
rs145242567	0.999941	0.0104	0.0164	0	0	0.0354	0	0	0.0426	0	0.0859	0.033	0	0	0.0701	0	0	0	0	0	0.0469	0.0059	0.0052	0.0529	0	0.0187	0
rs79005509	0.999929	0	0	0	0	0.0404	0	0	0.0106	0	0.0657	0.033	0	0	0.0187	0	0	0	0	0	0.0078	0	0	0.0192	0	0.0187	0
rs72795456	0.99991	0.0156	0	0	0.0108	0.0808	0	0	0.0266	0	0.0202	0.044	0.0049	0.0044	0.0327	0	0	0	0	0	0.0078	0	0.0052	0.0192	0	0.014	0
rs616451	0.999882	0.349	0.3033	0.2674	0.1828	0.2273	0.2961	0.2619	0.2872	0.399	0.1616	0.2473	0.2427	0.3319	0.1869	0.3186	0.2837	0.2677	0.3384	0.4	0.3281	0.3882	0.3281	0.1875	0.2892	0.2617	0.3009
rs2851156	0.999895	0.0052	0.0164	0.1047	0.1989	0.0606	0.1214	0.119	0.0745	0	0.0404	0.0495	0.0534	0	0.0888	0.0833	0.0865	0.1667	0.0101	0.0059	0.0312	0.0118	0.0625	0.0288	0.049	0.0561	0.0046
rs9360921	0.999905	0.1094	0.1148	0.1395	0.0323	0.1313	0.0194	0.0286	0.0691	0.0707	0.1515	0.0934	0.1505	0.1239	0.1262	0.152	0.0962	0.0253	0.1414	0.1529	0.0469	0.0353	0.0781	0.1202	0.1078	0.1028	0.0694
rs45446698	0.999888	0.0104	0.0082	0	0	0.0303	0	0	0.016	0	0.0758	0.0549	0.0097	0.0044	0.0421	0.0049	0	0	0.0101	0	0.0234	0.0176	0.0208	0.0577	0	0.0187	0
rs78514374	0.999869	0.0521	0.041	0.0349	0.086	0.0657	0.1845	0.1048	0.1223	0.0758	0.0253	0.0604	0.0388	0.0708	0.0467	0.0588	0.1106	0.0707	0.0808	0.0647	0.2188	0.1588	0.0521	0.0769	0.0539	0.0981	0.0787
rs79565446	0.999865	0.2656	0.2869	0.25	0.2742	0.1364	0.1893	0.1524	0.133	0.2576	0.1768	0.1593	0.3689	0.3584	0.1869	0.299	0.2548	0.2475	0.2374	0.3176	0.125	0.1176	0.2656	0.2067	0.2745	0.1682	0.3194
rs116878242	0.999864	0.0156	0.0082	0.0407	0	0.0758	0	0.0048	0.0904	0	0.0657	0.0659	0.0291	0	0.0467	0.0343	0	0.0051	0	0	0.0625	0.1059	0.0573	0.0288	0.0343	0.0561	0
rs3825199	0.999872	0.2448	0.2705	0.1279	0.2043	0.2121	0.3058	0.3524	0.2074	0.2929	0.2121	0.2253	0.1117	0.1416	0.2103	0.1176	0.3269	0.2222	0.2475	0.2353	0.2578	0.3059	0.1146	0.2548	0.1569	0.2103	0.2407
rs7692161	0.999897	0.5573	0.5	0.5698	0.4516	0.4949	0.3835	0.4714	0.4149	0.4545	0.4495	0.4505	0.5971	0.5	0.4579	0.5735	0.3654	0.4798	0.5556	0.4706	0.4219	0.4765	0.599	0.4375	0.598	0.4579	0.5648
rs72737101	0.99994	0.026	0.0164	0.0291	0.1452	0.0859	0.0971	0.081	0.1968	0.0202	0.1465	0.1099	0.0291	0	0.1215	0.0588	0.0769	0.1313	0.0404	0	0.0469	0.0235	0.0417	0.1154	0.0392	0.1636	0.0046
rs62276616	0.999926	0	0.0246	0	0	0.0556	0	0.0048	0.0106	0	0.0455	0.0495	0	0	0.0187	0	0.0048	0	0	0	0.0391	0	0.0052	0.0096	0	0.028	0
rs62135070	0.999903	0	0.0082	0	0	0.0505	0	0	0	0	0.0404	0.044	0.0049	0	0.0374	0.0049	0	0	0	0	0.0078	0.0118	0.0052	0.0288	0.0049	0.0234	0
rs61937568	0.999891	0.1979	0.1967	0.0698	0.086	0.0505	0.1068	0.1333	0.1117	0.1768	0.0556	0.0824	0.0243	0.2389	0.1028	0.0539	0.0913	0.1414	0.2929	0.1353	0.0703	0.0706	0.0312	0.1154	0.0441	0.1262	0.1713
rs145375166	0.999915	0.0052	0	0.0872	0.0484	0.0455	0.0243	0.0095	0.0372	0	0.0808	0.0495	0.0777	0	0.0374	0.0931	0.0577	0.0455	0	0	0.0234	0.0059	0.0365	0.0481	0.0784	0.0234	0
rs59917308	0.999901	0.0052	0.0082	0.0291	0.0269	0.0758	0.0291	0.0238	0.0532	0	0.0707	0.0549	0.0243	0	0.0467	0.0098	0.0577	0.0404	0	0	0.0547	0.0588	0.0208	0.0433	0.0245	0.0794	0
rs9863706	0.999887	0.2188	0.2213	0.1802	0.2796	0.2273	0.3155	0.319	0.2926	0.2576	0.1919	0.2088	0.1796	0.2124	0.271	0.1814	0.1875	0.197	0.298	0.3059	0.2344	0.2529	0.2396	0.2115	0.152	0.1402	0.1944
rs142611765	0.999888	0.0104	0	0.064	0	0.0253	0.0049	0	0.0106	0	0.0354	0.0549	0.068	0	0.0327	0.0294	0	0.0051	0	0	0.0156	0.0118	0.0625	0.0337	0.0686	0.0794	0
rs75877458	0.999863	0	0.0082	0.0058	0	0.0455	0	0	0.0053	0	0.0253	0.033	0.0097	0	0.014	0	0	0	0	0	0.0391	0	0.0052	0.0288	0	0.0374	0
rs17861031	0.999838	0.1875	0.1148	0	0.0806	0.0202	0.1505	0.1381	0.0213	0.1768	0.0051	0.011	0	0.1283	0.0047	0.0147	0.1538	0.0758	0.096	0.1412	0.0156	0.0353	0.0156	0.0337	0.0098	0.014	0.1852
rs246242	0.999904	0.0312	0.0328	0.1221	0	0.0657	0	0	0.0479	0.0202	0.1061	0.0659	0.1019	0.0221	0.0701	0.1225	0	0	0.0101	0.0118	0.0781	0.0471	0.0938	0.0481	0.1127	0.0748	0.0139
rs13088462	0.999894	0	0	0.0116	0	0.0303	0	0	0.016	0	0.0606	0.0549	0.0097	0	0.0514	0.0049	0	0.0051	0	0	0.0156	0.0118	0.0052	0.0337	0	0.0234	0
rs9327294	0.999881	0.3021	0.2869	0.3721	0.4301	0.2677	0.3641	0.3905	0.2926	0.2828	0.2626	0.2637	0.2913	0.3097	0.2897	0.3676	0.4663	0.3535	0.2778	0.3235	0.3906	0.4647	0.3177	0.2212	0.3578	0.2243	0.2454
rs74520550	0.999903	0.1406	0.1967	0.0872	0.1129	0.202	0.0485	0.0571	0.1277	0.1313	0.1818	0.2473	0.0485	0.0973	0.1682	0.0637	0.0337	0.0556	0.1465	0.1059	0.1094	0.0529	0.0729	0.1731	0.0784	0.2009	0.1204
rs35009641	0.999891	0.0052	0.0164	0.0058	0	0.0505	0	0	0.0106	0	0.0657	0.0165	0.0243	0	0.0187	0	0	0	0	0	0.0234	0.0118	0.0104	0.0481	0	0.0888	0
rs8039718	0.99988	0.0938	0.1393	0.1802	0.1613	0.1061	0.1262	0.1524	0.0691	0.101	0.1414	0.1374	0.1602	0.2035	0.1869	0.1373	0.1442	0.1162	0.1263	0.0765	0.0781	0.0294	0.2135	0.1587	0.1765	0.0935	0.1157
rs7759066	0.999874	0.151	0.1475	0.0872	0.1075	0.1667	0.1553	0.0952	0.1223	0.2071	0.0707	0.0879	0.0825	0.1239	0.1308	0.1275	0.1058	0.0859	0.1111	0.1471	0.1875	0.2235	0.125	0.1154	0.1029	0.1682	0.2269
rs941346	0.999866	0.4531	0.4672	0.4128	0.5914	0.3485	0.3835	0.5286	0.4362	0.4697	0.4192	0.4066	0.4903	0.4735	0.3785	0.4069	0.524	0.5606	0.4697	0.4059	0.375	0.4	0.3542	0.3269	0.4755	0.2897	0.4861
rs77929895	0.999894	0.0833	0.0492	0.0523	0.0054	0.0758	0	0	0.1223	0.0404	0.1061	0.0714	0.0485	0.0619	0.1355	0.0441	0	0	0.0101	0.0941	0.0547	0.0235	0.099	0.1154	0.0686	0.1028	0.0509
rs76990798	0.999892	0.0156	0.0164	0.0291	0.0484	0.1061	0.0874	0.0952	0.0745	0	0.0505	0.1099	0.0291	0	0.0561	0.0392	0.0769	0.0707	0.0101	0	0.1094	0.0824	0.0521	0.0577	0.0196	0.0981	0
rs116819734	0.999874	0.0052	0.0082	0.0058	0	0.0354	0	0	0	0	0.1414	0.022	0	0	0.0093	0.0049	0	0	0	0	0	0	0.0052	0.0096	0	0.0421	0
rs1866750	0.999876	0.3177	0.4344	0.2849	0.2903	0.2071	0.4369	0.3714	0.2819	0.202	0.2626	0.1868	0.2767	0.323	0.2243	0.1716	0.351	0.3333	0.3384	0.3412	0.3203	0.2353	0.25	0.2981	0.2402	0.285	0.3056
rs7867876	0.999924	0.0677	0.0656	0.064	0.0108	0.0707	0	0	0.0372	0.096	0.0303	0.0879	0.0631	0.0708	0.0701	0.1029	0	0	0.0556	0.0706	0.0391	0.0529	0.0833	0.0288	0.0833	0.0421	0.0556
rs77844870	0.999936	0.0104	0	0	0	0.0707	0.0049	0	0.0266	0	0.0303	0.0714	0	0	0.0327	0	0	0	0	0	0	0.0118	0	0.0577	0	0.0654	0
rs191643352	0.999929	0.0052	0.0082	0.0407	0	0.0202	0	0	0.0319	0	0.0101	0.011	0.1262	0	0.0187	0.0784	0	0	0	0	0.0156	0.0059	0.0469	0.0048	0.0539	0.0093	0
rs116039674	0.99991	0.0052	0.0082	0	0	0.0404	0	0	0.0213	0	0.0253	0.0495	0.0097	0	0.0467	0.0098	0	0	0.0051	0	0.0078	0.0059	0.0052	0.0433	0	0.0654	0
rs56378979	0.999874	0	0	0	0	0.0556	0	0	0.0213	0	0.0051	0.033	0.0146	0.0044	0.0374	0	0	0	0	0	0.0156	0.0059	0.0052	0.0288	0.0049	0.028	0
rs202243137	0.999857	0.1667	0.1148	0.0349	0.1344	0.0253	0.1602	0.1524	0.0479	0.2071	0.0152	0.0275	0.0146	0.0796	0.0187	0	0.2452	0.096	0.1515	0.1235	0.0078	0.1118	0.0104	0.0337	0	0.0093	0.2222
rs78157521	0.999913	0.0052	0.0082	0.1105	0.0484	0.0455	0.0583	0.0238	0.0585	0	0.0758	0.0879	0.0922	0	0.0654	0.0784	0	0.0859	0.0202	0	0.0234	0.0118	0.1094	0.0288	0.1078	0.0607	0
rs10283100	0.999913	0.0104	0.0164	0	0	0.0606	0	0	0.0266	0	0.0707	0.0275	0.0146	0	0.0654	0	0	0	0	0	0.0156	0.0235	0.0052	0.0385	0.0098	0.0421	0
rs80352736	0.999897	0.0052	0.0164	0	0	0.0404	0	0	0.0372	0	0.0152	0.0385	0.0194	0	0.0234	0.0294	0	0	0.0051	0	0.0312	0	0.0156	0.0192	0.0049	0.0234	0
rs2166898	0.999869	0.125	0.1885	0.0872	0.1667	0.1616	0.1165	0.1286	0.1223	0.1364	0.1212	0.1868	0.0874	0.2168	0.1308	0.1422	0.0577	0.1616	0.1162	0.1412	0.1953	0.2	0.125	0.1202	0.0735	0.1495	0.1065
rs10109417	0.999873	0.1302	0.0738	0.1977	0.2151	0.0758	0.2621	0.2	0.1702	0.0657	0.1717	0.1429	0.2184	0.1681	0.1121	0.1961	0.2788	0.1414	0.1616	0.1412	0.125	0.2059	0.1823	0.2452	0.1814	0.1028	0.1296
rs2110748	0.999898	0.1198	0.0902	0.0581	0.0108	0.0354	0	0	0.0213	0.1465	0.0101	0.011	0.0291	0.146	0.0327	0.0392	0	0.0202	0.0505	0.1706	0.0156	0.0118	0.0417	0.0288	0.0539	0.0374	0.0694
rs79590991	0.999894	0	0	0.0349	0.0161	0.0303	0.0291	0.0333	0.0213	0.0101	0.0505	0.0659	0.0631	0.0133	0.0467	0.049	0.0096	0.0606	0.0152	0	0.0156	0.0118	0.0365	0.0144	0.0784	0.0327	0.0093
rs61885960	0.999871	0.0052	0	0.0116	0	0.0354	0	0	0.0372	0	0.0808	0.0385	0.0097	0	0.0374	0.0098	0	0	0	0	0.0469	0.0118	0	0.0433	0.0049	0.0561	0
rs13108218	0.99983	0.5052	0.5492	0.436	0.5054	0.3081	0.4951	0.4714	0.4309	0.5455	0.3636	0.3736	0.3544	0.469	0.4393	0.3873	0.5	0.5909	0.5101	0.4412	0.4844	0.4176	0.3646	0.3894	0.3922	0.4533	0.5185
rs6540565	0.999898	0.0052	0.0082	0.093	0	0.0505	0	0	0.0266	0	0.0303	0.022	0.0583	0	0.0327	0.1275	0	0	0	0	0.0391	0.0059	0.0938	0.0385	0.1176	0.0607	0
rs12795957	0.999893	0.0052	0	0.0058	0	0.0909	0	0	0.0106	0	0.0303	0.0495	0.0097	0	0.0374	0	0	0	0	0	0.0156	0.0118	0.0156	0.0433	0	0.0327	0
rs35775580	0.999871	0	0.0082	0.0058	0	0.0455	0	0	0.0213	0	0.0707	0.033	0.034	0	0.0234	0.0392	0	0	0	0	0.0156	0.0118	0.0104	0.0096	0.0343	0.0327	0
rs79493866	0.999833	0	0.0082	0.0174	0	0.0505	0	0.0048	0.0426	0	0.0455	0.033	0.0146	0	0.0327	0.0196	0	0	0	0	0.0156	0.0059	0.0156	0.0096	0.0049	0.0187	0
rs9428104	0.99981	0.2812	0.3033	0.2733	0.2742	0.2828	0.3252	0.3381	0.2021	0.303	0.2374	0.2418	0.2816	0.2035	0.2477	0.3529	0.476	0.2525	0.3333	0.2176	0.3047	0.4059	0.3594	0.3029	0.3627	0.243	0.2824
rs7744288	0.999858	0.1615	0.1393	0	0.0269	0.0051	0.0194	0.0238	0.0213	0.1414	0	0.0275	0.0388	0.1372	0.014	0	0	0.0404	0.1515	0.1529	0.0312	0.0118	0.026	0.0433	0.0098	0.014	0.1389
rs76017475	0.999885	0.0573	0.0574	0.0581	0.1989	0.1212	0.0971	0.1667	0.0957	0.0152	0.1313	0.1044	0.0631	0.0133	0.1449	0.0784	0.0529	0.197	0.0051	0.0235	0.0234	0.0471	0.1094	0.0817	0.0735	0.0981	0.0231
rs36225153	0.999899	0.0885	0.0656	0.0523	0.0591	0.1111	0.0388	0.0667	0.1117	0.0556	0.0909	0.1154	0.1117	0.1062	0.1262	0.0735	0.0288	0.0202	0.0404	0.1059	0.1016	0.0647	0.0625	0.0769	0.1029	0.1308	0.0833
rs34013988	0.999878	0	0	0.0174	0	0.0455	0.0049	0	0.016	0	0.0455	0.0495	0.0097	0	0.028	0	0	0	0	0	0.0156	0	0.0052	0.0144	0.0049	0.0467	0
rs138958276	0.999845	0.0052	0.0164	0	0	0.0404	0	0	0.0266	0	0.0606	0.0659	0.0097	0	0.0187	0.0049	0	0	0	0	0.0078	0.0059	0	0.0192	0	0.028	0
rs7669672	0.999821	0.5469	0.5492	0.4593	0.4624	0.4343	0.5243	0.419	0.4309	0.5657	0.4242	0.3901	0.5097	0.6018	0.3692	0.4363	0.4183	0.4646	0.6263	0.5529	0.5547	0.6294	0.4583	0.4423	0.5098	0.4159	0.5324
rs34287227	0.999882	0	0	0.0756	0.1237	0.0758	0.1165	0.1524	0.0798	0	0.0556	0.0549	0.0534	0	0.0561	0.0294	0.1154	0.1111	0	0	0.0312	0.0647	0.0469	0.0721	0.049	0.1075	0
rs61967180	0.999875	0.0052	0.0082	0.0174	0	0.0657	0	0	0.0426	0	0.0505	0.033	0.0146	0	0.0888	0.0049	0	0	0	0	0.0234	0.0059	0.026	0.0817	0	0.0421	0
rs12040340	0.999849	0.125	0.0574	0.1744	0.086	0.0859	0.1456	0.1667	0.117	0.0808	0.0657	0.1319	0.1505	0.0973	0.1262	0.2255	0.1683	0.0758	0.0859	0.1059	0.0859	0.0529	0.1719	0.125	0.1765	0.1729	0.0926
rs6901225	0.999879	0.1302	0.1967	0.064	0.0538	0.1566	0.0971	0.081	0.1277	0.1616	0.2172	0.0989	0.0485	0.1239	0.1495	0.0392	0.0913	0.0556	0.1768	0.0941	0.1172	0.0412	0.0521	0.0577	0.0294	0.0841	0.1204
rs71624106	0.999849	0.0052	0	0	0	0.0253	0	0	0.0426	0	0.0202	0.0659	0.0049	0	0.0234	0.0147	0	0	0	0	0.0312	0.0059	0.0104	0.0144	0.0196	0.0234	0
rs2227901	0.999826	0.3021	0.2295	0.314	0.3495	0.1717	0.3155	0.3571	0.1915	0.2727	0.2374	0.2143	0.2427	0.2389	0.1729	0.1716	0.4135	0.3939	0.2172	0.2824	0.1953	0.2765	0.2292	0.2019	0.1912	0.1355	0.2685
rs7995617	0.999866	0.4688	0.4672	0.4826	0.3656	0.4646	0.4417	0.3381	0.4734	0.4091	0.5202	0.4835	0.5	0.4956	0.4813	0.5	0.2596	0.3687	0.4848	0.4824	0.4375	0.4824	0.5573	0.4519	0.5245	0.472	0.4907
rs2109045	0.999857	0.0104	0.0082	0	0	0.0455	0	0	0.0479	0	0.0354	0.044	0.0146	0	0.0514	0.0049	0	0	0.0051	0	0.0391	0	0.0104	0.0962	0	0.0514	0
rs11917678	0.999822	0.2188	0.1311	0.1047	0.2527	0.0303	0.2379	0.219	0.0479	0.1768	0.0354	0.033	0.0777	0.1726	0.0467	0.0784	0.2115	0.2172	0.1111	0.2294	0.0547	0.0294	0.0677	0.0817	0.0686	0.0748	0.1759
rs4233168	0.999895	0.0208	0.0164	0.0523	0	0.1061	0.0194	0	0.0638	0	0.0404	0.0879	0.0825	0.0133	0.1028	0.0588	0	0	0.0253	0.0059	0.0859	0.0765	0.0365	0.0913	0.0539	0.1028	0.0093
rs79873275	0.999889	0	0.0082	0.0174	0	0.0505	0	0	0.0372	0	0.0505	0.044	0.0146	0	0.028	0.0196	0	0	0	0	0.0391	0.0059	0.0052	0.0144	0.0147	0.0327	0
rs62621197	0.999866	0.0052	0.0082	0.0058	0	0.0556	0	0	0.0426	0	0.0152	0.044	0	0.0044	0.0701	0.0049	0	0.0051	0.0051	0	0.0234	0.0235	0.0104	0.0433	0	0.0748	0
rs79075547	0.999828	0	0.0164	0.0058	0	0.0556	0	0	0.0213	0	0.0556	0.0549	0	0	0.0187	0	0	0	0	0	0.0234	0.0059	0.0052	0.0096	0.0049	0.0327	0
rs12592845	0.999791	0.0781	0.1393	0.2035	0.1344	0.0657	0.1699	0.2	0.0798	0.1061	0.1616	0.0879	0.0777	0.0841	0.1215	0.1961	0.2548	0.1667	0.096	0.0706	0.0547	0.1118	0.151	0.101	0.1912	0.0748	0.0833
rs1548817	0.99985	0.2656	0.2131	0.157	0.3118	0.202	0.1796	0.2429	0.1968	0.2727	0.1263	0.2308	0.1942	0.3142	0.229	0.1569	0.1154	0.2273	0.2626	0.2294	0.3672	0.3412	0.1667	0.1827	0.152	0.2009	0.287
rs7156335	0.999861	0.1354	0.1557	0.1453	0.086	0.0606	0.0583	0.0381	0.0745	0.1364	0.0202	0.0989	0.1359	0.0973	0.1028	0.152	0.1298	0.0909	0.1263	0.1059	0.0312	0.0059	0.1875	0.0913	0.1814	0.1028	0.1343
rs78281959	0.999864	0.0052	0.0082	0	0	0.0556	0	0	0.0638	0	0.096	0.0549	0.0049	0	0.0607	0.0049	0	0	0	0	0.0547	0.0353	0.0052	0.0625	0	0.0467	0
rs10403206	0.999832	0	0	0.0058	0	0.0404	0	0	0.0106	0	0.1212	0.0275	0.0049	0	0.028	0	0	0	0	0	0	0	0.0052	0.0048	0.0147	0.014	0
rs13057352	0.999789	0.0052	0	0.0058	0	0.0505	0	0	0.0745	0	0.0051	0.044	0.0146	0	0.0374	0	0	0	0	0.0059	0.0156	0.0176	0.0469	0.0433	0	0.0467	0
rs12748433	0.999793	0.2812	0.2377	0.1279	0.3065	0.0404	0.199	0.2619	0.133	0.2475	0.0455	0.0495	0.1359	0.2655	0.028	0.1618	0.4038	0.2828	0.298	0.2882	0.1953	0.2235	0.0781	0.0721	0.201	0.028	0.2824
rs17101804	0.99988	0.0052	0.0082	0.0988	0.0161	0.1162	0.0194	0.0095	0.0798	0	0.1212	0.033	0.0534	0	0.1028	0.1029	0	0	0.0051	0	0.0156	0.0118	0.0885	0.0673	0.0637	0.0748	0
rs79990258	0.999889	0.0052	0	0.0349	0	0.0303	0	0	0.0426	0	0.0202	0.022	0.0728	0	0.0421	0.0392	0	0	0	0	0.0312	0.0118	0.026	0.0288	0.0098	0.0794	0
rs4551307	0.999869	0.2135	0.2459	0.1453	0.172	0.1818	0.2427	0.1286	0.2287	0.2475	0.2273	0.2418	0.1214	0.2389	0.1776	0.2304	0.125	0.1667	0.2424	0.2471	0.2734	0.3059	0.1458	0.2885	0.1471	0.1355	0.1898
rs78566116	0.999898	0.0156	0.0164	0.0233	0.043	0.0505	0.0534	0.1143	0.0372	0.0202	0.0455	0.0549	0.0922	0.0177	0.1355	0.0637	0.0192	0.0404	0.0404	0.0471	0.0547	0.0294	0.0833	0.1106	0.0833	0.1729	0.037
rs7706662	0.999888	0.4427	0.4426	0.4244	0.5	0.399	0.5243	0.5286	0.3989	0.4798	0.5051	0.478	0.4806	0.4292	0.3271	0.4265	0.4423	0.4899	0.4899	0.3882	0.3828	0.3706	0.4792	0.4856	0.4069	0.4907	0.5231
rs61747226	0.999885	0.0104	0.0082	0	0	0.0859	0	0	0.0532	0	0.0101	0.0385	0.0049	0	0.0654	0.0049	0	0	0.0051	0	0.0312	0.0118	0.0052	0.024	0.0049	0.0467	0
rs117649976	0.999855	0	0	0.0058	0	0.0606	0	0	0.0213	0	0.0556	0.0659	0.0049	0	0.0187	0.0147	0	0	0	0	0	0.0059	0.0052	0.0048	0	0	0
rs80293200	0.999814	0.0052	0	0.0058	0	0.0303	0	0	0.0213	0	0.0253	0.0495	0.034	0	0.028	0	0	0	0	0	0.0156	0	0.0052	0.0096	0.0049	0.0374	0
rs6506015	0.999788	0.3385	0.377	0.2616	0.2419	0.0859	0.3689	0.3333	0.2287	0.3283	0.1263	0.1209	0.1796	0.3938	0.1636	0.1765	0.375	0.2677	0.3737	0.3471	0.2812	0.3588	0.1875	0.2067	0.2157	0.1542	0.3472
rs78588220	0.999919	0.026	0.0246	0.1453	0.0753	0.1414	0.0049	0.019	0.0479	0	0.1414	0.1209	0.1796	0	0.1402	0.1225	0.0048	0.0556	0.0051	0	0.0234	0.0059	0.1979	0.0529	0.1324	0.0888	0
rs141591215	0.999899	0.0104	0	0.0058	0	0.0606	0	0	0.0319	0	0.0253	0.0495	0.0049	0	0.0841	0.0147	0	0	0	0	0.0156	0.0059	0.0104	0.0192	0.0343	0.0374	0
rs78836409	0.999857	0	0.0164	0	0	0.0455	0	0	0.0426	0	0.0505	0.0604	0	0	0.0467	0	0	0	0	0	0.0156	0.0059	0.0052	0.024	0	0.028	0
rs56361645	0.999809	0.026	0.041	0.0872	0.0591	0.0556	0.0485	0.0571	0.0266	0.0253	0.0556	0.0604	0.0728	0.0664	0.0093	0.1373	0.0529	0.0657	0.0354	0.0647	0.0234	0.0118	0.0938	0.024	0.1029	0.0748	0.0139
rs7313075	0.999847	0.3281	0.2787	0.1395	0.3602	0.1061	0.301	0.2381	0.2074	0.2929	0.096	0.1264	0.0971	0.2257	0.1495	0.0686	0.3173	0.2828	0.3283	0.3059	0.2344	0.2824	0.1198	0.1779	0.0931	0.1495	0.2963
rs144467962	0.999935	0.0156	0.0246	0.1686	0.0054	0.0303	0.0243	0.0238	0.0106	0.0354	0.0404	0.0165	0.1408	0.0221	0.0374	0.2255	0.0337	0.0253	0.0152	0.0294	0.0391	0.0588	0.1094	0.0385	0.1716	0.028	0.0278
rs77725620	0.999942	0.0104	0.041	0.0116	0	0.0808	0	0	0.0691	0	0.0859	0.0659	0.0049	0.0044	0.0654	0.0098	0	0	0	0	0.0156	0.0118	0.0104	0.0721	0.0098	0.0607	0
rs12468021	0.999922	0.026	0.0328	0	0	0.0303	0	0	0.0426	0.0455	0.0606	0.0549	0.0243	0.031	0.0514	0.0098	0	0	0.0101	0.0353	0.0312	0.0176	0.0104	0.024	0	0.0467	0.0139
rs17479000	0.999892	0.0052	0	0.0058	0	0.0758	0	0	0.0106	0	0.0556	0.0549	0.0291	0	0.014	0.0098	0	0	0	0	0.0156	0.0059	0.0208	0.0288	0.0196	0.0187	0
rs76301628	0.999845	0.0156	0.0164	0.0581	0.1022	0.0404	0.165	0.1762	0.0691	0.0152	0.0505	0.0495	0.0146	0.0088	0.0234	0.0343	0.1875	0.1162	0.0051	0.0059	0.0781	0.1353	0.0052	0.0529	0.0539	0.0093	0.0046
rs138044297	0.999906	0.1406	0.1311	0.0116	0	0.0303	0	0	0.016	0.1768	0.0202	0.0165	0.034	0.1062	0.014	0.0539	0	0	0.1566	0.1471	0.0078	0	0.0312	0.024	0.0441	0.014	0.1574
rs2256469	0.99992	0	0.0082	0.0349	0	0.0404	0.0049	0	0.0426	0	0.0303	0.0275	0.0583	0	0.0374	0.0245	0	0	0	0	0.0156	0.0059	0.0312	0.0481	0.0196	0.0421	0
rs116216151	0.999906	0.0052	0	0.0116	0	0.0253	0	0	0.0479	0	0.0303	0.0385	0.034	0	0.0514	0.0049	0	0	0.0051	0	0.0391	0.0118	0.0052	0.0192	0.0147	0.1028	0
rs150653367	0.999873	0.0052	0	0	0	0.0505	0	0	0.0266	0	0.0051	0.0495	0.0243	0	0.0654	0.0147	0	0.0051	0	0	0.0625	0.0118	0.0312	0.0192	0.0049	0.0187	0
rs116959924	0.999824	0	0	0	0.2097	0	0.1068	0.1048	0	0	0	0	0	0	0	0.0049	0.0913	0.2323	0	0	0	0	0	0.0144	0.0049	0	0
rs56363908	0.999863	0.1146	0.1721	0.0872	0	0.0859	0	0	0.0585	0.1818	0.0455	0.044	0.0922	0.1106	0.0841	0.1078	0	0	0.1364	0.1118	0.0234	0.0353	0.1146	0.0769	0.098	0.0654	0.1204
rs17452630	0.999855	0.0052	0	0.0349	0	0.0455	0.0146	0.0095	0.0798	0	0.0101	0.022	0.0777	0	0.0374	0.0637	0.0481	0.0051	0	0	0.0781	0.0529	0.0677	0.0192	0.0245	0.028	0
rs117496573	0.999822	0.0104	0	0	0	0.0556	0	0	0.0106	0	0.0808	0.0604	0.0049	0	0.0234	0	0	0	0	0	0.0156	0.0059	0.026	0.024	0.0098	0.028	0
rs17152411	0.999772	0.1719	0.1721	0.0988	0.1075	0.1667	0.1942	0.1619	0.1862	0.1566	0.1111	0.1978	0.1845	0.2788	0.1121	0.1667	0.2404	0.1515	0.1667	0.1882	0.2344	0.2706	0.1667	0.1442	0.1324	0.1402	0.1852
rs1417488	0.999759	0.4271	0.3852	0.4419	0.4839	0.2424	0.3398	0.3048	0.2021	0.4495	0.2576	0.1703	0.301	0.4336	0.2804	0.3235	0.351	0.4293	0.4444	0.4294	0.3047	0.2647	0.2969	0.2692	0.4314	0.2804	0.4352
rs149647582	0.999839	0.0052	0.0328	0.0233	0.0054	0.0859	0.0388	0.0571	0.1064	0.0051	0.101	0.1209	0.0388	0	0.0888	0.0343	0.0337	0.0202	0	0	0.1016	0.1647	0.0417	0.1298	0.0539	0.0794	0
rs35852935	0.999839	0.0104	0	0.064	0	0.0354	0.0146	0.0095	0.0372	0	0.0556	0.044	0.0485	0	0.0421	0.0637	0	0.0051	0	0	0.0234	0	0.0417	0.0144	0.0784	0.0421	0
rs34454426	0.9998	0.0104	0.0246	0.0116	0	0.0455	0	0	0.0426	0	0.0808	0.0385	0.0194	0.0044	0.0374	0.0049	0	0	0	0	0.0234	0.0118	0.026	0.024	0.0294	0.0514	0
rs3809128	0.999794	0	0	0.0581	0.0914	0.0051	0.199	0.2143	0	0	0	0	0.0485	0	0	0.0343	0.1875	0.1162	0	0	0	0	0.0365	0	0.0539	0	0
rs506767	0.999867	0.3333	0.3689	0.2442	0.2258	0.202	0.1699	0.2667	0.3723	0.3232	0.2475	0.2143	0.2087	0.3628	0.2336	0.2598	0.1442	0.2121	0.303	0.4824	0.3516	0.4118	0.25	0.2596	0.2647	0.2383	0.375
rs10483623	0.999899	0.099	0.082	0.1453	0.1022	0.2374	0.0825	0.0905	0.0691	0.0758	0.1162	0.1868	0.233	0.0796	0.229	0.1422	0.0817	0.0758	0.1263	0.0529	0.0859	0.0235	0.2031	0.1538	0.1373	0.1822	0.1111
rs76604417	0.999859	0.0677	0.0738	0.0814	0.0914	0.0657	0.1214	0.1095	0.1011	0.0303	0.2374	0.1264	0.0631	0.0044	0.1075	0.0686	0.1731	0.0859	0.0051	0.0118	0.0547	0.0176	0.0365	0.0865	0.0392	0.0748	0.0139
rs12240945	0.999852	0.1406	0.0902	0.0581	0.1989	0.0152	0.1408	0.1143	0.016	0.1414	0.0101	0.033	0.034	0.2257	0.014	0.0882	0.0673	0.1616	0.2525	0.1941	0.0234	0.0235	0.0625	0.0288	0.0343	0.0467	0.1481
rs894542	0.999912	0.0573	0.0328	0.0814	0.0054	0.101	0.034	0.0429	0.1117	0.0253	0.1263	0.0714	0.0971	0.0708	0.1355	0.0735	0.0769	0.0101	0.0556	0.0176	0.0938	0.1882	0.099	0.1346	0.1029	0.1121	0.0324
rs116679420	0.9999	0	0.0082	0.0233	0	0.0455	0	0	0.0213	0	0.0101	0.0549	0.0146	0	0.0421	0	0	0	0	0	0.0391	0.0059	0.0156	0.0337	0.0098	0.0327	0
rs34561714	0.999863	0.0052	0	0.0058	0	0.0556	0.0049	0	0.0372	0	0.0253	0.0495	0.0049	0	0.0607	0.0049	0	0	0	0	0.0312	0	0.026	0.0913	0.0098	0.0467	0
rs35876590	0.999801	0.0104	0.0164	0.0058	0	0.0859	0	0.0048	0.016	0	0.0909	0.0549	0.0097	0	0.028	0.0098	0	0.0051	0	0	0.0156	0.0176	0.0104	0.0481	0	0.0514	0
rs7091821	0.999786	0.4844	0.4754	0.3256	0.5538	0.3333	0.5291	0.6048	0.3245	0.4293	0.3283	0.4176	0.3689	0.3451	0.3598	0.3529	0.5577	0.596	0.3737	0.4647	0.3438	0.3294	0.3385	0.3606	0.4118	0.4766	0.4815
rs56006730	0.99985	0.0677	0.1475	0.0988	0.0108	0.0758	0.0243	0.0095	0.1277	0.096	0.1111	0.1154	0.1456	0.0929	0.1121	0.0931	0	0.0101	0.0909	0.1294	0.2031	0.2	0.0729	0.0817	0.0784	0.0935	0.0463
rs73192202	0.999851	0.0938	0.1066	0.1453	0.0484	0.1212	0.0146	0.0286	0.0532	0.0909	0.0859	0.0549	0.1262	0.0619	0.0607	0.2108	0.0096	0.0404	0.0556	0.0647	0.0312	0.0118	0.1094	0.1106	0.1667	0.0421	0.0926
rs1971762	0.999845	0.3073	0.3115	0.1802	0.4032	0.3333	0.4369	0.381	0.3723	0.3283	0.2727	0.2582	0.1553	0.2434	0.3411	0.2157	0.3654	0.2778	0.2727	0.1941	0.3125	0.4294	0.1979	0.3317	0.2157	0.2897	0.3287
rs13037515	0.999891	0.1302	0.0984	0.2326	0.0914	0.1515	0.0777	0.0667	0.1596	0.1465	0.2374	0.1593	0.199	0.1239	0.0935	0.2157	0.0481	0.0758	0.2778	0.2	0.0938	0.0706	0.2188	0.101	0.2255	0.1589	0.1481
rs117533028	0.999854	0.0052	0	0.0058	0	0.0505	0.0049	0	0.0213	0	0.0253	0.0604	0	0	0.0748	0.0049	0	0	0	0	0.0234	0.0235	0.0156	0.024	0.0049	0.0607	0
rs975210	0.999835	0.151	0.1557	0.1744	0.1613	0.1263	0.1359	0.1619	0.0904	0.1616	0.1414	0.1484	0.1456	0.3142	0.1869	0.1127	0.1731	0.1263	0.1869	0.1824	0.0938	0.0294	0.1823	0.1779	0.1667	0.0981	0.1574
rs76208147	0.999871	0.0052	0	0.0756	0.0699	0.0202	0.1602	0.1143	0.117	0	0.0354	0.0055	0.0437	0	0.0234	0.0343	0.1298	0.1414	0.0303	0	0.1562	0.1353	0.0677	0.0288	0.0539	0.0093	0.0093
rs114976626	0.99986	0.099	0.1148	0.0058	0	0.0101	0	0	0.0372	0.1414	0	0.0055	0.0097	0.1504	0.0374	0.0049	0.0048	0.0202	0.0758	0.1471	0.0078	0	0.0052	0.024	0	0.0607	0.1435
rs549752801	0.999878	0.0052	0	0.1279	0.1505	0.0505	0.165	0.1381	0.0319	0	0.0404	0.0604	0.1262	0	0.014	0.098	0.125	0.1768	0	0	0.1016	0.1	0.1146	0.0721	0.0637	0.0561	0
rs7542631	0.999895	0.0469	0.0492	0.0174	0	0.0707	0	0	0.0798	0.0859	0.0455	0.0604	0.0583	0.0265	0.0888	0.0196	0	0	0.0202	0.0412	0.0078	0.0235	0.0365	0.0529	0.0098	0.0421	0.0509
rs114097136	0.999874	0.0052	0.0082	0.0349	0	0.0354	0	0	0.0106	0	0.0758	0.0495	0.0437	0	0.0234	0.0539	0	0	0	0	0.0312	0.0059	0.0417	0.0288	0.0245	0.0234	0
rs10770036	0.999831	0.401	0.2787	0.2267	0.1882	0.1465	0.1942	0.2095	0.2926	0.3434	0.2677	0.1813	0.2039	0.3319	0.1121	0.2549	0.3269	0.2071	0.3384	0.3412	0.3047	0.4	0.1979	0.2019	0.2353	0.1542	0.3194
rs28578546	0.99989	0.151	0.2377	0.3953	0.328	0.1414	0.2282	0.2667	0.2181	0.1717	0.1869	0.1758	0.3495	0.1947	0.2664	0.3676	0.226	0.2929	0.1919	0.1765	0.2031	0.1882	0.3333	0.2356	0.3088	0.285	0.1713
rs79790072	0.999892	0.0052	0.0246	0.0058	0	0.0859	0	0	0.0266	0	0.0202	0.0934	0.0049	0	0.0514	0	0	0	0	0	0.0156	0.0059	0.0208	0.024	0.0049	0.0374	0
rs116922607	0.999857	0.0104	0.0082	0	0.0108	0.0606	0	0	0.0532	0	0.0303	0.0714	0	0	0.0467	0	0	0	0	0	0.0234	0.0059	0.0052	0.0144	0.0147	0.0421	0
rs111228444	0.999853	0.151	0.1803	0.0523	0.1075	0.0202	0.1262	0.1429	0.0213	0.1717	0	0.011	0.0485	0.2434	0.0093	0.049	0.1106	0.1212	0.1414	0.2647	0.0156	0.0118	0.0625	0.024	0.049	0.0047	0.2407
rs117810464	0.999917	0.0156	0.0328	0.157	0.043	0.1111	0.0777	0.0667	0.1011	0	0.0657	0.0604	0.1408	0	0.0654	0.1275	0.0577	0.0657	0.0051	0	0.1562	0.1529	0.1719	0.0913	0.1422	0.1121	0
rs7952436	0.999895	0.0052	0.0082	0	0	0.0909	0	0	0.0266	0	0.0657	0.0769	0	0	0.0654	0	0	0	0	0.0118	0.0078	0.0176	0.0208	0.0625	0	0.0467	0
rs4865956	0.999872	0.3542	0.3443	0.1279	0.3495	0.2879	0.3204	0.3714	0.3191	0.4343	0.2879	0.3077	0.2427	0.2699	0.3178	0.1765	0.2933	0.3535	0.298	0.2588	0.2734	0.2353	0.2031	0.3462	0.1716	0.3131	0.3657
rs182027043	0.999884	0.0365	0	0.1047	0	0.0606	0	0	0.0319	0	0.0253	0.044	0.1262	0	0.0374	0.0784	0	0	0.0101	0.0118	0.0156	0.0176	0.0833	0.0385	0.1029	0.0467	0.0093
rs71607666	0.999843	0.0052	0.0164	0.0116	0	0.0606	0	0	0.0053	0	0.0556	0.0879	0.0097	0	0.0421	0.0049	0	0	0	0	0.0234	0.0176	0.0052	0.0096	0.0098	0.0327	0
rs10435093	0.999822	0.2552	0.2459	0.2733	0.371	0.197	0.3883	0.4714	0.2021	0.2424	0.2424	0.1374	0.1699	0.2522	0.215	0.2696	0.4279	0.4091	0.3485	0.2412	0.2656	0.2824	0.2396	0.2404	0.2549	0.2056	0.2639
rs10059884	0.999907	0.4323	0.4016	0.4477	0.2903	0.5101	0.3738	0.3095	0.4149	0.3636	0.399	0.3901	0.4029	0.4602	0.3879	0.4314	0.399	0.3333	0.3737	0.4882	0.4609	0.4647	0.3958	0.3894	0.3971	0.4206	0.4537
rs140855736	0.999902	0.0052	0.0164	0.0116	0	0.0455	0.0049	0.0048	0.0372	0	0.0303	0.0495	0.0388	0	0.0607	0.0588	0	0.0051	0.0202	0	0.0469	0	0.0677	0.024	0.0441	0.0561	0
rs74929147	0.999875	0.0365	0.0328	0.0116	0	0.0556	0	0	0.0213	0.0505	0.096	0.1154	0	0.0442	0.0794	0	0	0.0051	0.0303	0.0412	0.0234	0.0118	0.0052	0.0625	0.0098	0.0748	0.0324
rs11611208	0.999822	0.0156	0.0328	0.0407	0	0.0657	0	0	0.0745	0.0253	0.0404	0.0385	0.0388	0.0088	0.0654	0.0245	0	0	0.0101	0.0176	0.0156	0.0176	0.0417	0.0337	0.0343	0.0514	0.0093
rs16973982	0.999771	0.2188	0.2541	0.2442	0.2742	0.0909	0.1456	0.1571	0.0798	0.2374	0.0202	0.1374	0.1408	0.2699	0.1121	0.1961	0.2163	0.2525	0.2727	0.2235	0.0781	0.0471	0.1615	0.149	0.1765	0.1776	0.1991
rs6129229	0.999856	0.0781	0.0656	0.1802	0.1505	0.0657	0.1262	0.0857	0.2128	0.1616	0.1061	0.044	0.2816	0.1549	0.1168	0.1569	0.149	0.1162	0.0657	0.1059	0.2109	0.3118	0.151	0.0673	0.2059	0.0607	0.0694
rs137874109	0.999819	0.0052	0.0164	0	0	0.0606	0	0	0.0372	0	0.1162	0.0549	0	0	0.0607	0.0049	0	0	0	0	0.0078	0.0059	0.0052	0.0529	0	0.0654	0
rs7869196	0.999799	0.2344	0.2295	0.2849	0.2688	0.2172	0.3641	0.3571	0.2287	0.3333	0.0657	0.2198	0.3592	0.208	0.1776	0.2941	0.3317	0.3081	0.298	0.2824	0.3828	0.4294	0.3177	0.2692	0.2304	0.1028	0.2639
rs1891556	0.999846	0.5469	0.4426	0.4128	0.4301	0.4091	0.4369	0.4286	0.3564	0.4949	0.4848	0.4286	0.4175	0.5265	0.3505	0.3775	0.3606	0.4394	0.5253	0.4941	0.2969	0.3294	0.4688	0.3654	0.451	0.4486	0.5556
rs6812794	0.999874	0	0.0246	0.0058	0	0.096	0	0	0.1011	0	0.1162	0.0824	0.0243	0	0.1308	0.0098	0	0.0051	0.0051	0	0.0234	0.0294	0.0156	0.1587	0.0098	0.0888	0
rs35665085	0.999849	0.0052	0	0.0116	0	0.0505	0	0	0.0266	0	0.0657	0.044	0.0194	0.0044	0.0234	0.0294	0	0	0	0	0.0469	0	0.0052	0.0433	0.0343	0.0561	0
rs17638464	0.999804	0.0469	0.0902	0.1279	0.1237	0.0354	0.2573	0.181	0.0798	0.0556	0.0455	0.0495	0.1456	0.0796	0.028	0.2843	0.1923	0.1616	0.0606	0.1059	0.0703	0.0824	0.1823	0.0625	0.1667	0.0794	0.0602
rs6874142	0.999853	0.1823	0.1393	0.0988	0.0806	0.0707	0.0194	0.0381	0.1011	0.1869	0.101	0.1429	0.0388	0.2478	0.1495	0.0539	0.0433	0.0455	0.2222	0.1941	0.1406	0.1	0.0625	0.1587	0.1029	0.1121	0.2037
rs11225148	0.999876	0	0.0246	0.0116	0.0699	0.0404	0.0583	0.0952	0.1436	0	0.0505	0.033	0.0534	0.0044	0.0514	0.0049	0.0433	0.0556	0	0	0.1875	0.1529	0.0365	0.0913	0.0098	0.0234	0
rs9319949	0.999855	0.1562	0.1393	0.2326	0.2204	0.1869	0.1893	0.2	0.1064	0.2323	0.1364	0.1209	0.2184	0.1593	0.1402	0.25	0.226	0.2677	0.2172	0.2118	0.0703	0.0412	0.276	0.1202	0.2794	0.1776	0.2037
rs10157941	0.999893	0.276	0.2459	0.2849	0.3387	0.2172	0.2767	0.2619	0.3138	0.2879	0.202	0.1978	0.2621	0.3363	0.2243	0.2843	0.1635	0.2576	0.3283	0.3412	0.3359	0.6118	0.2344	0.2548	0.2598	0.2243	0.3148
rs7027110	0.999895	0.1615	0.1885	0.2384	0.1667	0.2172	0.1456	0.1571	0.1277	0.1212	0.2071	0.2418	0.267	0.1549	0.1916	0.2941	0.2308	0.1818	0.1111	0.1941	0.1484	0.0824	0.2396	0.1538	0.25	0.229	0.1852
rs2510396	0.99987	0.1198	0.123	0.0465	0.1075	0.1364	0.1117	0.1571	0.1649	0.2172	0.096	0.1978	0.0534	0.1593	0.1916	0.0441	0.1058	0.1667	0.1111	0.0882	0.1875	0.1118	0.0938	0.1635	0.0539	0.1121	0.162
rs148564556	0.999841	0.0052	0	0.064	0	0.0404	0	0	0.016	0	0.1414	0.033	0.034	0	0.0047	0.0049	0	0	0	0	0.0078	0.0059	0.0521	0.0288	0.0196	0.014	0
rs6686367	0.999827	0.25	0.2541	0.2907	0.2957	0.2121	0.3252	0.2905	0.2713	0.2677	0.1566	0.2088	0.1893	0.2965	0.2009	0.2157	0.4615	0.2525	0.2626	0.2412	0.1875	0.0941	0.2031	0.1827	0.2696	0.2056	0.3102
rs2238300	0.999847	0.3021	0.3689	0.3488	0.328	0.3586	0.3447	0.3476	0.2979	0.3333	0.5051	0.3791	0.3835	0.2566	0.3271	0.3235	0.2981	0.3081	0.3586	0.3765	0.3047	0.4471	0.2969	0.4087	0.3627	0.4112	0.287
rs72815139	0.99983	0.0104	0.0082	0.0116	0	0.0707	0	0	0.0479	0	0.0404	0.0604	0.0049	0.0044	0.0794	0.0098	0	0	0	0	0.0234	0.0353	0.0104	0.0337	0	0.0374	0
rs73178769	0.999784	0.1927	0.2049	0.0058	0.0215	0.0657	0	0.0048	0.1011	0.1566	0.0404	0.0275	0.0097	0.1858	0.0701	0.0147	0	0.0202	0.1414	0.1	0.0469	0.1118	0	0.0769	0.0196	0.0654	0.162
rs34651	0.999878	0.0052	0.0246	0.1395	0.1452	0.0707	0.1262	0.1476	0.0691	0	0.0303	0.0769	0.0728	0.0044	0.0794	0.1961	0.1154	0.1465	0.0101	0	0.2188	0.0529	0.0781	0.0577	0.1422	0.0374	0.0046
rs72881017	0.999847	0.0104	0.0246	0.0407	0	0.0556	0.0049	0	0.0479	0	0.0354	0.0385	0.0971	0	0.0607	0.0539	0	0	0	0	0.0156	0.0118	0.0677	0.0433	0.0735	0.0467	0
rs12321906	0.999803	0.1719	0.1066	0.0581	0.0108	0.0101	0.0388	0.0238	0.0213	0.1768	0.0051	0	0.068	0.1549	0.0093	0.0588	0.024	0.0202	0.1768	0.1647	0.0234	0.0118	0.0156	0.024	0.0686	0	0.1806
rs10859536	0.9999	0.0104	0.0328	0.0756	0.1989	0.0808	0.1408	0.1333	0.0957	0.0051	0.0455	0.0714	0.1019	0.0177	0.1075	0.0784	0.0865	0.1869	0.0556	0.0059	0.125	0.1294	0.0885	0.0817	0.0931	0.1495	0.0046
rs11677466	0.999874	0.0208	0.0246	0.0058	0	0.0758	0	0	0.0532	0	0.0758	0.1044	0.0097	0	0.0374	0.0049	0	0	0	0	0.0078	0.0059	0.0365	0.0481	0	0.0234	0
rs117853367	0.999823	0.0052	0.0082	0	0	0.0606	0	0	0.016	0	0.096	0.0604	0.0097	0	0.0794	0	0	0	0	0	0.0234	0.0118	0.0052	0.0337	0	0.0421	0
rs2285440	0.999788	0.3438	0.2213	0.2151	0.3763	0.0707	0.3252	0.3429	0.25	0.2323	0.0758	0.0385	0.1942	0.2522	0.0561	0.2745	0.4952	0.4192	0.2222	0.3412	0.2891	0.3412	0.224	0.1827	0.201	0.0607	0.2963
rs7916961	0.99992	0.1094	0.1639	0.0872	0.0161	0.1414	0.0097	0.0333	0.1383	0.0657	0.1566	0.1374	0.1311	0.1372	0.1869	0.0245	0	0.0051	0.1465	0.1647	0.0859	0.0353	0.1146	0.1394	0.0539	0.229	0.0741
rs34214868	0.999949	0.0156	0.0328	0.0756	0.0161	0.0707	0.0485	0.0143	0.0638	0.0303	0.0859	0.0879	0.0825	0.0133	0.0794	0.098	0.0096	0.0152	0.0303	0.0176	0.0234	0.0353	0.099	0.0625	0.1078	0.0327	0.0231
rs4646947	0.999913	0	0.0164	0.0291	0	0.0606	0.0146	0	0.0319	0	0.0404	0.0495	0.0291	0	0.0607	0.0441	0	0	0	0	0.0156	0.0118	0.0521	0.0625	0.0441	0.0561	0
rs61743591	0.999857	0.0104	0	0.0814	0.043	0.0657	0.0049	0.0238	0.016	0.0101	0.0707	0.0824	0.0194	0	0.0421	0.0294	0.0385	0.0455	0.0253	0	0.0156	0	0.0312	0.0144	0.0098	0.014	0
rs8067974	0.999851	0.5833	0.5082	0.4244	0.4624	0.298	0.4078	0.4714	0.4202	0.5808	0.3586	0.3846	0.3495	0.5885	0.3738	0.3873	0.4904	0.4596	0.5505	0.5765	0.375	0.4588	0.3854	0.4375	0.451	0.4112	0.6157
rs10826579	0.999915	0.0052	0.0328	0.0756	0.0806	0.1818	0.1408	0.1524	0.0851	0	0.1111	0.1264	0.0971	0.0088	0.1308	0.0539	0.1154	0.0606	0	0	0.2109	0.2118	0.125	0.0817	0.1029	0.1215	0
rs66969865	0.999917	0.0573	0.1066	0.1047	0.0968	0.1364	0.1262	0.119	0.0798	0.096	0.0303	0.0879	0.1456	0.0885	0.0935	0.2206	0.0144	0.0556	0.0657	0.0588	0.0234	0.0176	0.1198	0.1058	0.1373	0.1682	0.0926
rs140371629	0.999879	0.0052	0	0.0116	0	0.0657	0	0	0.0053	0	0.1263	0.0769	0.0243	0	0.0421	0	0	0	0	0	0.0312	0.0176	0.0104	0.0385	0	0.0421	0
rs11576360	0.999853	0.375	0.3197	0.3081	0.2903	0.1515	0.3301	0.3333	0.2234	0.3485	0.1919	0.1593	0.2136	0.3628	0.1495	0.152	0.3654	0.3434	0.3939	0.3824	0.1641	0.2235	0.1771	0.1442	0.1961	0.1589	0.3657
rs76517946	0.999917	0.0208	0.0738	0.0988	0.0054	0.0909	0	0	0.0745	0.0202	0.0758	0.0714	0.1359	0.0265	0.0841	0.0539	0	0.0152	0.0303	0.0471	0.0859	0.0529	0.1562	0.1346	0.1127	0.0467	0.0324
rs3087888	0.999909	0.0104	0.0082	0	0	0.0758	0	0	0.0266	0	0.0758	0.0769	0.0243	0	0.0888	0.0098	0	0	0	0	0.0547	0.0647	0.0156	0.0529	0.0098	0.0467	0
rs35020541	0.999888	0	0	0.0407	0.1774	0.0152	0.1311	0.119	0.0479	0	0.0202	0.0275	0.0485	0	0.0093	0.0147	0.0817	0.2172	0.0101	0	0.0391	0.0118	0.0521	0.0288	0.0196	0.0327	0
rs987455	0.999881	0.151	0.1148	0.0465	0.0054	0.1061	0	0	0.0904	0.1465	0.0758	0.0934	0.0874	0.177	0.1355	0.0686	0	0	0.1313	0.1412	0.0938	0.0235	0.0833	0.0962	0.0784	0.1028	0.1481
rs17038182	0.999878	0.2292	0.2541	0.2791	0.2796	0.2828	0.3252	0.3381	0.1915	0.2475	0.2424	0.2418	0.2913	0.1504	0.2477	0.3627	0.4712	0.2626	0.2626	0.2176	0.2656	0.3353	0.3646	0.2933	0.3627	0.2477	0.2454
rs79478703	0.999873	0.0052	0.0246	0	0	0.0505	0	0	0.0479	0	0.1061	0.0659	0.0194	0	0.0654	0.0049	0	0	0	0.0059	0.0312	0.0176	0.0312	0.0144	0.0049	0.0888	0
rs10208141	0.999848	0.3594	0.4672	0.3953	0.3871	0.2576	0.3592	0.3095	0.3564	0.4798	0.3333	0.3516	0.335	0.469	0.1682	0.3676	0.3173	0.4091	0.3889	0.4353	0.3828	0.4588	0.3021	0.2933	0.4118	0.2523	0.4167
rs17806888	0.999877	0.0312	0.0246	0.0407	0.0538	0.0909	0.0243	0.0381	0.0691	0.0404	0.0404	0.1099	0.0291	0.0354	0.1869	0.0441	0.0385	0.0455	0.0404	0.0647	0.0469	0.0235	0.0312	0.1202	0.0196	0.2009	0.0694
rs72706424	0.999849	0.0312	0	0.0349	0	0.0404	0.0049	0	0.0585	0	0.0859	0.044	0.1165	0.0265	0.0654	0.0441	0	0	0	0.0176	0.0469	0	0.0677	0.0577	0.0245	0.0514	0.0046
rs61509315	0.999842	0.0052	0	0.0058	0.0968	0	0.199	0.1381	0.1064	0	0	0	0.0097	0	0	0	0.1394	0.1162	0	0	0.1406	0.1235	0.0052	0.0385	0	0	0
rs7559329	0.999888	0.2188	0.1639	0.1628	0.1183	0.1515	0.1117	0.1048	0.1755	0.1768	0.1162	0.1648	0.1893	0.2301	0.1869	0.1765	0.1587	0.101	0.298	0.2588	0.0781	0.0647	0.1146	0.101	0.1814	0.1729	0.2407
rs111571736	0.999883	0.0052	0.0164	0.0988	0.0269	0.0606	0.0097	0.019	0.0319	0	0.0606	0.033	0.0631	0	0.0467	0.0588	0.0096	0.0758	0	0	0.0625	0.0353	0.0833	0.0769	0.0735	0.0187	0
rs12330322	0.999829	0.276	0.2705	0.1744	0.2957	0.2374	0.3252	0.319	0.2926	0.3636	0.202	0.2143	0.1748	0.3097	0.271	0.1912	0.1875	0.202	0.3586	0.3706	0.2344	0.2529	0.224	0.2067	0.1471	0.1402	0.3333
rs1650505	0.999907	0.2604	0.1885	0.4186	0.3656	0.2879	0.2233	0.2905	0.234	0.202	0.1212	0.1648	0.3883	0.3009	0.2103	0.4314	0.2356	0.4343	0.1869	0.2	0.3203	0.3471	0.3542	0.25	0.4265	0.243	0.2778
rs113800797	0.999897	0.0312	0.0328	0.0291	0	0.0859	0	0	0.0532	0.0152	0.1414	0.0495	0.034	0.0354	0.0654	0.0245	0	0	0.0152	0.0118	0.0234	0.0176	0.0469	0.0577	0.0245	0.0654	0.0046
rs78862524	0.999848	0	0.0164	0.0174	0	0.0303	0	0	0.0372	0	0.0606	0.0659	0.0388	0	0.1028	0.0098	0	0	0	0	0.0156	0.0176	0.0156	0.0337	0.0098	0.028	0
rs61872120	0.99983	0.2188	0.2377	0.0988	0.0968	0.1566	0.1942	0.1619	0.1862	0.2172	0.1111	0.1978	0.1796	0.3274	0.1075	0.1667	0.2404	0.1414	0.197	0.2294	0.2578	0.2706	0.1615	0.1635	0.1324	0.1355	0.2315
rs3738316	0.999824	0.1406	0.1066	0.2674	0.1774	0.0606	0.1845	0.1667	0.0798	0.1414	0.0657	0.0989	0.2282	0.115	0.0607	0.1618	0.2067	0.1616	0.1162	0.1588	0.0781	0.0353	0.2552	0.0673	0.2843	0.0935	0.1343
rs12216896	0.99981	0.0052	0.0246	0.0058	0	0.0758	0	0	0.0585	0.0051	0.0505	0.0385	0.0049	0	0.1075	0.0049	0	0	0.0051	0.0176	0.0234	0.0353	0.0208	0.0625	0.0196	0.1215	0.0139
rs1863758	0.999792	0.4479	0.5	0.343	0.3763	0.2677	0.3883	0.4429	0.3032	0.4899	0.3485	0.3077	0.2864	0.4425	0.3224	0.25	0.3846	0.4343	0.4293	0.4647	0.375	0.5706	0.2552	0.4279	0.2941	0.3131	0.4907
rs36112366	0.999898	0.0104	0.0328	0.1163	0.1129	0.1061	0.0777	0.1	0.1223	0	0.1263	0.0879	0.0971	0.0177	0.1402	0.1814	0.101	0.1313	0.0303	0.0059	0.0703	0.0412	0.1458	0.1538	0.1324	0.1495	0
rs72746773	0.999883	0.0104	0.0246	0.0233	0.0054	0.0758	0	0.0048	0.0319	0	0.1566	0.0934	0.0243	0	0.0234	0.0392	0	0	0	0	0.0312	0	0.0312	0.0192	0.0147	0.0701	0
rs4699295	0.999868	0.2917	0.2541	0.1919	0.1559	0.2576	0.2184	0.219	0.1755	0.3333	0.197	0.2363	0.2476	0.1814	0.2056	0.2696	0.1827	0.1818	0.3838	0.2765	0.1406	0.2176	0.276	0.2067	0.2696	0.1822	0.2963
rs12230367	0.999892	0.0156	0.0164	0.093	0.1237	0.0606	0.1505	0.1333	0.0904	0.0253	0.0051	0.0165	0.0971	0.031	0.0234	0.1275	0.1202	0.1111	0	0.0235	0.2188	0.1059	0.0885	0.0721	0.1029	0.0467	0.0185
rs7795865	0.999877	0.125	0.1148	0.0349	0.0054	0.0909	0.0146	0.0143	0.1277	0.1616	0.1061	0.0989	0.0194	0.1327	0.1168	0.0147	0.0048	0.0152	0.0808	0.1412	0.0547	0.0588	0.0417	0.0673	0.0147	0.1075	0.0926
rs34583040	0.999891	0	0	0.0407	0.1774	0.0152	0.1311	0.119	0.0479	0	0.0202	0.0275	0.0485	0	0.0093	0.0147	0.0865	0.2172	0.0101	0	0.0391	0.0118	0.0521	0.0288	0.0196	0.028	0
rs78812993	0.999884	0	0.0328	0.0465	0	0.0455	0	0	0.016	0	0.0505	0.0604	0.0485	0	0.0701	0.0392	0	0	0.0101	0	0.0234	0.0059	0.0156	0.0192	0.0294	0.0421	0
rs11198821	0.999855	0.1615	0.1475	0.1395	0.043	0.1061	0.0922	0.0714	0.1223	0.1717	0.0909	0.0769	0.1214	0.1947	0.1262	0.1863	0.0962	0.0455	0.1768	0.3118	0.1562	0.0529	0.125	0.0865	0.1373	0.0888	0.1806
rs72841270	0.999839	0.1979	0.1721	0.25	0.2473	0.1212	0.2913	0.2762	0.1596	0.1768	0.1061	0.1593	0.2621	0.1903	0.1776	0.2304	0.2885	0.3333	0.1768	0.1235	0.25	0.4118	0.2031	0.1394	0.2304	0.1542	0.1389
rs76306191	0.999847	0.1406	0.1967	0.093	0.1129	0.202	0.0485	0.0571	0.1277	0.1313	0.1818	0.2473	0.0485	0.0973	0.1682	0.0637	0.0337	0.0556	0.1465	0.1059	0.1094	0.0529	0.0729	0.1731	0.0784	0.2009	0.1204
rs62466110	0.999811	0	0.0082	0	0	0.0707	0	0	0.0106	0	0.1515	0.0824	0.0146	0	0.0234	0	0	0	0	0	0.0078	0	0.0052	0.0481	0.0098	0.0327	0
rs11515536	0.999781	0.1354	0.1557	0.2151	0.2258	0.1263	0.2864	0.1905	0.1436	0.1667	0.1414	0.1429	0.1796	0.146	0.1776	0.2157	0.4038	0.2071	0.1414	0.1588	0.0703	0.0765	0.1458	0.125	0.2157	0.1262	0.125
rs73187218	0.999809	0.151	0.082	0.0465	0.0108	0.0556	0.0049	0	0.0904	0.1717	0.0354	0.0495	0.0728	0.1947	0.0748	0.0637	0	0.0101	0.2374	0.1941	0.0781	0.1	0.0885	0.0673	0.0196	0.0701	0.1389
rs9614670	0.999825	0.1198	0.1393	0.1163	0.2097	0.1717	0.1602	0.1095	0.1702	0.1263	0.2121	0.1319	0.0825	0.0973	0.1963	0.1422	0.0721	0.2323	0.0556	0.0824	0.1641	0.0882	0.1667	0.2933	0.1324	0.2523	0.1435
rs4968794	0.9998	0.401	0.3197	0.3721	0.2903	0.3788	0.3544	0.4143	0.4096	0.3737	0.3838	0.3901	0.4126	0.3319	0.3224	0.3627	0.4279	0.303	0.5	0.2765	0.4453	0.3941	0.4219	0.3606	0.299	0.3411	0.3241
rs4899520	0.999797	0.375	0.459	0.5233	0.5323	0.3889	0.4369	0.4476	0.4734	0.4444	0.3586	0.3681	0.5485	0.4602	0.3972	0.4804	0.375	0.5051	0.3131	0.4941	0.4141	0.4353	0.5625	0.3077	0.5294	0.4019	0.4213
rs702101	0.999765	0.375	0.3934	0.25	0.3817	0.3384	0.4175	0.3571	0.3723	0.3889	0.4091	0.3407	0.2282	0.469	0.3879	0.2549	0.4135	0.298	0.303	0.4118	0.4141	0.3941	0.1771	0.4423	0.2255	0.3832	0.3426
rs72717150	0.999829	0.1562	0.1066	0.2035	0.0645	0.1061	0.0291	0.0381	0.0479	0.1212	0.0606	0.1044	0.1748	0.0885	0.0607	0.2304	0	0.0202	0.1313	0.0882	0.0234	0.0176	0.1302	0.0625	0.1961	0.0748	0.1528
rs1178099	0.99984	0.3438	0.3033	0.3721	0.4839	0.3333	0.4417	0.481	0.3883	0.4192	0.2929	0.3077	0.4417	0.3274	0.2897	0.4902	0.5913	0.4596	0.3131	0.3824	0.4062	0.6353	0.4427	0.3606	0.4118	0.3224	0.3935
rs115866594	0.999849	0.0677	0.0984	0.0407	0	0.1364	0.0049	0	0.0638	0.0606	0.096	0.1099	0.0728	0.0841	0.0467	0.0392	0	0	0.0909	0.0412	0.0391	0.0235	0.0521	0.0673	0.0441	0.0607	0.0694
rs62457627	0.999832	0	0	0	0	0.0404	0	0	0.0638	0	0.0202	0.0604	0	0	0.0514	0.0098	0	0	0.0051	0	0.0312	0.0059	0.0052	0.0529	0.0098	0.0841	0
rs16895707	0.999815	0.276	0.1885	0.314	0.3333	0.1566	0.2767	0.3048	0.2447	0.2626	0.197	0.2033	0.2767	0.2743	0.243	0.3039	0.2212	0.4141	0.2879	0.2235	0.2344	0.1	0.3438	0.1442	0.3333	0.2009	0.2778
rs3252	0.9998	0.0052	0.0246	0	0	0.0808	0	0	0.0691	0	0.0657	0.0769	0	0.0044	0.0841	0.0049	0	0	0	0	0.0078	0.0176	0	0.0433	0	0.0467	0
rs4761523	0.99979	0.0677	0.1148	0.0407	0.0591	0	0.0874	0.0524	0.0957	0.1111	0.0152	0.011	0.0243	0.0619	0	0.0392	0.101	0.0354	0.1313	0.0941	0.2266	0.3471	0.0156	0.0577	0.0245	0	0.1111
rs4812972	0.999843	0.3333	0.4016	0.3256	0.2796	0.3636	0.335	0.3381	0.2287	0.3182	0.3182	0.2582	0.301	0.2876	0.4393	0.2892	0.2452	0.2677	0.3737	0.3176	0.2266	0.1118	0.3229	0.2788	0.3137	0.3411	0.3426
rs72755190	0.999849	0	0.0082	0.0349	0	0.0354	0	0	0.0532	0	0.0606	0.0824	0.0291	0	0.0374	0.0343	0	0	0	0	0.0234	0.0118	0.0208	0.0577	0.0343	0.0701	0
rs61734601	0.999815	0.0052	0.0082	0	0	0.096	0	0	0.0319	0	0.0657	0.0769	0	0	0.0654	0	0	0	0	0	0.0078	0.0176	0.0208	0.0673	0	0.0421	0
rs57141708	0.999807	0.1042	0.0574	0.1337	0.2473	0.0051	0.1845	0.3286	0.0426	0.0404	0.0758	0.0055	0.1748	0.0973	0.0047	0.1029	0.2404	0.2323	0.0606	0.0647	0.1016	0.1765	0.099	0.0288	0.1029	0.0047	0.0694
rs8013872	0.999902	0.1823	0.2295	0.0407	0.0108	0.1667	0.0437	0.0381	0.1064	0.1768	0.2475	0.2418	0.0485	0.1991	0.1776	0.0294	0.0096	0.0152	0.0707	0.2294	0.0859	0.0588	0.0469	0.2548	0.0735	0.2009	0.2778
rs12676304	0.999901	0.2031	0.1967	0.3779	0.371	0.2374	0.3544	0.3143	0.3085	0.1768	0.2071	0.2637	0.335	0.2566	0.2196	0.348	0.3173	0.3939	0.2879	0.2118	0.2344	0.2353	0.349	0.2596	0.3627	0.3738	0.2639
rs59080243	0.999881	0.1146	0.0738	0.0174	0	0.0556	0.0049	0.0048	0.0372	0.1313	0.0354	0.0385	0.0194	0.1726	0.0467	0.0392	0	0	0.1212	0.2	0.0391	0.0118	0.0312	0.0529	0.0294	0.0514	0.1296
rs7513464	0.999926	0.2812	0.3033	0.2733	0.2957	0.3434	0.335	0.3571	0.2447	0.3131	0.2828	0.3132	0.301	0.1947	0.3224	0.3578	0.476	0.2727	0.3333	0.2118	0.3594	0.4353	0.3854	0.3798	0.3676	0.285	0.2639
rs76410205	0.999924	0.0208	0.0164	0.0116	0	0.0657	0	0	0.0372	0	0.1263	0.0989	0.0146	0	0.0561	0.0098	0	0	0	0	0.0234	0.0118	0.0052	0.024	0.0196	0.0327	0
rs112330055	0.999885	0.0052	0.0246	0.0233	0.0054	0.0707	0	0	0.0585	0	0.0303	0.0604	0.0291	0	0.0841	0.0392	0	0	0	0	0.0156	0.0059	0.0052	0.0385	0.0392	0.0654	0
rs1049232	0.999851	0.3125	0.3525	0.1628	0.3817	0.1869	0.3058	0.3381	0.2872	0.3182	0.2071	0.1868	0.1359	0.2611	0.1682	0.0882	0.2067	0.3283	0.3232	0.3412	0.2578	0.2824	0.1354	0.25	0.1225	0.1589	0.2315
rs74757509	0.999918	0	0	0.0872	0	0.0455	0	0	0.0372	0	0.0455	0.033	0.1019	0	0.0561	0.098	0	0	0	0	0.0078	0.0059	0.1302	0.0721	0.0784	0.0374	0
rs62267570	0.999909	0.0052	0	0.0407	0	0.0556	0	0	0.0213	0	0.0303	0.0385	0.0825	0	0.0187	0.0343	0	0	0	0	0.0156	0	0.0104	0.0096	0.0343	0.0421	0
rs166138	0.999874	0.2344	0.2377	0.3488	0.2204	0.2525	0.3155	0.281	0.2074	0.2626	0.2424	0.2857	0.2427	0.3451	0.2757	0.2892	0.2356	0.2929	0.3131	0.2412	0.2422	0.2588	0.2188	0.2596	0.3137	0.3505	0.2454
rs112669180	0.99983	0.0052	0	0	0	0.0808	0	0	0.0319	0	0.0859	0.0824	0.0146	0	0.0374	0	0	0	0	0	0.0156	0.0059	0.0156	0	0.0049	0.0187	0
rs12905213	0.999848	0.4948	0.3689	0.314	0.3602	0.1566	0.4029	0.4571	0.367	0.4293	0.202	0.1593	0.2427	0.4602	0.229	0.3873	0.5673	0.3535	0.3485	0.3882	0.3828	0.3588	0.3177	0.2452	0.3137	0.1776	0.4537
rs11545700	0.999917	0.0156	0.0246	0.0407	0.0054	0.1515	0.0049	0.0048	0.0691	0	0.1414	0.1264	0.068	0	0.1215	0.0441	0	0	0	0	0.0312	0.0235	0.0573	0.0673	0.0539	0.1028	0
rs17400325	0.99991	0.0052	0.0164	0.0174	0	0.0404	0	0	0.0266	0	0.0354	0.0714	0.0243	0	0.0981	0.0098	0	0	0.0051	0	0.0469	0.0176	0.0104	0.0577	0.0049	0.0888	0
rs138760312	0.99987	0.0104	0	0.0233	0	0.0556	0	0	0.0319	0	0.0657	0.0495	0.1068	0	0.0327	0.0539	0	0	0	0	0.0234	0.0118	0.0469	0.0337	0.0098	0.0327	0
rs67537903	0.99981	0.1979	0.1721	0.1395	0.3441	0.2273	0.2913	0.2476	0.2128	0.1869	0.2525	0.1758	0.0922	0.208	0.229	0.0637	0.2404	0.3232	0.1667	0.2353	0.2109	0.1824	0.0885	0.1538	0.1176	0.1869	0.1713
rs67248060	0.999892	0.5312	0.4918	0.5465	0.3172	0.3182	0.3495	0.3429	0.3564	0.4747	0.3788	0.3791	0.5825	0.4602	0.3411	0.6078	0.3365	0.3485	0.5202	0.5235	0.4609	0.5059	0.5156	0.3942	0.6029	0.4579	0.5185
rs72656192	0.999871	0.0208	0.0246	0.0698	0.1237	0.1111	0.1068	0.1048	0.0851	0.0101	0.1263	0.1099	0.0194	0	0.1121	0.0343	0.1202	0.1061	0.0303	0.0176	0.0469	0.0118	0.0781	0.0721	0.049	0.1542	0
rs7716219	0.999843	0.2604	0.3033	0.1337	0.3387	0.2778	0.3301	0.2619	0.3032	0.3586	0.2828	0.2802	0.199	0.2743	0.3271	0.1275	0.2163	0.2727	0.2424	0.1882	0.2422	0.2118	0.2083	0.3221	0.152	0.3411	0.3056
rs61729527	0.999829	0	0.0082	0.0349	0	0.0556	0	0	0.0266	0	0.0556	0.0824	0.0146	0	0.0234	0.0588	0	0	0	0	0.0078	0.0118	0.0469	0.0433	0.0441	0.0374	0
rs79439080	0.999787	0.0208	0.0164	0	0.0054	0.096	0.0194	0.0095	0.0266	0	0.0505	0.0879	0.034	0	0.0841	0.0294	0.0096	0	0	0	0.0234	0.0059	0.0156	0.0529	0	0.0093	0
rs8007356	0.999762	0.4948	0.5164	0.4884	0.4946	0.303	0.5728	0.5857	0.4787	0.4747	0.3434	0.3077	0.466	0.4735	0.2944	0.4461	0.5096	0.5707	0.5303	0.4824	0.5547	0.7294	0.4062	0.4183	0.3873	0.2664	0.5417
rs16949934	0.999885	0.1094	0.0902	0.1337	0.0269	0.1061	0.0146	0.0238	0.0585	0.1263	0.0505	0.0879	0.1019	0.1637	0.0841	0.1961	0.0192	0.0202	0.1212	0.1294	0.0703	0.0353	0.1354	0.0721	0.1814	0.0841	0.0833
rs56329252	0.999873	0.0104	0.0164	0.093	0	0.0505	0	0	0.0479	0	0.0505	0.0714	0.0825	0	0.0467	0.0441	0	0.0051	0	0	0.0156	0	0.0833	0.0288	0.049	0.0514	0
rs12986413	0.999823	0.4531	0.4426	0.3547	0.371	0.4697	0.4515	0.4952	0.3936	0.4697	0.5	0.5165	0.4126	0.4381	0.5047	0.3873	0.5337	0.3586	0.4444	0.4529	0.4531	0.2882	0.4167	0.5433	0.4167	0.528	0.4444
rs56088284	0.999771	0.0052	0.0082	0	0	0.096	0	0	0.0319	0	0.0657	0.0769	0	0	0.0701	0	0	0	0	0	0.0078	0.0176	0.0208	0.0529	0	0.0514	0
rs5742692	0.999758	0.125	0.082	0.1105	0.3387	0.0051	0.267	0.2571	0.1011	0.101	0.0556	0.011	0.0291	0.1195	0.0047	0.0686	0.2163	0.2727	0.1313	0.2059	0.1328	0.1647	0.0885	0.0529	0.0931	0	0.1157
rs12740374	0.999869	0.2188	0.3033	0.2674	0.0269	0.2828	0.034	0.0429	0.2074	0.1768	0.1717	0.1868	0.2573	0.2212	0.2009	0.2647	0.0673	0.0404	0.3687	0.2353	0.1875	0.2235	0.2552	0.1971	0.25	0.2196	0.2315
rs4905875	0.999886	0.1823	0.1885	0.1744	0.2903	0.2222	0.2233	0.2095	0.2074	0.1566	0.1263	0.2253	0.1748	0.1195	0.2196	0.1814	0.2404	0.2525	0.0758	0.1529	0.1016	0.0765	0.25	0.1779	0.2059	0.2336	0.1759
rs12980251	0.999888	0.1146	0.1475	0.1047	0.1452	0.197	0.1019	0.0905	0.1489	0.1566	0.2828	0.1813	0.1505	0.0796	0.1589	0.0882	0.1731	0.1364	0.1061	0.0765	0.25	0.2176	0.1198	0.1683	0.1716	0.1869	0.1667
rs56350128	0.99982	0	0.0164	0.0058	0.0054	0.0556	0.0049	0.0048	0.0266	0	0.0505	0.0934	0.0534	0	0.0514	0.0147	0.0048	0	0	0	0.0156	0.0176	0.026	0.0144	0.0392	0.0421	0
rs1476097	0.99981	0.5312	0.459	0.4767	0.5054	0.3384	0.5049	0.581	0.3777	0.5404	0.3788	0.2802	0.4903	0.6106	0.3411	0.5	0.7067	0.5051	0.5556	0.5529	0.3594	0.4059	0.4479	0.3558	0.4804	0.3364	0.5509
rs17189452	0.999883	0.1042	0.1393	0.1047	0.1613	0.1616	0.0728	0.081	0.1915	0.0556	0.0909	0.1099	0.1068	0.1062	0.1869	0.0833	0.0433	0.0808	0.1111	0.0765	0.2969	0.3412	0.0938	0.25	0.0882	0.1869	0.0972
rs55753056	0.999885	0.3177	0.3607	0.25	0.2796	0.3586	0.2427	0.2429	0.2553	0.2778	0.3889	0.3352	0.2864	0.3097	0.3084	0.3088	0.2212	0.2576	0.2525	0.3529	0.2188	0.2412	0.3802	0.2644	0.3039	0.2757	0.2407
rs12170305	0.999856	0.0052	0	0.0116	0	0.0606	0	0	0.0691	0	0.0303	0.0549	0.0049	0	0.0794	0.0196	0	0	0	0	0.0234	0.0294	0.0156	0.0433	0.0196	0.1028	0
rs2755237	0.999816	0.276	0.2131	0.1453	0.328	0.1212	0.3204	0.3333	0.2128	0.2475	0.1364	0.1703	0.1019	0.2168	0.215	0.098	0.2933	0.3283	0.2525	0.2647	0.1016	0.0706	0.0938	0.1827	0.1176	0.229	0.2685
rs12764498	0.999914	0.1042	0.0902	0.2209	0.0914	0.1212	0.0583	0.0524	0.1702	0.0707	0.1364	0.1374	0.1699	0.0929	0.1215	0.2157	0.0385	0.0859	0.0909	0.0471	0.2188	0.1059	0.1979	0.1346	0.1471	0.1449	0.0741
rs74508725	0.999903	0.0052	0.0082	0	0	0.0808	0	0	0.016	0	0.1364	0.0769	0.0291	0	0.0654	0.0049	0	0	0	0	0.0156	0.0176	0.026	0.0385	0	0.0514	0
rs35628589	0.999849	0.0104	0.0164	0.0349	0	0.0707	0	0	0.0426	0	0.096	0.0714	0.0243	0.0044	0.0561	0.0147	0	0	0	0	0.0391	0.0118	0.0208	0.024	0.0392	0.0187	0
rs4299951	0.999805	0.1771	0.2459	0.0581	0.0914	0.0808	0.1845	0.1857	0.0585	0.2374	0.0556	0.0989	0.034	0.2478	0.1028	0.0539	0.1058	0.1717	0.1818	0.2059	0.0547	0.0353	0.026	0.0577	0.0441	0.0701	0.2083
rs2276749	0.999902	0.0104	0.0164	0.1686	0.0215	0.0455	0.0631	0.0286	0.0851	0	0.0505	0.033	0.1262	0	0.0234	0.1912	0.1298	0.0303	0	0	0.1328	0.2118	0.1667	0.0481	0.1961	0.0748	0.0093
rs17472998	0.99985	0.0156	0	0.0233	0	0.0505	0	0	0.0426	0	0.0556	0.0769	0.0534	0	0.1075	0.0147	0	0	0.0051	0	0.0703	0.0235	0.0156	0.0817	0.0098	0.0467	0
rs10479944	0.999833	0.2292	0.1475	0.1512	0.2903	0.096	0.2961	0.3476	0.0638	0.2071	0.0657	0.1099	0.1068	0.2301	0.0654	0.201	0.2596	0.2374	0.2778	0.1706	0.1016	0.0882	0.1615	0.0481	0.1618	0.0748	0.1713
rs250100	0.999886	0.0365	0.0246	0.0233	0	0.1263	0	0	0.1223	0	0.1566	0.1319	0.0194	0	0.1355	0.0147	0	0.0051	0	0	0.0234	0.0529	0.0625	0.1394	0.0147	0.1262	0
rs16953685	0.99984	0.1198	0.1475	0.0872	0.0161	0.0808	0.0583	0.0095	0.0691	0.1364	0.0859	0.0934	0.0874	0.1018	0.0841	0.098	0.0192	0.0101	0.1919	0.2353	0.0312	0.0353	0.099	0.0865	0.1078	0.0327	0.1713
rs6046825	0.999884	0.3542	0.2787	0.314	0.4194	0.2626	0.3932	0.3571	0.4043	0.3131	0.298	0.2637	0.3107	0.2478	0.3037	0.2647	0.3173	0.3788	0.1919	0.2529	0.4375	0.5353	0.3125	0.3077	0.3137	0.3131	0.3009
rs7899260	0.999883	0.0104	0.0656	0.0523	0.0054	0.0758	0	0	0.0479	0.0505	0.0707	0.0769	0.0874	0.0265	0.1449	0.0686	0	0	0.0606	0	0.0234	0.0059	0.026	0.0481	0.0098	0.1308	0.0093
rs3804024	0.999859	0.151	0.0984	0.1279	0.129	0.0707	0.1262	0.1286	0.0426	0.1818	0.0556	0.1209	0.2476	0.1504	0.0561	0.1716	0.1875	0.101	0.1414	0.1765	0.0469	0.0235	0.1823	0.0337	0.1814	0.0421	0.1759
rs2629047	0.999844	0.3958	0.3033	0.2616	0.3656	0.3535	0.3058	0.3333	0.3404	0.298	0.3434	0.4011	0.2913	0.3053	0.3458	0.2892	0.3798	0.3838	0.2828	0.2765	0.4297	0.4471	0.3073	0.4135	0.348	0.3505	0.3102
rs2435373	0.999817	0.1354	0.1393	0.2326	0.2366	0.2727	0.2427	0.2048	0.2234	0.1111	0.2929	0.2308	0.1262	0.1593	0.2617	0.1716	0.149	0.1616	0.1768	0.1941	0.1797	0.1294	0.1979	0.3365	0.1324	0.2664	0.1296
rs57654001	0.999835	0.0885	0.1311	0	0	0	0	0	0.0106	0.1515	0	0	0	0.1549	0	0	0	0	0.2172	0.1706	0.0078	0.0059	0	0.0192	0	0	0.1065
rs77750939	0.999853	0.0052	0	0.0523	0.0323	0.0505	0.0388	0.0381	0.0266	0	0.0657	0.0604	0.1068	0	0.0514	0.0539	0.0144	0.0556	0	0	0.0469	0.0235	0.0729	0.0096	0.098	0.0421	0
rs4808981	0.999804	0.0052	0	0.0988	0.1505	0.0455	0.199	0.1429	0.0638	0	0.0455	0.0275	0.0922	0	0.0374	0.0588	0.1106	0.2121	0.0051	0	0.0859	0.1647	0.0521	0.0192	0.0539	0.014	0
rs7793921	0.999865	0.4375	0.5246	0.4477	0.2473	0.3434	0.2767	0.2952	0.3989	0.4949	0.2828	0.3626	0.4126	0.5088	0.3972	0.4902	0.4519	0.3333	0.4141	0.4941	0.3828	0.4118	0.4896	0.3894	0.4755	0.3692	0.4769
rs11613325	0.999823	0	0	0.0872	0.1237	0.1111	0.1165	0.1667	0.1117	0	0.101	0.0989	0.0534	0	0.0888	0.0294	0.1154	0.1212	0	0	0.0625	0.0706	0.0469	0.0817	0.0539	0.1449	0
rs78245495	0.999848	0.1927	0.1393	0.0407	0.0591	0.096	0.0922	0.1095	0.0798	0.197	0.1162	0.1044	0.0291	0.1991	0.0888	0.0588	0.0288	0.1111	0.1717	0.1765	0.0781	0.0235	0.0573	0.0769	0.0784	0.0654	0.1944
rs142012776	0.999846	0.0104	0.0492	0.0523	0.0108	0.0859	0.0097	0.0143	0.0319	0.0051	0.0657	0.0769	0.0874	0.0133	0.0794	0.1324	0	0.0202	0.0556	0	0.0312	0.0294	0.0208	0.0337	0.0588	0.0561	0
rs76264073	0.999795	0.0104	0.041	0.0581	0	0.096	0	0.0095	0.1543	0.0101	0.0909	0.033	0.068	0	0.0327	0.0196	0.0769	0.0051	0	0	0.0547	0.0941	0.0521	0.0673	0.0833	0.0234	0
rs7854787	0.999795	0.5052	0.4836	0.4651	0.4892	0.2121	0.3981	0.381	0.2926	0.5909	0.3232	0.1758	0.4223	0.5442	0.3131	0.4559	0.5	0.4495	0.6061	0.4824	0.3516	0.3765	0.3906	0.3365	0.4216	0.3271	0.6157
rs9386845	0.999906	0.0312	0.1066	0.2093	0.1989	0.1667	0.1553	0.1905	0.1968	0.0404	0.202	0.1593	0.2282	0.0885	0.1869	0.2255	0.1394	0.1667	0.0505	0.0353	0.2188	0.3235	0.1615	0.2163	0.1569	0.1963	0.0556
rs10901821	0.999892	0.3542	0.3279	0.2209	0.3118	0.3535	0.2573	0.2952	0.2713	0.303	0.3283	0.4011	0.1796	0.2389	0.2991	0.1912	0.2308	0.2677	0.3384	0.2765	0.2422	0.0882	0.2135	0.2596	0.1961	0.2991	0.375
rs17743593	0.999892	0	0.0082	0.0116	0	0.0556	0	0	0.0426	0	0.0404	0.0659	0.0146	0	0.0607	0.0196	0	0.0051	0	0.0059	0.0625	0.0118	0.026	0.0721	0.0147	0.1028	0
rs41283425	0.999847	0.0104	0	0.0058	0	0.0657	0	0	0.0372	0	0.0505	0.0495	0.0437	0.0044	0.0514	0.0441	0	0	0	0	0.0391	0.0118	0.0469	0.0433	0.0441	0.0654	0
rs2270518	0.999852	0	0.0082	0.0291	0.0699	0	0.2233	0.2381	0.0266	0	0	0	0.0194	0	0.0093	0.0049	0.1731	0.1111	0	0	0.0391	0.0353	0.0208	0	0.0392	0	0
rs10152591	0.999888	0.1406	0.0984	0.0756	0.0108	0.0859	0.0485	0.0095	0.0638	0.1162	0.0859	0.0879	0.0777	0.177	0.0794	0.1029	0.0288	0.0101	0.0758	0.2294	0.0312	0.0353	0.0729	0.0673	0.1127	0.0327	0.1389
rs35539500	0.999888	0.0833	0.1475	0.0872	0.1667	0.1616	0.1165	0.1286	0.117	0.0657	0.1212	0.1868	0.0825	0.146	0.1262	0.1373	0.0673	0.1616	0.0606	0.0941	0.2031	0.2059	0.125	0.1202	0.0735	0.1495	0.0556
rs115453475	0.999851	0.0104	0	0.0349	0	0.0657	0.0049	0	0.0638	0	0.0505	0.0495	0.0583	0	0.0561	0.0147	0	0	0	0	0.0391	0.0176	0.0417	0.0337	0.0343	0.0701	0
rs989393	0.999789	0.4948	0.4508	0.5698	0.4355	0.2677	0.4757	0.4571	0.3511	0.4848	0.2727	0.3297	0.4757	0.4912	0.3458	0.4069	0.6635	0.3939	0.5657	0.4353	0.3828	0.3765	0.4427	0.351	0.4216	0.3131	0.4074
rs839255	0.999819	0.2604	0.2705	0.1163	0.2151	0.2727	0.2136	0.1429	0.3298	0.1919	0.2727	0.3571	0.1553	0.2124	0.3131	0.1471	0.1779	0.2121	0.2222	0.2294	0.2578	0.2647	0.1927	0.3125	0.1373	0.271	0.2176
rs907866	0.999832	0.4479	0.4918	0.5233	0.457	0.4596	0.335	0.381	0.383	0.4545	0.4343	0.4341	0.6165	0.4779	0.3925	0.5392	0.2885	0.4949	0.4091	0.5529	0.4609	0.5412	0.5573	0.5048	0.6275	0.4206	0.4815
rs12217006	0.999846	0	0	0.0058	0.1559	0	0.1845	0.1714	0	0	0.0303	0	0	0	0	0.0098	0.2212	0.1313	0	0	0	0	0.0052	0	0	0	0
rs35358414	0.999882	0.0521	0.0328	0.0349	0	0.1061	0	0	0.0798	0.0404	0.1667	0.0714	0.0534	0.0487	0.1028	0.0343	0	0	0.0404	0.0176	0.0469	0.0176	0.0573	0.0865	0.0294	0.0794	0.0231
rs74397018	0.999844	0	0	0.0291	0	0.0606	0	0	0.0745	0	0.0101	0.0495	0.0097	0	0.0561	0.0343	0	0	0	0	0.0312	0.0118	0.0312	0.0288	0.049	0.0654	0
rs72904749	0.999804	0.1458	0.1721	0.064	0.0645	0.0808	0.0971	0.1143	0.1064	0.2525	0.0404	0.0989	0.0437	0.2478	0.1355	0.0882	0.0625	0.0505	0.2071	0.2118	0.0938	0.0353	0.0677	0.1058	0.0784	0.1262	0.2593
rs2240857	0.999858	0.099	0.1557	0.2093	0.2312	0.1515	0.2379	0.2619	0.1755	0.0909	0.1768	0.1813	0.1699	0.0752	0.0935	0.2059	0.2115	0.3081	0.0808	0.1471	0.2188	0.3471	0.2292	0.1442	0.1765	0.1028	0.1157
rs62027307	0.999846	0.026	0.0492	0.0291	0.0215	0.0758	0.0049	0.0143	0.0585	0.0202	0.1212	0.0714	0.0583	0.0442	0.0841	0.0441	0	0.0152	0.0404	0.0294	0.0547	0	0.0729	0.0625	0.0343	0.1402	0.0278
rs76130710	0.999778	0.0104	0.0082	0.0116	0	0.0909	0	0	0.0638	0	0.0657	0.0549	0.034	0	0.0514	0.0098	0	0	0	0	0.0312	0	0.0208	0.0192	0.0294	0.0561	0
rs7197427	0.999821	0.6094	0.582	0.4593	0.5054	0.3687	0.6456	0.5	0.4468	0.6212	0.3788	0.2967	0.3981	0.4735	0.3505	0.3971	0.5673	0.4596	0.6162	0.5059	0.5547	0.6118	0.4115	0.4904	0.4608	0.3645	0.6435
rs10978677	0.999908	0.099	0.0656	0.2267	0.0968	0.1465	0.0777	0.1048	0.1117	0.0404	0.1313	0.2033	0.1845	0.0752	0.1402	0.1961	0.0529	0.0657	0.0909	0.0412	0.0781	0.0176	0.1354	0.1635	0.2451	0.2056	0.0417
rs112898929	0.999879	0.0052	0	0.0233	0	0.096	0	0	0.0319	0	0.1313	0.0659	0.0388	0	0.0654	0.0196	0	0	0	0	0.0391	0.0059	0.0104	0.0096	0	0.0514	0
rs6891302	0.99981	0.5833	0.5656	0.343	0.5699	0.4949	0.5583	0.6048	0.4362	0.5152	0.4848	0.4396	0.3883	0.4735	0.4907	0.3873	0.5721	0.6061	0.3636	0.5471	0.4375	0.5294	0.3177	0.4952	0.3578	0.4813	0.5509
rs144641731	0.999888	0.1302	0.1557	0.1744	0.1398	0.202	0.1165	0.0952	0.2021	0.1061	0.1768	0.1484	0.3107	0.1504	0.1542	0.299	0.1298	0.101	0.1616	0.1765	0.1094	0.1353	0.2396	0.149	0.201	0.1495	0.0602
rs72703409	0.99987	0.1615	0.1148	0.0814	0.0161	0.0556	0.0437	0.019	0.0479	0.1616	0.0354	0.0659	0.034	0.2257	0.0701	0.0441	0.024	0.0152	0.1717	0.1294	0.0547	0.0118	0.1146	0.0817	0.0539	0.0467	0.1713
rs117246624	0.999929	0.0521	0.041	0.157	0.2204	0.1111	0.1359	0.1095	0.133	0.0606	0.1869	0.1813	0.1602	0.1106	0.1822	0.0882	0.1442	0.1616	0.096	0.0412	0.125	0.1235	0.0938	0.1875	0.1176	0.1682	0.0278
rs73013270	0.999888	0.0208	0.0328	0	0	0.0909	0	0	0.0319	0	0.0404	0.0989	0.0097	0	0.0841	0.0147	0	0	0	0	0.0391	0.0235	0.0208	0.0288	0.0098	0.0748	0
rs11654523	0.999811	0	0	0.0058	0	0.0657	0	0	0.0319	0	0.0707	0.0714	0.034	0	0.0654	0.0196	0	0	0	0	0.0312	0.0176	0.0469	0.0337	0	0.0607	0
rs58869521	0.99978	0.2552	0.1721	0.157	0.3548	0.0556	0.1553	0.219	0.1223	0.2778	0.0859	0.0769	0.1262	0.146	0.0421	0.0882	0.1731	0.3333	0.3838	0.1706	0.1172	0.0647	0.1094	0.0481	0.1324	0.028	0.2454
rs2443718	0.999878	0.026	0.041	0.2093	0.0161	0.0556	0.0728	0.0333	0.0957	0.0152	0.0556	0.0275	0.1505	0.0398	0.0514	0.1569	0.125	0.0303	0.0152	0.0588	0.1484	0.2059	0.2031	0.0625	0.2206	0.0794	0.0093
rs201257518	0.999856	0.2448	0.2213	0.2035	0.1935	0.2778	0.3107	0.3524	0.367	0.2071	0.2929	0.2802	0.1699	0.2743	0.3084	0.2353	0.3702	0.1919	0.2172	0.2412	0.3125	0.2176	0.2188	0.2885	0.201	0.271	0.25
rs6485503	0.999843	0.1406	0.1803	0.0814	0.0215	0.1061	0.0194	0.0095	0.0532	0.1313	0.0859	0.1099	0.1262	0.0664	0.0701	0.1225	0	0.0455	0.1919	0.1	0.0156	0.0176	0.1406	0.0433	0.1422	0.0841	0.1528
rs10010325	0.999875	0.4583	0.4672	0.4535	0.586	0.4747	0.6068	0.5143	0.4521	0.5404	0.4141	0.4725	0.3835	0.4867	0.5187	0.402	0.5048	0.5758	0.4848	0.4176	0.4453	0.6471	0.474	0.5096	0.402	0.5467	0.4583
rs55906059	0.999869	0.0156	0.0246	0.0291	0	0.0859	0	0	0.0638	0	0.1263	0.0769	0.0388	0	0.1075	0.0392	0	0	0	0	0.0625	0.0353	0.0312	0.0529	0.0441	0.0935	0
rs113252144	0.999811	0.0156	0.0164	0.0058	0	0.1061	0	0	0.0213	0	0.0909	0.0989	0.0097	0	0.0514	0.0049	0	0	0	0	0.0234	0	0.0052	0.0192	0.0098	0.028	0
rs10888713	0.999774	0.224	0.1475	0.0581	0.0645	0.0808	0.0971	0.1095	0.0691	0.197	0.0404	0.0989	0.0388	0.2566	0.1355	0.0637	0.0625	0.0505	0.0859	0.2647	0.0781	0.0412	0.0521	0.1058	0.0735	0.1168	0.2269
rs12735613	0.999855	0.1562	0.2377	0.2733	0.2634	0.2727	0.2282	0.2619	0.1862	0.1667	0.2374	0.2418	0.2913	0.0929	0.2243	0.3382	0.3077	0.2273	0.202	0.1882	0.2656	0.2706	0.3281	0.274	0.348	0.2523	0.1481
rs60074425	0.99978	0.1875	0.1639	0.1279	0.2581	0.1818	0.2039	0.1952	0.2394	0.2475	0.2475	0.1703	0.1456	0.2301	0.1449	0.0784	0.2981	0.2778	0.101	0.1941	0.25	0.2294	0.1042	0.1827	0.0784	0.1402	0.1944
rs3782089	0.999793	0.0677	0.0656	0.1628	0.0215	0.0505	0.0437	0.0524	0.0851	0.0303	0.0606	0.0934	0.2233	0.0133	0.0607	0.1765	0.024	0.0101	0.0253	0.0294	0	0.0176	0.125	0.0625	0.1667	0.0841	0.0324
rs6765866	0.999787	0.1146	0.1148	0	0	0	0	0	0.0266	0.1111	0	0	0	0.2655	0.0093	0	0	0	0.202	0.1706	0.0078	0.0059	0	0.0337	0	0	0.1574
rs3769528	0.999859	0	0.0082	0.1453	0.1505	0.0051	0.2184	0.2	0.0053	0.0101	0	0	0.1019	0.0088	0	0.1029	0.1202	0.096	0.0152	0	0.0547	0.0412	0.099	0	0.1029	0	0.0093
rs12128881	0.999882	0.0156	0.0164	0.0116	0	0.0859	0	0	0.0479	0.0051	0.096	0.0989	0.0097	0.0088	0.1028	0.0245	0	0	0.0253	0.0059	0.0469	0.0059	0.0365	0.101	0.0196	0.1355	0.0046
rs473902	0.99983	0.0156	0.0246	0.0058	0	0.0909	0	0	0.0319	0	0.0606	0.1099	0.0049	0.0044	0.0935	0.0049	0	0.0051	0	0	0.0391	0.0176	0.0052	0.0721	0	0.0701	0
rs4613239	0.999767	0.1562	0.1885	0.2035	0.3495	0.101	0.3204	0.3429	0.1915	0.1566	0.1263	0.0989	0.1942	0.1593	0.1308	0.1814	0.2692	0.3687	0.1768	0.2	0.2578	0.3353	0.1562	0.1827	0.1569	0.1449	0.1389
rs7800573	0.999901	0.2708	0.2705	0.157	0.0968	0.2121	0.0728	0.0524	0.1755	0.2475	0.1515	0.2088	0.1796	0.1858	0.1963	0.2255	0.0721	0.0556	0.2727	0.2176	0.0469	0.0412	0.151	0.2163	0.1863	0.1729	0.3519
rs501108	0.999898	0.3177	0.377	0.4012	0.3118	0.3889	0.4272	0.4048	0.4149	0.2727	0.3889	0.3626	0.3786	0.3274	0.4112	0.3824	0.4038	0.3737	0.3939	0.3	0.4453	0.4412	0.4427	0.399	0.4069	0.3972	0.2731
rs12122168	0.999854	0.0208	0.0246	0	0	0.101	0.0049	0	0.0426	0	0.1566	0.0769	0.0049	0	0.0888	0.0098	0	0	0	0	0.0469	0.0294	0.0365	0.0385	0.0098	0.0234	0
rs7498403	0.999819	0.2292	0.2131	0.0872	0.1935	0.096	0.1456	0.1429	0.0691	0.3232	0.0455	0.0549	0.0631	0.2257	0.0467	0.1029	0.1058	0.1212	0.1919	0.3353	0.0859	0.0647	0.0833	0.1731	0.1127	0.1308	0.3009
rs17010957	0.999897	0.0781	0.0574	0.2209	0.1075	0.1162	0.1893	0.219	0.2181	0.0657	0.1717	0.1319	0.2282	0.1239	0.1682	0.2451	0.1971	0.1162	0.1818	0.0941	0.2578	0.3235	0.2188	0.125	0.1863	0.1028	0.088
rs73091214	0.999865	0.0052	0.0164	0.0233	0.0161	0.096	0	0.0286	0.0638	0	0.0859	0.0714	0.0534	0	0.0701	0.0392	0.0096	0.0303	0	0	0.0469	0.0412	0.0573	0.0577	0.0441	0.1355	0
rs2730245	0.999835	0.401	0.3525	0.4012	0.6075	0.2778	0.4272	0.4524	0.3138	0.4697	0.2424	0.3407	0.3641	0.3982	0.3084	0.3284	0.5337	0.4949	0.3737	0.4118	0.3281	0.2824	0.3906	0.274	0.348	0.3178	0.3935
rs8088885	0.999878	0.1458	0.1148	0.1221	0.0108	0.1465	0.0097	0.0095	0.1011	0.0909	0.1869	0.1154	0.1359	0.0841	0.1682	0.1765	0.0144	0	0.0707	0.0529	0.0938	0.0471	0.1615	0.1683	0.1569	0.1776	0.0972
rs6075733	0.999875	0.3281	0.3852	0.2209	0.2258	0.2525	0.3252	0.3143	0.3351	0.2879	0.4545	0.3462	0.2282	0.4027	0.2477	0.2255	0.2692	0.3131	0.2929	0.3176	0.3516	0.4235	0.2812	0.3413	0.2157	0.2196	0.2824
rs56186852	0.999863	0.0104	0	0.0349	0	0.0657	0	0	0.0691	0	0.0101	0.044	0.0534	0	0.0607	0.0539	0	0.0051	0	0	0.0156	0.0118	0.0521	0.0288	0.0294	0.0935	0
rs6561030	0.999815	0.1823	0.2787	0.25	0.3441	0.1414	0.301	0.3333	0.1277	0.2273	0.1263	0.1868	0.1893	0.2876	0.1636	0.2402	0.3173	0.3737	0.2727	0.2588	0.1016	0.0647	0.1771	0.1106	0.299	0.1729	0.25
rs2408058	0.9999	0.0625	0.0574	0.0233	0.0269	0.1818	0.0485	0.0381	0.1117	0.096	0.1465	0.1593	0.0728	0.0354	0.1542	0.0392	0.0337	0.0202	0.096	0.0412	0.125	0.1882	0.0781	0.125	0.0539	0.1542	0.0417
rs36226649	0.999867	0.0104	0.0082	0.0407	0	0.0657	0.0049	0.0048	0.0319	0	0.0606	0.0659	0.0291	0	0.0607	0.0196	0	0	0	0.0059	0.0781	0.0176	0.0417	0.0337	0.0147	0.0561	0
rs7245860	0.999782	0.0104	0.0082	0.0116	0	0.0657	0	0	0.0745	0	0.0657	0.0824	0.0146	0.0044	0.0841	0	0	0	0	0	0.0391	0.0118	0.0156	0.0481	0.0343	0.0794	0
rs11615503	0.999777	0.6354	0.5574	0.4535	0.4892	0.2879	0.5146	0.481	0.4096	0.6566	0.3131	0.2473	0.5049	0.6283	0.2383	0.5245	0.5481	0.5152	0.5707	0.6353	0.3359	0.5118	0.4323	0.3365	0.5392	0.3271	0.662
rs3213658	0.999901	0.0312	0.0164	0.1337	0.1452	0.1667	0.0777	0.0952	0.1968	0.0253	0.1515	0.1374	0.1456	0.0133	0.1589	0.098	0.0817	0.1465	0.0303	0	0.1094	0.0647	0.1302	0.2019	0.0784	0.1822	0.0093
rs72963976	0.999894	0.026	0.0082	0.0291	0	0.0909	0.0049	0	0.0266	0	0.1111	0.1154	0.0097	0	0.0748	0.0294	0	0	0	0	0.125	0.1412	0.0208	0.024	0.0098	0.0561	0
rs35874463	0.999828	0	0.0082	0.0407	0	0.0505	0	0	0.0213	0	0.0202	0.0989	0.034	0	0.0607	0.0294	0	0	0	0	0.0234	0.0059	0.026	0.0192	0.0196	0.0374	0
rs12344818	0.999785	0.2969	0.2131	0.093	0.2419	0.0758	0.2039	0.1857	0.0851	0.2727	0.0606	0.0659	0.1214	0.2788	0.1075	0.1471	0.2452	0.2071	0.3535	0.3235	0.0938	0.0412	0.1406	0.101	0.1373	0.1589	0.2917
rs62024476	0.999891	0.0521	0.1393	0.1395	0.2204	0.197	0.2039	0.1905	0.2234	0.0606	0.2273	0.1648	0.1893	0.0531	0.1776	0.1029	0.2019	0.2121	0.0758	0.0412	0.2656	0.2765	0.1562	0.226	0.152	0.1449	0.0741
rs73080339	0.999895	0.0052	0.0328	0.0581	0	0.0606	0	0	0.0213	0	0.0657	0.0769	0.0583	0	0.0654	0.049	0.0048	0	0	0	0.0234	0.0059	0.0469	0.0144	0.0343	0.0561	0
rs1980413	0.999841	0.2083	0.2049	0.2093	0.043	0.1919	0.1117	0.1619	0.1064	0.2424	0.1414	0.1813	0.1845	0.2124	0.2523	0.1765	0.101	0.1111	0.2071	0.2	0.125	0.0647	0.2031	0.1394	0.1618	0.1869	0.2176
rs1215759	0.999815	0.3177	0.3607	0.3547	0.4032	0.3788	0.3981	0.4048	0.4043	0.3586	0.4798	0.3956	0.3932	0.2345	0.3458	0.4167	0.4856	0.3788	0.3636	0.3824	0.4375	0.6353	0.3333	0.4952	0.3775	0.3411	0.3889
rs11679294	0.999828	0.4531	0.4344	0.3081	0.4032	0.3535	0.3495	0.4	0.2766	0.3687	0.2677	0.2967	0.3544	0.385	0.4112	0.2353	0.3173	0.3333	0.3788	0.4235	0.2266	0.0706	0.3177	0.3558	0.2843	0.3458	0.4259
rs12476059	0.999863	0.0521	0.1066	0.1337	0.1344	0.1212	0.0825	0.1619	0.2234	0.0354	0.1162	0.1374	0.1408	0.0708	0.0888	0.1618	0.1202	0.1515	0.0354	0.0471	0.1641	0.2529	0.1823	0.0962	0.2157	0.0935	0.037
rs11844752	0.999841	0.4583	0.377	0.3547	0.3656	0.5	0.3204	0.3571	0.3883	0.3636	0.4798	0.4286	0.2913	0.4558	0.4112	0.4167	0.2981	0.3586	0.5202	0.4647	0.4375	0.3529	0.349	0.4038	0.3676	0.4953	0.4444
rs6587515	0.999835	0.0208	0	0.0872	0.1667	0.0657	0.2379	0.1524	0.0532	0	0.1162	0.0934	0.0874	0	0.0748	0.0833	0.1106	0.1263	0	0	0.0391	0.0294	0.1042	0.0577	0.1275	0.0981	0
rs58419446	0.999869	0.1458	0.1967	0.0058	0	0	0.0825	0.0429	0.0638	0.2374	0	0	0	0.1372	0.0093	0.0049	0.1202	0.0354	0.1465	0.1294	0.1875	0.1824	0.0052	0.0481	0	0	0.162
rs11140055	0.999926	0.0052	0.041	0.093	0	0.0606	0.0097	0	0.0479	0	0.0455	0.0495	0.1262	0	0.1028	0.0833	0	0.0051	0	0	0.0391	0	0.0521	0.0721	0.0735	0.0888	0
rs79762284	0.999874	0	0.0164	0.0523	0	0.0606	0	0	0.0319	0	0.1313	0.0769	0.0243	0	0.0514	0.0147	0	0	0	0	0.0156	0.0294	0.0469	0.0385	0.0245	0.0467	0
rs2972770	0.99984	0.4479	0.4426	0.5174	0.5269	0.4242	0.6359	0.5619	0.3883	0.5051	0.298	0.3791	0.4563	0.5575	0.4626	0.4461	0.5673	0.5758	0.4394	0.4588	0.4453	0.3588	0.4167	0.5096	0.4804	0.5234	0.5185
rs13177718	0.999836	0.0156	0.0082	0.0523	0	0.0808	0	0	0.0691	0	0.0556	0.1099	0.0534	0.0044	0.0561	0.0637	0	0.0051	0.0101	0	0.0469	0.0235	0.0365	0.0481	0.0539	0.0561	0
rs475883	0.999798	0.2344	0.2459	0.1686	0.0753	0.0707	0.0388	0.0381	0.1596	0.2424	0.101	0.0769	0.0922	0.3319	0.0467	0.1471	0.0481	0.0808	0.197	0.2235	0.1719	0.2	0.099	0.1202	0.1961	0.0607	0.1991
rs62515432	0.999852	0.0625	0.0738	0.1105	0.2204	0.1717	0.1553	0.2286	0.1223	0.0404	0.2273	0.2143	0.1359	0.0044	0.2056	0.152	0.1394	0.1818	0.0354	0.0353	0.1016	0.0765	0.0938	0.1202	0.0833	0.229	0.0324
rs34687891	0.999763	0.0052	0.0246	0.0174	0	0.0556	0	0	0.0691	0	0.0455	0.0769	0.0243	0	0.0841	0.0147	0	0	0	0	0.0469	0.0176	0.0417	0.0337	0.0343	0.0748	0
rs11049888	0.999739	0.6146	0.5574	0.4244	0.3978	0.3434	0.4612	0.5143	0.3191	0.6061	0.303	0.3407	0.4175	0.531	0.271	0.402	0.5385	0.4394	0.6515	0.5588	0.4453	0.4294	0.4792	0.4375	0.3824	0.2477	0.5602
rs17181956	0.999841	0.0156	0.0082	0.1221	0.0968	0.1364	0.0874	0.0571	0.1489	0	0.0859	0.0769	0.1068	0	0.1542	0.1127	0.0577	0.0859	0	0	0.0625	0.0353	0.1302	0.1202	0.1127	0.1776	0
rs62139120	0.999827	0.0156	0.0328	0.0116	0	0.1162	0	0	0.0319	0	0.1667	0.1209	0.0146	0	0.0561	0.0049	0	0	0	0	0.0312	0.0235	0.026	0.0529	0.0098	0.0654	0
rs17018786	0.999778	0.026	0.0164	0.0523	0.2258	0.0051	0.1893	0.2333	0.0638	0.0152	0	0.011	0.0194	0.0398	0.014	0	0.1538	0.1818	0.0202	0.0294	0.0469	0.2471	0.0052	0.024	0.0196	0	0.0278
rs2062346	0.999875	0.3333	0.2541	0.3372	0.1667	0.3131	0.1068	0.0952	0.3085	0.3333	0.2778	0.3022	0.3155	0.3584	0.2991	0.3431	0.2404	0.1818	0.3434	0.2882	0.2812	0.1765	0.3385	0.1971	0.3039	0.285	0.4028
rs293916	0.999802	0.026	0.0082	0.0523	0.1129	0.1162	0.0777	0.0857	0.0638	0.0051	0.1162	0.1374	0.0825	0.0088	0.1121	0.1127	0.0817	0.096	0.0303	0.0059	0.0703	0.0294	0.099	0.0913	0.0833	0.1308	0.0093
rs2203949	0.999792	0.2708	0.3361	0.1628	0.0753	0.0606	0.0534	0.0619	0.1596	0.2121	0.0808	0.0495	0.233	0.1814	0.0093	0.1275	0.0913	0.0707	0.1818	0.2824	0.1172	0.3412	0.1198	0.1202	0.1127	0.0607	0.2917
[truncated: 2,426 more rows]

## Sheet: Table S5 1000 Genomes
Super population	Population Code	Population Description
[truncated: 26 more rows]

[truncated: 7 more sheets: Table S6 psPRS, Table S7 Height Female r2, Table S8 Lactase Persistance,  Table S9 Melanoma Allele Frq ,  Table S10 MS Allele Freq, Table S11 Height Male, Table S12 Height Female]
